# Supplementary material for: Adipose-enriched peri-tumoral stroma, in contrast to myofibroblast-enriched stroma, prognosticates poorer survival in breast cancers
Source: NPJ Breast Cancer. 2023 Oct 20;9:84. doi: 10.1038/s41523-023-00590-7 (PMC10589339; doi:10.1038/s41523-023-00590-7)
Supplement: Supplementary file 3 — Supplementary Dataset 1 [file 41523_2023_590_MOESM3_ESM.xlsx]

## Sheet: Sheet1
Patient	Patient Characteristics	Tumour Characteristics	Tissues collected
			Tumour	Stroma Superior	Stroma Inferior	Stroma Medial	Stroma Lateral	Total tissues collected	Total samples analysed
BC1	60≤ Age <70 Ethnicity: Chinese	Size: 35mm Subtype: IDC Grade: 3 Stroma TILs: Mild Fibrosis: Present Stromal Oedema: Present LN status: Neg LN vascular invasion: Neg Receptor status: ER+ (>90%) PR+ (>90%) HER2- (10%) BMI: 31.0 kg/m2						17	17
BC2	50≤ Age <60 Ethnicity: Chinese	Size: 37mm Subtype: Mixed IDC and mucinous carcinoma Grade: 2 Stroma TILs: Mild to moderate Fibrosis: Present Stromal Oedema: Present LN status: Neg LN vascular invasion: Pos Receptor status: ER+ (100%) PR+ (70-80%) HER2- (0%) BMI: 28.1 kg/m2						16	16
BC3	50≤ Age <60 Ethnicity: Chinese	Size: 23mm Subtype: IDC Grade: 2 Stroma TILs: Mild Fibrosis: Present Stromal Oedema: Present LN status: Pos (6/21) LN vascular invasion: Pos Receptor status: ER+ (90%) PR+ (60%) HER2- (0%) BMI: 25.2 kg/m2						15	15
BC4	60≤ Age <70 Ethnicity: Chinese	Size: 35mm Subtype: IDC Grade: 3 Stroma TILs: Mild Fibrosis: Present Stromal Oedema: Present LN status: Neg LN vascular invasion: Pos ER+ (90%) PR+ (30%) HER2- (0%) BMI: 24.2 kg/m2 Local recurrence in 2019						14	14
BC5	60≤ Age <70 Ethnicity: Chinese	Size: 24mm Subtype: IDC Grade: 3 Stroma TILs: Mild Fibrosis: Present Stromal Oedema: Present LN status: Pos (1/20) LN vascular invasion: Neg Receptor status: ER+ (80%) PR+ (50%) HER2- (20%, FISH Neg) BMI: 21.6 kg/m2						11	11
BC6	70≤ Age <80 Ethnicity: Chinese	Size: 25mm Subtype: IDC Grade: 3 Stroma TILs: Mild to moderate Fibrosis: Present Stromal Oedema: Present LN status: Pos (4/32) LN vascular invasion: Pos Receptor status: ER+ (95%) PR+ (50-60%) HER2- (<5%) BMI: 23.4 kg/m2						15	15
BC7	50≤ Age <60 Ethnicity: Malay	Size: 25mm Subtype: IDC Grade: 2 Stroma TILs: Mild Fibrosis: Present Stromal Oedema: Present LN status: Neg LN vascular invasion: Neg Receptor status: ER+ (>95%) PR+ (60%) HER2- (20%, FISH Neg) BMI: 37.2 kg/m2						17	14
BC8	60≤ Age <70 Ethnicity: Chinese	Size: 18mm Subtype: ILC Grade: 2 Stroma TILs: Mild Fibrosis: Present Stromal Oedema: Present LN status: Pos (2/26) LN vascular invasion: Neg Receptor status: ER+ (>95%) PR+ (20%) HER2- (20%, FISH Neg) BMI: 23.1 kg/m2						15	9
N1	50≤ Age <60 Ethnicity: Indian BMI: 32.3 kg/m2	Breast reduction surgery done for macromastia						5	5
N2	30≤ Age <40 Ethnicity: Malay BMI: 30.1 kg/m2	BRCA2 carrier Prophylactic surgery						5	5
N1	40≤ Age <50 Ethnicity: Chinese BMI: 25.2 kg/m2	BRCA2 carrier Prophylactic surgery						5	5
