# Supplementary material for: Adipose-enriched peri-tumoral stroma, in contrast to myofibroblast-enriched stroma, prognosticates poorer survival in breast cancers
Source: NPJ Breast Cancer. 2023 Oct 20;9:84. doi: 10.1038/s41523-023-00590-7 (PMC10589339; doi:10.1038/s41523-023-00590-7)
Supplement: Supplementary file 4 — Supplementary Dataset 2 [file 41523_2023_590_MOESM4_ESM.xlsx]

## Sheet: Sheet1
PatientID	ID.site	Tissue	Subtype	Stroma.Cluster	Adipocytes	Astrocytes	B-cells	Basophils	CD4+ T-cells	CD4+ Tcm	CD4+ Tem	CD4+ memory T-cells	CD4+ naive T-cells	CD8+ T-cells	CD8+ Tcm	CD8+ Tem	CD8+ naive T-cells	CLP	CMP	Chondrocytes	Class-switched memory B-cells	DC	Endothelial cells	Eosinophils	Epithelial cells	Erythrocytes	Fibroblasts	GMP	HSC	Hepatocytes	Keratinocytes	MEP	MPP	MSC	Macrophages	Macrophages M1	Macrophages M2	Mast cells	Megakaryocytes	Melanocytes	Memory B-cells	Mesangial cells	Monocytes	Myocytes	NK cells	NKT	Neurons	Neutrophils	Osteoblast
BC1	BC1 C	T	LumA	NA	840.737	2128.16	539.089	1025.05	222.498	345.49	498.685	660.566	522.606	404.951	768.669	367.944	226.507	301.676	755.997	1098.42	698.513	1400	977.38	632.092	2615.94	650.389	551.147	670.49	905.431	568.347	1100.08	926.692	676.37	912.272	396.01	479.964	265.405	226.328	696.815	1022.19	547.864	1020.8	914.17	321.334	634.052	869.624	1063.07	677.953	521.435
BC1	BC1 S	T	LumA	NA	624.848	1853.92	571.964	577.74	211.744	180.231	313.052	649.588	325.587	395.504	873.999	190.13	417.507	465.866	454.808	939.179	395.747	971.984	637.457	558.503	2253.12	810.844	450.398	657.345	889.445	335.629	866.295	966.595	479.737	630.499	287.454	313.062	337.991	223.856	637.576	821.614	511.065	665.439	710.215	333.017	437.683	549.118	1092.55	566.38	468.003
BC1	BC1 Inf	T	LumA	NA	1243.08	2115.08	485.873	743.185	142.823	252.304	487.952	563.992	422.548	379.122	831.654	262.774	274.74	368.927	422.259	1188.42	605.63	1338.6	893.322	643.645	2468.79	738.732	610.886	580.135	905.781	504.558	948.946	655.077	571.927	880.245	423.685	444.241	320.344	173.917	926.359	887.331	366.127	808.191	944.661	407.45	625.333	462.067	1088.56	705.437	519.105
BC1	BC1 M	T	LumA	NA	452.243	1886.95	551.429	719.027	214.485	319.876	524.456	572.405	409.043	490.261	966.879	393.868	356.148	356.911	468.913	897.341	558.804	985.856	917.985	767.669	2588.03	698.048	463.388	493.055	1024.64	442.499	1148.57	829.495	437.438	704.427	323.734	280.029	334.24	163.858	545.23	931.765	512.406	926.767	943.93	318.16	569.088	858.334	685.074	751.545	523.852
BC1	BC1 L	T	LumA	NA	773.675	1911.83	550.686	579.205	337.014	294.203	437.185	551.212	510.622	443.615	940.27	294.726	380.847	501.875	425.939	873.52	471.787	1327.35	906.101	661.123	2508.99	679.601	469.36	659.201	1036.52	535.533	1261.26	785.23	444.649	608.086	429.193	503.43	490.156	185.875	785.601	876.064	368.436	1080.47	889.219	311.084	464.181	534.075	779.739	609.902	530.483
BC1	BC1 Inf2	St	LumB	Cluster2	452.522	1828.05	443.197	608.211	103.118	228.31	395.828	619.474	304.732	293.531	864.953	168.241	474.278	442.99	464.187	994.912	396.237	989.448	613.16	695.063	2289.67	913.042	418.161	599.515	647.696	340.224	982.425	867.595	426.818	632.71	308.931	274.323	297.839	226.918	623.391	836.804	402.672	680.85	813.79	269.3	551.116	573.788	1088.66	482.043	503.65
BC1	BC1 Inf3	St	Normal	Cluster1	5355.1	1563.62	685.078	785.772	437.656	427.123	618.953	624.077	682.339	466.798	1194.36	652.714	271.353	227.924	932.128	1660.36	708.14	2520.41	2286.95	659.354	265.086	1417.11	902.703	1219.72	2831.49	1268.41	496.32	770.938	1284.4	578.612	800.226	1105.86	1310.17	438.175	2216.08	881.791	684.245	1015.97	1615.4	720.338	905.622	1364.95	812.145	1713.38	454.3
BC1	BC1 M1	St	Normal	Cluster1	5355.83	1651.63	787.035	809.374	389.468	391.387	791.365	535.409	700.907	645.705	1030.39	732.088	319.286	290.382	922.681	1767.2	837.524	2621.22	2254.86	854.1	310.606	1387.3	1057.44	1203.54	2921.55	1238.13	403.432	1044.67	1591.13	495.588	750.534	1116.17	1288.88	430.125	1926	1064.3	711.497	967.469	1704.98	621.387	924.179	1513.22	906.508	1481.32	446.167
BC1	BC1 M2	St	LumB	Cluster2	839.638	1843.61	494.544	675.809	115.035	170.743	383.647	533.208	382.945	424.273	826.985	348.589	403.87	451.335	630.873	1028.71	478.663	1162.71	902.278	584.232	2470.65	938.923	465.813	764.562	994.869	453.003	1243.22	892.355	726.622	688.798	260.807	268.318	276.089	157.984	709.038	973.364	391.974	897.764	892.345	233.347	543.983	778.123	838.845	561.483	492.81
BC1	BC1 M3	St	Normal	Cluster1	5271.3	1502.18	293.455	741.932	339.92	460.974	681.43	561.061	604.153	667.128	1012.61	560.171	346.749	269.453	797.46	1752.37	634.263	2051.33	2004.98	662.945	388.683	1235.38	926.244	1061.61	2907.92	1200.03	524.746	735.605	1258.06	794.264	535.938	860.536	1129.63	386.114	1669.77	811.391	481.543	813.519	1448.53	920.062	711.07	1065.47	791.508	1298.97	432.641
BC1	BC1 L1	St	Normal	Cluster2	2836.96	1701.15	1027.12	786.246	434.309	408.797	637.544	542.287	781.59	500.273	1100.78	756.111	222.775	303.998	763.038	1364.04	642.836	1746.42	1266.52	1093.71	2429.84	583.337	656.948	896.933	1926.55	973.181	1874.45	706.033	1113.29	558.698	382.948	700.251	599.736	99.1017	1697.87	1061.96	1048.85	920.491	1271.74	507.444	950.463	989.829	771.835	872.53	395.026
BC1	BC1 L2	St	LumA	Cluster2	1313.25	1358.89	625.251	687.462	311.343	433.26	717.18	455.297	466.028	345.698	749.283	441.632	194.775	298.506	521.214	953.747	1049.81	1351.7	987.276	944.376	3006.59	1027.95	473.128	680.64	1197.13	813.298	1560.87	976.489	819.916	873.749	386.179	606.274	686.69	104.281	688.731	852.663	632.153	1040.19	1022.82	471.231	557.43	1020.83	669.627	929.839	374.471
BC1	BC1 L3	St	LumA	Cluster2	1128.39	1292.35	1034.74	757.2	924.804	702.399	1047.16	1179.53	880.629	655.491	1570.99	827.954	359.953	448.843	807.086	1085.41	724.181	1905.91	971.903	647.71	2396.3	454.073	440.001	1081.64	1335.24	644.658	1062.07	1220.03	787.248	724.227	738.038	962.979	503.896	443.193	683.626	884.578	969.432	838.01	1215.42	289.936	687.32	594.043	780.825	619.661	299.747
BC1	BC1 S1	St	LumA	Cluster2	512.516	1550.95	752.186	707.136	202.018	349.959	564.553	778.445	476.096	531.665	927.404	294.235	598.356	603.561	601.489	873.322	594.106	1492.89	681.163	517.871	2425.47	526.664	321.184	958.927	843.79	478.677	1053.01	907.71	645.735	651.437	328.223	313.39	318.993	325.494	631.157	789.856	490.087	871.352	856.049	209.978	636.206	662.712	715.867	632.559	470.504
BC1	BC1 S2	St	LumA	Cluster2	759.943	1600.78	593.83	793.123	325.564	446.451	560.544	817.475	507.193	593.868	1038.52	516.407	429.76	453.017	593.106	798.542	660.453	1584.39	780.314	472.472	2397.02	742.667	343.62	909.502	809.52	454.414	1127.86	910.41	455.714	822.024	450.671	400.427	434.419	209.836	458.163	855.455	475.774	775.254	939.079	222.211	624.629	876.249	744.04	556.768	450.346
BC1	BC1 S3	St	LumA	Cluster2	1198.18	2040	550.337	643.664	176.339	253.843	332.621	572.978	356.361	393.712	872.255	265.439	357.852	387.454	443.903	1092.64	505.552	1489.15	861.284	607.376	2342.95	819.291	583.383	488.219	798.844	550.893	932.759	638.786	615.921	721.118	439.683	395.545	405.339	226.988	558.569	865.341	456.46	780.719	919.594	362.942	572.739	624.707	1117.6	754.777	458.958
BC1	BC1 Inf1	St	LumA	Cluster2	620.228	1821.93	695.717	661.001	289.097	381.224	640.978	494.021	502.512	383.02	886.227	323.241	333.354	548.675	585.819	1122.72	730.731	1832.75	949.583	820.521	2543.47	632.798	538.683	837.397	1291.03	525.469	1338.2	763.798	722.049	851.434	457.649	574.854	529.199	223.762	756.863	826.801	663.953	1031.56	1144.11	306.44	614.566	744.643	770.94	725.024	541.217
BC2	BC2 C	T	LumA	NA	588.664	1062.91	930.463	674.909	898.432	655.229	917.47	988.632	959.284	618.225	1575.68	752.505	118.259	455.25	818.33	1020.64	793.578	1636.39	571.946	463.432	2491.67	592.225	372.802	1111.3	1056.94	668.356	1367.26	1162.31	845.461	475.338	872.415	1187.85	709.059	407.657	217.07	1031.76	848.205	653.612	1328.64	80.3827	552.557	932.978	634.36	896.453	393.679
BC2	BC2 S	T	LumA	NA	920.314	1226.7	998.725	723.303	850.623	690.435	986.547	1117.23	868.362	721.826	1486.65	826.616	267.108	482.44	816.457	1145.87	770.176	1849.45	949.727	518.573	2322.15	516.869	388.069	1174.54	1247.26	628.642	1179.17	1109.27	828.747	562.927	776.854	970.167	713.074	451.281	689.566	919.292	820.113	565.313	1220.88	277.024	552.676	597.869	765.085	625.746	287.378
BC2	BC2 Inf	T	LumA	NA	1414.43	908.156	987.103	664.276	598.81	431.612	601.132	939.656	782.18	626.116	1341.63	629.466	181.318	474.756	837.895	911.809	728.398	1613.55	725.924	539.495	2621.19	724.248	444.963	1266.57	1289.22	585.531	1277.62	1180.64	976.12	483.396	612.615	835.501	498.437	433.747	701.9	961.938	866.516	476.589	897.453	242.913	573.156	441.44	743.312	592.547	352.672
BC2	BC2 M	T	LumA	NA	1049.04	554.125	927.095	699.343	522.72	438.001	628.772	1003.86	638.749	761.31	1374.07	659.368	403.3	521.217	979.141	749.841	767.647	1494.89	766.735	455.942	2119.26	975.146	269.519	1384.05	1300.5	649.374	996.486	1031.04	793.781	360.883	448.919	472.726	435.653	500.937	790.722	915.599	977.941	223.675	762.838	338.491	628.447	466.712	743.264	530.19	307.172
BC2	BC2 L	T	LumA	NA	1377.31	917.122	1029.91	773.062	589.442	462.309	768.255	748.954	691.479	502.43	1157.16	630.843	349.319	455.066	667.829	839.183	650.142	1866.21	817.823	534.708	2666.67	611.868	441.474	1039.48	1247.86	624.824	1296.37	1186.94	700.596	484.926	652.985	843.061	585.778	336.06	555.239	984.318	813.469	582.135	917.857	145.247	571.02	413.967	684.711	585.049	412.218
BC2	BC2 S1	St	Normal	Cluster1	5168.75	1952.54	394.051	1007.73	322.066	214.275	569.808	739.041	425.413	506.478	1119.05	424.957	490.332	255.332	692.704	1962.92	470.716	2118.8	1828.08	762.966	1463.91	871.087	873.298	936.339	2709.91	1103.42	1240.18	882.386	783.38	465.843	635.725	879.839	994.326	340.167	1424.36	1125.89	423.402	907.969	1526.47	639.914	707.128	1107.52	908.388	1293.58	366.943
BC2	BC2 S2	St	Normal	Cluster1	5323.35	1558.66	400.466	951.341	361.891	360.686	719.113	629.028	545.42	672.5	1142.35	681.64	484.151	300.222	1011.71	1867.46	641.313	2443.2	2074.88	795.213	472.704	833.001	910.473	1273.14	2731.83	1335.28	430.113	768.862	1494.29	404.656	757.288	1093.45	1301.98	431.852	2311.29	1039.88	670.632	958.446	1817.86	745.632	1042.11	1449.44	851.042	1176.14	387.403
BC2	BC2 S3	St	Normal	Cluster1	5402.33	1533.15	701.773	842.839	317.898	304.65	660.939	506.135	537.787	659.402	1058.8	640.308	519.917	227.274	833.959	1868.78	665.722	2562.23	2137.11	603.673	333.913	881.04	906.579	1192.83	2764.5	1316.36	321.915	824.38	1407.49	628.197	868.38	1232.1	1427.31	372.302	2288.1	1037.71	781.683	947.656	1616.32	725.685	753.966	1464.21	853.1	1368.96	395.948
BC2	BC2 Inf1	St	Normal	Cluster1	5225.76	1565.9	821.005	801.25	440.268	503.25	733.673	841.477	566.186	555.037	1119.15	683.722	397.292	377.098	784.207	1658.89	953.677	2372.53	1491.03	821.716	1923.31	732.031	797.527	1031.73	1919.11	1155.07	1493.44	980.466	1035.03	276.737	283.703	548.32	864.638	379.12	1532.94	914.352	1021.49	909.664	1363.78	863.256	527.255	1088.67	875.483	846.029	334.355
BC2	BC2 Inf2	St	Normal	Cluster1	5378.64	1435.83	336.411	864.448	434.078	370.197	673.755	529.484	443.496	551.115	958.749	447.918	279.049	265.609	825.685	1670.95	449.991	2139.15	2173	512.041	448.174	605.454	902.522	1217.55	2678.13	1315.07	319.819	789.672	1104.16	536.346	691.161	1007.88	1341.09	314.163	1540.33	921.069	576.612	998.35	1417.87	767.287	686.07	1462.45	788.793	868.58	438.116
BC2	BC2 Inf3	St	Normal	Cluster1	5384.3	1586.34	542.167	872.787	374.505	473.51	717.811	573.776	554.931	518.91	1052.94	669.335	417.822	173.53	933.918	1844.23	844.075	1958.2	2169.05	712.885	607.964	1298.82	900.242	1148.99	2712.27	1271.58	615.996	910.34	1249.05	701.119	659.318	998.765	1114.32	412.753	1915.64	989.071	670.934	924.184	1522.98	690.288	986.021	1426.87	887.947	1431.38	495.754
BC2	BC2 M1	St	Normal	Cluster1	5273.79	1456.53	496.017	851.468	439.009	352.451	652.337	465.068	457.009	593.034	964.558	482.782	242.367	315.332	894.187	1797.39	825.446	2260.16	2362.45	701.149	547.265	984.711	984.572	1088.66	2550.72	1278.28	499.731	785.704	1316.24	603.845	762.548	1139.57	1330.96	331.515	1807.37	931.41	766.166	984.326	1425.78	843.283	695.998	1282.77	816.074	1062.98	496.529
BC2	BC2 M2	St	Normal	Cluster1	5327.2	1540.88	344.886	906.553	299.481	381.638	522.159	477.8	548.872	433.619	910.707	485.279	485.425	472.643	870.591	1772.02	614.1	2532.55	2327.57	666.882	549.274	819.263	906.548	1167.11	2974.05	1280.4	456.386	791.561	1360.54	472.823	707.019	1081	1216.41	337.975	1780.88	847.098	611.888	1041.43	1416.94	877.002	814.513	1447.78	807.276	946.185	487.918
BC2	BC2 L1	St	Normal	Cluster1	5337.85	1700.2	710.26	978.54	385.601	478.386	858.587	319.958	515.03	483.291	1030.36	587.132	445.176	176.567	974.036	1721.09	911.339	2538.4	2199.53	883.276	757.289	1551.99	868.636	1441.96	2551.77	1489.39	765.969	715.308	1429.37	605.828	646.267	894.153	1381.58	349.511	2313.81	862.564	961.542	1278.25	1691.63	813.159	740.816	1407.61	1173.42	1526.92	312.849
BC2	BC2 L2	St	Normal	Cluster1	5369.39	1493.97	583.232	815.265	337.225	392.627	714.126	507.281	494.833	450.775	1038.04	648.431	499.425	261.459	931.558	1787.32	1227.53	2481.21	2340.6	789.661	283.629	767.894	976.457	1156	2619.06	1221.66	401.678	735.212	1621.38	658.449	765.367	1142.19	1303.44	272.79	1772.51	729.36	830.516	1095.33	1521.78	647.435	781.178	1494.19	861.254	1431.9	546.242
BC2	BC2 L3	St	LumA	Cluster2	2901.92	1541.94	1182.87	598.936	796.139	459.056	875.551	1286.51	900.484	788.365	1719.45	761.056	494.87	256.934	804.418	1408.74	841.49	2094.67	844.859	584.109	2548.89	795.615	537.058	1135.21	1834.38	788.579	1412.99	985.405	697.895	423.861	636.303	707.095	740.102	395.28	799.816	928.216	1162.45	578.973	1065.62	383.826	701.261	220.915	808.994	569.472	335.433
BC3	BC3 C	T	LumA	NA	1835.38	1618.7	1016.84	423.43	636.809	443.744	888.188	1090.12	806.816	670.19	1396.14	655.776	471.567	193.917	953.637	1505.75	602.946	1527.32	1102.68	743.974	2455.86	683.734	643.707	1137.69	1835.7	703.375	1334.58	1014.09	721.387	462.707	547.31	561.2	542.058	454.073	929.16	964.19	927.942	745.079	1049.56	303.949	525.735	155.642	739.563	859.841	366.01
BC3	BC3 S	T	LumA	NA	3386.37	1678.43	1213.97	671.103	1182.07	871.363	1274.59	1520.39	1076.78	725.941	1783.93	948.211	358.501	265.864	675.833	1418.24	935.085	2405.58	1027.9	670.601	2592.97	498.437	593.39	1052.18	1909.58	928.597	1451.07	802.069	739.982	501.966	760.284	964.192	748.9	457.652	1150.73	982.798	1242.98	943.146	1397.63	313.846	681.316	957.998	667.179	665.14	319.386
BC3	BC3 Inf	T	LumA	NA	2903.29	1569.99	1025.39	533.585	779.843	466.65	886.517	1366.2	838.943	782.508	1738.03	770.631	516.446	293.696	967.151	1388.69	705.525	2180.15	832.736	597.704	2556.9	595.637	513.572	1205.35	1716.15	764.357	1443.72	968.984	916.794	483.851	689.017	806.537	728.258	448.651	567.811	1009.01	1055.37	550.782	1218.12	349.976	740.45	508.829	740.744	707.766	349.218
BC3	BC3 M	T	LumA	NA	934.701	1354.31	990.386	872.876	591.495	414.138	933.696	1041.4	878.424	460.427	1398.49	615.975	398.445	520.044	837.13	1195.23	655.458	1907.09	1015.34	738.373	2861.88	767.963	432.2	1137.25	1583.71	770.984	1707.48	961.644	945.522	509.787	562.192	600.919	557.392	395.1	1127.95	1128.06	1053.26	907.232	1134.69	417.277	604.368	816.308	725.341	972.474	395.909
BC3	BC3 L	T	LumA	NA	2461.89	1629.35	735.589	424.968	602.029	522.16	643.633	1014.77	743.466	642.498	1402.58	495.886	255.328	314.838	766.504	1416.43	440.809	1666.12	1269.61	656.481	2375.73	527.903	529.871	1194.25	2143.33	938.784	1778.38	550.281	587.311	387.587	387.229	381.006	455.498	321.519	1226.71	929.804	873.88	767.677	1022.15	321.57	576.502	1080.47	844.972	590.054	364.192
BC3	BC3 S1	St	LumA	Cluster2	1292	1361.95	1132.91	883.644	670.806	467.226	813.165	1081.53	775.475	544.303	1278.91	656.749	312.494	283.966	749.266	1074.65	867.656	2076.55	888.707	795.349	2743.68	682.499	394.763	1038.96	1490.68	903.523	1719.88	884.02	691.19	830.652	618.455	753.373	672.151	356.842	755.984	1168.73	1158.27	907.462	1318	364.887	612.552	899.008	673.767	1042.37	416.153
BC3	BC3 S2	St	Normal	Cluster1	5306.35	1515.98	638.658	986.891	336.297	405.208	721.991	660.577	549.323	437.043	1099.16	615.176	350.263	306.524	606.872	1645.82	777.061	2192.35	1975.35	951.506	940.606	1041.5	937.076	431.535	2110.89	1256.38	812.281	671.239	1016.22	703.307	601.404	1049.06	1184.96	258.724	1788.16	1015.61	720.717	969.989	2211.41	771.449	1022.99	1559.83	881.059	2900.76	573.001
BC3	BC3 S3	St	Normal	Cluster1	5224.26	1467.64	591.602	945.907	433.747	293.912	741.556	655.145	510.474	494.42	995.972	525.201	453.02	270.224	663.287	1565.75	602.53	1868.8	1631.54	750.332	134.827	1084.33	882.497	844.394	2522.3	1204.2	468.021	715.604	1183.04	601.485	665.119	1051.89	1234.44	272.711	1577	1172.25	595.982	754.41	2318.62	814.092	911.546	1881.63	796.927	3268.36	502.11
BC3	BC3 Inf1	St	LumA	Cluster2	3246.9	1181.28	1274.39	486.858	564.042	475.422	687.199	1047.72	612.885	664.024	1442.63	481.84	388.054	255.484	943.039	1188.63	733.479	1367.43	937.43	640.152	2558.63	576.031	491.887	1109.96	1659.8	997.146	1517.23	738.978	823.396	306.987	376.093	467.401	542.653	390.621	1208.61	944.645	1037.13	669.057	870.368	304.854	714.653	621.162	818.121	361.042	290.292
BC3	BC3 Inf2	St	Normal	Cluster1	5348.51	1431.26	581.793	1052.74	414.056	546.159	832.254	683.028	529.213	512.251	1097.06	618.184	409.852	266.107	836.012	1649.11	691.854	1948.95	1949.98	898.136	516.373	1287.13	891.076	877.168	2097.83	1363.27	650.771	581.731	1239.26	688.285	586.605	924.152	1138.89	249.41	1902.59	943.453	637.424	889.18	2445.53	821.09	877.38	1567.52	1012.83	3203.27	440.875
BC3	BC3 Inf3	St	Normal	Cluster1	5360.44	1417.02	518.102	916.823	405.899	518.535	778.817	762.395	573.141	557.809	1140.45	662.328	259.285	241.66	666.2	1752.49	866.886	2018.58	2074.65	748.441	356.182	1254.75	889.574	795.257	1900.78	1356.57	788.047	591.772	951.188	710.942	516.845	875.152	1200.9	326.328	2145.77	684.076	746.23	853.816	1653.21	762.138	924.754	1568.46	962.786	1766.51	451.174
BC3	BC3 M1	St	LumA	Cluster2	1078.76	1690.87	593.554	608.039	261.615	306.128	480.333	461.705	532.915	493.581	851.888	223.587	271.497	318.455	536.83	1125	599.675	1030.97	717.941	630.421	2628.91	793.757	395.656	941.597	1181.87	761.047	1105.87	945.301	562.769	926.974	450.194	430.313	485.685	303.283	351.877	640.19	475.921	756.17	867.059	473.367	472.931	719.023	606.63	785.604	435.88
BC3	BC3 M2	St	LumA	Cluster2	1942.93	2084.63	691.359	643.223	440.63	482.519	734.556	626.805	707.258	445.566	1036.97	356.528	192.95	344.519	890.695	1421.63	693.063	1561.74	1057.04	778.515	2468.21	791.371	658.179	1155.32	1463.57	849.079	1259.38	1126.92	842.374	1050.12	572.955	594.884	804.059	327.666	477.162	721.305	593.837	990.796	1252.99	556.282	475.823	621.968	636.912	818.039	403.992
BC3	BC3 L1	St	Normal	Cluster1	5020.93	1983.3	704.845	740.279	358.714	332.553	539.79	741.523	419.11	394.146	1021.66	382.69	610.528	315.964	749.224	2038.12	400.861	2209.12	1860.63	675.94	1644.8	587.757	973.843	996.475	2658.45	1020.97	1317.86	956.014	971.119	543.581	533.487	890.746	1010.21	376.969	1390.82	783.801	688.393	875.048	1545.43	769.369	563.762	1030.39	959.333	1265.37	485.835
BC3	BC3 L2	St	LumA	Cluster2	1130.31	1556.36	616.877	391.662	255.145	234.245	424.98	600.222	559.032	434.15	733.807	218.499	361.611	300.636	527.1	929.24	687.239	1347.41	851.79	616.615	2662.61	755.864	333.508	895.599	1482.01	693.814	1431.83	939.281	697.102	828.455	435.321	482.486	519.551	219.033	691.586	867.028	489.28	586.164	877.482	389.078	445.208	699.637	751.057	621.069	375.265
BC4	BC4 C	T	LumA	NA	812.911	1656.45	628.81	400.866	247.133	226.113	344.28	472.008	541.301	519.535	1072.49	302.341	488.961	223.164	1225.36	1566.8	651.095	1275.52	1174.73	690.5	2210.65	688.817	473.276	1160.26	1193.12	617.415	1128.78	1112.43	627.627	541.639	455.872	488.289	405.552	561.19	899.946	555.609	548.449	625.159	965.935	649.025	570.476	315.373	735.806	479.882	426.36
BC4	BC4 S	T	LumA	NA	1201.34	540.113	540.765	622.59	380.738	325.48	412.686	608.655	583.295	557.265	1188.78	334.867	492.863	342.222	644.161	497.27	499.975	918.668	197.927	807.019	2554.54	737.891	185.198	592.646	604.862	479.994	1087.12	732.736	331.07	585.174	446.882	380.803	397.73	192.524	665.671	852.662	529.004	341.054	570.846	484.931	646.484	613.085	567.311	381.132	425.069
BC4	BC4 Inf	T	LumA	NA	2725.17	1116.52	577.698	729.717	302.189	396.81	412.087	709.835	545.756	423.164	1051.71	188.844	487.295	387.342	727.92	998.755	480.385	1180.31	889.464	701.494	2291.94	581.768	411.849	773.156	1350.68	807.111	1469.13	581.581	542.562	358.708	310.407	312.968	321.545	267.283	994.663	613.958	493.008	465.848	743.176	571.772	614.964	709.235	865.051	435.68	286.458
BC4	BC4 M	T	LumA	NA	2663.9	1414.84	840.403	315.452	383.695	283.89	608.536	666.116	611.644	496.143	1141.76	480.269	353.795	366.349	927.814	986.225	739.768	1612.1	1165.28	802.94	2186.67	561.379	397.581	1151.39	1369.1	651.82	814.471	1151.43	661.217	589.813	776.299	915.491	684.455	385.603	1032.25	784.3	677.534	593.084	1165.65	325.976	583.76	515.137	640.779	693.803	354.055
BC4	BC4 L	T	LumA	NA	826.566	1232.29	672.068	406.977	294.153	215.047	312.925	583.769	651.222	535.484	1040.68	241.021	531.648	366.596	951.482	965.555	549.191	942.835	1409.31	629.371	2071.46	513.194	326.566	1145.97	1540.85	524.704	714.621	1160.48	550.096	587.342	444.687	476.68	358.985	428.778	728.691	768.982	487.324	514.746	775.257	429.167	526.952	444.811	654.81	496.862	471.493
BC4	BC4 S1	St	Normal	Cluster1	5308.71	1585.41	507.265	865.603	368.037	331.479	596.824	489.201	471.303	536.425	939.438	584.111	289.702	374.592	961.724	1813.75	656.255	2067.94	2213.24	879.097	1264.03	727.589	902.709	1217.97	2557.19	1240.85	974.782	784.097	1672.76	498.929	715.655	1141.42	1169.16	332.613	1834.37	883.828	565.416	999.148	1425.8	740.047	715.955	1261.11	645.006	1006.97	459.212
BC4	BC4 S2	St	LumA	Cluster2	668.6	1317.55	676.966	419.135	294.456	203.163	415.128	485.629	603.168	406	1071.75	324.818	459.913	350.178	942.481	1014.33	537.919	1054.19	1351.29	703.472	2277.47	650.687	251.28	1145.23	1582.46	557.443	851.852	1147.33	686.244	707.341	392.478	378.091	424.457	330.268	827.804	725.105	496.004	573.316	790.088	367.363	524.483	395.341	674.651	330.208	481.439
BC4	BC4 Inf1	St	LumA	Cluster2	2500.57	1459.65	669.78	348.143	393.057	319.989	578.644	670.479	710.751	467.203	1202.43	439.219	352.595	251.651	859.457	1155.43	579.451	1537.45	927.726	677.788	2316.67	773.067	344.407	1163.81	1221.87	669.625	852.686	1196.15	685.961	556.113	709.996	820.023	701.634	414.77	897.621	870.051	509.086	768.874	1154.29	377.639	458.503	668.916	653.006	557.209	381.216
BC4	BC4 Inf2	St	Normal	Cluster1	5243.33	1623.85	604.547	918.744	415.105	361.698	703.198	390.104	545.461	445.421	901.432	503.469	236.38	192.343	885.524	1716.02	803.624	2292.76	2124.24	897.771	1245.75	635.032	902.507	1262.92	2707.15	1257.9	928.608	921.664	1348.52	610.233	723.381	1102.56	1201.51	258.431	2018.8	918.485	601.782	1041.18	1475.41	603.733	572.331	1248.13	660.351	1071.3	456.555
BC4	BC4 Inf3	St	LumA	Cluster2	879.057	1246.23	525.069	305.696	215.009	211.252	284.385	644.258	557.442	472.033	991.729	250.311	429.422	516.773	1037.13	977.514	562.405	1188.24	1325.38	730.226	2088.85	679.913	268.418	1175.63	1612.27	490.429	707.112	1144.17	513.045	577.469	440.586	458.036	365.032	429.001	665.706	861.368	344.873	434.683	896.936	332.359	536.121	325.305	676.426	635.936	330.448
BC4	BC4 M1	St	Basal	Cluster3	460.672	480.996	652.475	427.18	387.894	370.033	486.51	553.62	487.952	399.753	314.387	145.771	617.535	421.273	495.391	145.663	519.378	273.086	284.751	420.335	1221.06	1027.61	298.406	506.313	560.919	65.4098	460.718	919.226	313.737	522.311	305.278	165.55	548.486	407.98	849.933	291.914	479.103	470.062	154.108	699.938	396.368	61.1213	76.8409	345.647	528.719
BC4	BC4 L1	St	Normal	Cluster4	4606.88	1520.63	566.674	848.173	537.473	608.229	440.03	432.142	449.015	700.604	557.432	648.02	653.199	390.193	566.466	1352.29	950.78	1429.25	1554.56	849.727	598.766	1263.21	928.634	683.064	2554.13	957.149	544.686	661.505	672.033	703.453	287.224	408.169	1170.66	166.488	1483.44	318.606	699.32	766.172	740.447	3241.52	550.92	2048.7	994.243	831.367	606.375
BC4	BC4 L2	St	Normal	Cluster4	3146.54	1124.36	740.715	1104.92	721.351	733.278	623.35	331.633	538.398	792.182	620.307	941.234	593.11	555.097	699.02	1211.96	1075.58	1435.12	1353.33	1144.86	347.888	1363.54	864.164	658.206	2064.56	834.723	618.674	788.32	1125.15	622.321	331.295	421.982	1174.95	215.131	1556.2	226.213	1003.74	713.285	977.74	3438.88	829.184	2239.99	1059.8	1110.55	669.633
BC4	BC4 L3	St	Normal	Cluster4	3143.39	1212.31	454.173	844.549	671.534	613.487	639.226	327.279	516.915	757.432	697.046	866.62	715.965	446.29	540.899	1039.95	1106.57	1597.6	1359.46	1171.88	399.168	1432.81	785.77	724.679	2163.86	910.725	350.015	776.935	955.845	506.993	369.118	455.308	1224.02	234.025	1318.54	453.651	711.694	622.926	1015.52	3494.78	822.548	1860.31	1079.3	1081.11	668.28
BC5	BC5 C	T	LumB	NA	968.617	1659.77	672.288	507.527	275.601	285.668	375.519	504.558	530.333	491.46	896.425	212.74	269.759	279.57	614.988	1085.38	722.075	1349.15	745.833	588.552	2574.1	598.567	420.413	950.159	1173.09	757.985	1193.43	970.362	614.019	805.332	518.622	495.327	527.292	332.118	496.843	747.422	492.563	800.108	866.5	482.457	327.123	814.756	651.471	688.298	371.08
BC5	BC5 S	T	LumA	NA	1023.1	1607.72	569.74	465.59	317.355	306.247	510.277	573.5	534.726	381.642	792.969	234.66	212.057	333.116	506.365	935.639	656.686	1388.13	825.421	735.807	2692.4	659.094	338.331	969.363	1339.36	701.942	1459.24	888.296	732.798	701.036	489.686	513.31	500.779	202.301	470.136	978.491	463.429	661.044	1004.97	404.569	426.998	861.032	683.571	527.488	380.526
BC5	BC5 Inf	T	Normal	NA	5276.96	1491.67	574.106	638.829	367.815	324.701	699.25	642.917	436.743	544.616	1125.82	472.778	452.459	201.352	699.815	1657.2	419.131	1987.98	2055.96	707.465	575.315	1080.59	903.279	915.508	2569.5	1222.79	552.064	684.717	1017.8	627.13	526.943	961.694	1201.57	209.131	2119.35	926.704	589.359	869.944	1795.77	534.104	801.61	1229.1	830.615	2415.82	424.335
BC5	BC5 M	T	LumA	NA	1958.57	2017.2	538.986	514.761	340.255	395.145	740.189	602.506	471.372	399.516	869.295	286.044	265.002	209.189	687.878	1488.08	731.433	1754.62	994.391	570.888	2562.88	516.89	652.37	1066.26	1322.38	808.784	1143.06	1025.06	594.921	905.528	652.135	698.872	727.866	310.272	492.309	783.434	444.665	966.6	1237.76	434.488	313.68	580.736	577.617	779.472	450.639
BC5	BC5 L	T	LumA	NA	1059.68	1330.99	616.163	693.807	441.522	568.113	702.926	586.722	620.243	276.604	747.56	420.012	273.709	481.966	591.476	897.925	1051.61	1713.1	1037.65	1034.24	2908.62	1072.93	388.63	710.36	1424.54	803.223	1404.17	886.255	798.466	828.861	351.089	477.445	416.999	155.77	952.68	827.023	758.414	989.185	992.039	600.543	540.025	1286.5	788.819	925.192	484.682
BC5	BC5 S1	St	LumB	Cluster2	1258.74	1287.36	566.784	558.311	322.9	370.016	576.352	504.141	460.254	198.643	653.972	375.55	157.369	427.741	419.021	1001.03	766.334	1536.06	790.633	768.948	2940.92	907.519	405.33	632.956	1198.3	744.389	1344	978.445	791.886	879.167	315.923	372.31	497.442	221.617	545.253	888.326	523.302	808.812	916.737	538.137	543.172	801.843	575.663	678.703	433.711
BC5	BC5 S2	St	Normal	Cluster1	5301.27	1564.68	350.092	828.645	382.603	389.514	525.534	729.87	516.37	771.162	1104.59	619.525	431.607	412.507	963.299	1840.96	623.687	1719.84	2109.98	768.493	469.739	740.377	903.547	1260.69	2846.56	1309.21	509.323	582.614	1313.93	658.636	418.799	624.369	1054.9	297.598	2238.17	696.978	417.57	788.377	1310.6	968.592	949.802	1347.58	862.775	921.807	468.198
BC5	BC5 Inf2	St	Normal	Cluster1	5324.51	1655.62	199.747	650.489	381.092	378.897	501.909	586.065	488.452	628.272	1261.07	695.87	593.041	161.152	873.098	1781.07	387.489	1781.64	2267.98	733.102	400.012	873.272	1000.32	1096.78	2922.71	1231.82	301.401	715.923	1196.91	639.836	441.401	709.633	1027.51	379.524	2229.63	649.021	314.811	948.028	1422.26	831.766	733.617	1340.16	862.79	1324.02	473.479
BC5	BC5 Inf3	St	Normal	Cluster1	5306.85	1481.62	450.787	887.463	393.6	378.215	804.23	466.262	457.457	571.292	1088.89	519.277	352.719	466.216	808.695	1589.29	675.478	1910.4	2130.94	736.677	365.771	1221.54	902.783	995.585	2822.25	1268.05	526.02	705.778	1162.3	781.332	534.094	913.175	1154.59	281.491	1716.74	773.622	542.466	954.671	1848.35	651.281	789.034	1449.6	801.383	2081.2	463.247
BC5	BC5 M1	St	Normal	Cluster1	5123.98	1927.82	585.955	856.156	469.323	276.007	568.72	833.504	555.772	524.116	1131.79	427.293	533.558	402.867	718.57	1881.35	481.845	2161.74	1875.42	703.863	1563.1	833.751	946.86	1077.48	2826.95	1083.07	1225.7	908.785	912.165	549.985	569.716	795.911	1031.37	372.596	2148.64	763.366	473.153	910.722	1512.31	698.251	633.73	1062.05	796.433	1266.35	482.049
BC5	BC5 L1	St	LumA	Cluster2	1008.25	1652.27	664.128	521.769	271.501	213.195	464.575	484.139	543.925	400.721	813.084	255.708	174.983	440.084	431.749	967.435	756.24	1569.28	842.232	794.893	2719.72	687.982	369.807	897.01	1315.96	703.832	1420.72	948.183	817.915	852.736	455.417	544.621	513.141	187.638	752.727	930.321	514.718	632.888	931.557	449.995	474.52	599.791	749.467	696.374	396.27
BC6	BC6 C	T	LumA	NA	3971.33	1358.63	639.307	684.829	524.49	577.915	685.77	751.493	586.415	450.897	1155.44	615.306	358.38	291.214	731.357	1683.64	647.944	1402.03	971.503	933.251	2314.96	593.842	511.692	1017.28	1644.33	882.691	1128.93	951.255	755.741	649.27	464.37	559.86	530.489	370.065	834.778	885.77	658.492	754.084	1000.02	296.735	591.143	946.703	745.419	845.984	358.254
BC6	BC6 S	T	LumA	NA	2375.17	1261.41	1012.76	333.416	374.584	430.597	778.06	748.883	587.976	449.223	1312.27	671.455	410.304	400.765	706.107	1229.13	572.857	1463.41	804.021	686.454	2411.01	729.215	487.309	972.09	1283.89	776.476	1114.54	748.733	874.327	418.553	700.058	827.301	501.144	413.018	798.955	1053.59	776.702	730.951	1194.72	517.736	607.812	629.275	575.181	856.29	484.757
BC6	BC6 Inf	T	Normal	NA	3002.15	1148.69	686.749	825.031	605.07	731.578	405.244	388.806	459.453	601.246	517.886	718.162	711.142	491.763	470.029	1039.71	919.568	1401.8	1171.16	887.489	345.351	840	780.32	569.818	2165.66	823.297	367.388	895.926	617.925	776.69	315.731	230.361	1108.2	267.604	1238.67	389.691	805.316	812.628	665.771	3469.2	693.979	1814.19	1041.48	720.681	654.103
BC6	BC6 M	T	Normal	NA	3974.33	1209.98	571.877	737.65	633.012	562.601	483.64	475.054	573.412	671.782	603.112	761.076	559.244	472.946	636.352	1116.21	877.898	1599.08	1267.69	747.893	354.184	1248.73	697.424	875.46	2059.63	920.413	351.119	1078.81	732.915	534.882	252.949	223.405	1209.89	200.498	1531.25	288.006	685.446	689.035	647.256	3356.13	593.607	1868.06	1028.72	662.691	558.332
BC6	BC6 L	T	Basal	NA	851.001	469.253	617.3	554.115	385.227	259.953	491.87	563.108	400.586	314.913	211.666	236.764	514.397	490.283	427.198	61.718	351.988	601.363	499.37	413.133	1276.5	1182.99	340.736	397.428	453.275	54.8025	474.062	1045.63	466.97	785.301	265.365	154.377	326.18	287.301	717.747	178.842	460.652	527.513	231.248	603.462	323.176	403.584	157.006	432.654	462.61
BC6	BC6 Inf3	St	Basal	Cluster3	734.931	435.499	589.161	433.259	264.565	264.68	368.237	532.538	327.223	276.178	264.088	107.722	635.687	538.756	629.578	238.256	360.075	491.551	410.928	320.945	1259.95	1299.19	350.593	506.302	499.922	51.3319	365.488	1045.17	336.928	638.845	287.875	206.669	305.007	321.173	698.69	226.087	470.659	421.851	239.665	504.614	314.632	319.503	180.982	230.248	474.86
BC6	BC6 M1	St	LumA	Cluster2	584.621	1978.9	492.489	552.048	143.703	243.424	423.749	587.566	475.155	472.758	810.348	214.978	378.551	451.504	389.578	1021.88	428.706	1061.65	864.453	393.793	2407.02	704.275	493.206	543.315	867.44	406.879	825.177	863.041	462.278	869.873	351.308	379.496	292.01	223.938	606.352	923.406	447.182	767.034	738.833	352.521	513.445	367.424	1002.7	610.859	470.332
BC6	BC6 M2	St	Normal	Cluster4	3277.63	1800.1	494.935	733.567	552.41	623.083	480.81	263.594	489.198	736.49	779.878	772.371	667.914	550.316	289.165	1655.24	716.013	1393.8	1381.46	935.059	440.732	870.457	870.224	414.526	2005.17	843.527	362.59	633.173	790.809	790.95	239.784	455.212	1113.94	94.5219	1326.49	305.689	527.612	845.615	742.05	3270.86	567.216	1467.43	1078.74	776.036	710.223
BC6	BC6 L1	St	Normal	Cluster4	3134.9	1745.12	443.506	643.458	540.736	583.977	556.64	491.269	467.192	564.278	522.416	891.373	592.325	467.986	294.571	1648.52	772.719	1600.49	1443.42	1079.39	295.081	984.404	880.259	485.545	2202.76	874.336	237.695	626.103	460.071	620.305	279.072	387.55	1167.05	151.084	1406.91	273.207	697.792	859.112	735.382	3303.57	643.193	1916.39	1174.43	758.656	679.362
BC6	BC6 L2	St	Basal	Cluster3	432.073	409.822	729.465	469.686	358.712	355.375	512.803	523.01	521.218	456.161	417.811	222.433	764.682	459.013	529.178	209.702	440.831	504.421	407.244	508.443	1255.39	1163.68	301.53	544.325	328.758	84.3462	525.931	933.288	288.852	590.933	358.771	230.068	515.179	459.381	695.421	397.777	442.042	563.112	214.734	577.863	302.186	0.0449219	173.84	409.638	544.753
BC6	BC6 L3	St	Basal	Cluster3	551.976	425.301	726.044	534.558	349.491	419.816	559.004	485.197	382.869	310.904	374.245	318.785	632.798	342.959	464.692	231.617	527.193	525.069	446	619.343	1522.29	949.066	368.338	638.968	231.194	217.434	592.858	850.506	389.127	733.176	274.083	220.353	424.332	424.869	907.993	337.611	510.858	568.981	73.3649	752.57	296.08	374.644	138.98	353.202	482.088
BC6	BC6 S1	St	Basal	Cluster3	664.398	499.11	667.355	522.139	330.67	420.476	489.616	539.699	452.011	402.848	492.239	235.077	698.671	443.259	472.288	227.972	446.178	483.7	378.845	491.39	1328.19	940.767	310.807	569.912	519.88	96.1627	552.518	1071.28	364.602	864.218	290.878	201.682	507.313	411.764	643.925	147.305	568.253	547.835	158.279	713.834	322.847	363.07	144.957	514.718	587.09
BC6	BC6 S2	St	Normal	Cluster4	3669.92	1408.4	410.447	903.084	432.382	679.548	486.681	233.878	423.104	696.088	554.65	854.33	672.685	458.645	449.603	1070.77	955.494	1702.87	1705.05	1305.96	671.502	986.01	742.232	537.364	2099.08	931.084	567.204	793.73	800.038	449.921	309.589	493.222	1162.97	169.429	1737.75	373.18	636.762	948.279	1032.06	3231.1	664.471	1557.28	1047.26	1267.1	479.54
BC6	BC6 S3	St	Normal	Cluster4	3039.14	1925.19	377.428	645.776	584.461	558.633	549.121	304.682	611.865	839.214	678.302	590.552	620.467	220.777	373.173	1689.04	837.508	1450.91	1278.9	1045.42	282.981	1356.47	922.712	436.223	2099.19	784.674	80.0749	694.582	464.096	550.152	303.127	453.633	1182.3	96.7089	1230.33	246.631	612.831	793.194	874.677	3453.07	442.794	1798.68	1221.73	1068.31	704.733
BC6	BC6 Inf1	St	Normal	Cluster4	3119.13	1358.84	706.243	1078.62	635.074	699.961	569.454	250.034	514.672	746.25	592.814	954.813	640.45	245.682	586.186	971.714	1041.78	1929.78	1390.38	1115.35	386.892	1449.56	829.377	665.013	1997.82	824.882	397.025	826.946	865.857	520.417	213.575	321.877	1110.74	176.86	1804	500.316	950.539	828.724	1057.06	3408.22	826.72	2192.9	1142.12	891.446	662.263
BC6	BC6 Inf2	St	Normal	Cluster4	4581	1594.49	521.433	783.887	562.71	710.703	429.499	477.532	498.567	776.375	729.419	631.093	971.865	209.735	548.714	1320.16	1020.66	1322.69	1652.42	699.181	537.017	880.213	776.417	673.682	2490.97	992.899	344.12	803.165	506.54	656.539	261.012	373.412	1157.17	261.577	1726.32	381.609	732.61	558.964	695.338	3256.23	488.922	1786.78	1055.29	861.341	563.804
BC7	BC7 C	T	Normal	NA	5032.16	1741.33	704.605	782.779	695.263	417.064	711.606	1144.1	723.818	683.64	1343.12	709.75	259.065	150.619	725.261	1712.91	773.872	2702.54	2279.24	662.324	1015.8	760.078	892.198	1260.85	2624.64	1213.55	547.234	1137.39	1099.3	348.919	973.621	1299.19	1503.91	549.578	1758.27	1036.52	774.889	818.828	1698.33	511.035	691.738	1061.61	651.353	1096.68	290.467
BC7	BC7 S	T	LumA	NA	4961.5	1640.15	528.341	752.186	291.356	352.988	467.046	333.96	515.074	561.875	888.652	318.303	108.262	162.087	673.731	1509.54	739.454	1933.84	2162.63	873.873	1861.65	873.098	673.355	948.847	2278.56	1296.64	877.714	774.216	899.572	543.742	598.876	827.024	1065.35	222.514	1865.55	843.346	676.347	756.232	1411.04	726.515	403.386	876.242	895.859	1504.19	261.121
BC7	BC7 Inf	T	LumA	NA	1351.77	1417.68	579.629	697.376	414.842	586.344	638.303	416.651	568.259	447.515	887.854	396.482	123.83	201.792	501.19	986.21	963.502	1352.45	1006.99	897.151	2561.15	589.244	385.553	621.099	1325.3	812.856	1607.92	626.036	438.377	738.75	354.489	514.947	439.345	2.23361	1152.81	937.749	545.247	823.217	1129.94	447.418	506.437	718.781	1019.27	764.924	264.274
BC7	BC7 M	T	LumA	NA	1911.15	1624.96	515.51	665.53	348.34	439.893	679.92	617.657	614.937	442.331	1161.2	337.913	248.997	177.277	737.041	1065.24	823.234	1648.48	1046.03	701.355	2921.46	809.222	450.857	599.663	1590.08	713.378	1862.98	762.34	748.587	752.166	195.314	183.332	340.448	204.466	1176.66	932.512	650.667	885.673	854.74	560.406	429.649	941.71	718.609	740.537	337.216
BC7	BC7 L	T	Basal	NA	773.815	539.799	703.971	599.632	344.714	353.26	538.49	509.094	380.032	317.577	394.114	201.27	736.082	405.693	468.549	266.817	374.232	625.598	571.221	400.468	1384.29	1106.45	337.755	446.124	409.214	124.743	661.822	995.155	482.039	787.998	303.293	217.618	523.625	347.696	832.81	245.312	457.892	571.275	246.459	1050.69	341.595	432.506	165.119	297.742	542.845
BC7	BC7 S1	St	Basal	Cluster3	679.955	468.128	595.726	443.004	283.855	307.355	540.716	605.758	390.879	316.955	291.087	201.748	634.068	410.872	501.787	31.5092	328.756	500.095	371.067	371.822	1276.61	1061.88	293.36	484.105	263.181	30.2349	457.593	838.183	252.413	590.939	250.117	146.771	396.057	386.446	742.627	314.766	390.647	550.541	249.022	584.173	240.606	209.443	90.1087	339.071	494.759
BC7	BC7 S2	St	Normal	Cluster1	5394.57	1642.88	463.194	718.311	266.254	433.887	675.306	540.256	572.911	575.86	920.48	500.675	441.997	276.5	775.291	1737.18	544.448	2704.69	2150.97	577.151	555.743	992.829	901.446	848.479	2557.67	1175.97	486.89	545.421	1006.13	493.533	570.107	1046.65	1071.4	321.163	2186.79	919.995	594.674	955.1	1801.94	748.204	737.423	1281.05	838.808	1492.55	189.265
BC7	BC7 S3	St	Normal	Cluster1	5367.22	1563.37	451.125	947.916	292.747	577.017	786.73	664.285	601.296	766.059	1197.43	706.205	448.553	110.591	706.051	1728.03	620.102	2384.46	2248.38	683.02	350.431	874.546	917.254	1032.07	2589.61	1198.28	517.058	488.481	924.161	660.93	550.936	865.867	1082.34	325.722	2121.63	803.122	496.226	942.277	1612.03	1059.67	775.107	1318.88	840.966	1349.68	289.157
BC7	BC7 Inf3	St	Normal	Cluster1	5379.68	1719.48	652.975	749.65	371.675	431.381	554.957	697.56	625.96	584.915	861.444	494.634	307.011	262.443	1048.69	1910.88	619.999	2494.97	1993.68	813.997	389.753	827.958	935.63	1505.69	2538.72	1310.01	450.906	718.623	860.913	528.085	492.997	930.651	1034.91	438.13	1668.37	753.735	725.738	812.452	1494.39	629.747	731.636	1179.99	1017.76	1441.49	360.639
BC7	BC7 M2	St	LumA	Cluster2	2597.11	1648.78	828.28	386.896	537.182	458.155	685.32	954.113	757.018	675.443	1377.11	489.306	474.449	176.823	592.756	1505.53	737.116	1574.41	1232.17	597.768	2345.13	340.57	549.319	840.013	2026.31	879.829	1605.69	488.592	560.456	254.23	366.896	437.529	339.815	312.298	1419.33	1158.67	797.103	716.845	903.618	413.764	560.64	463.143	646.257	484.595	204.382
BC7	BC7 M3	St	Normal	Cluster1	5166.9	1629.15	473.016	842.012	289.335	350.558	578.776	531.132	578.199	548.087	914.583	332.985	312.173	263.605	873.375	1609.76	719.01	1984.22	2142.91	877.142	1114.36	896.521	910.188	1026.87	2706.12	1218.58	1050.69	626.451	1161.31	510.515	545.681	1001.5	976.757	288.156	1622.57	750.58	632.755	853.359	1350.85	820.176	589.3	710.985	913.213	1109.38	306.117
BC7	BC7 L1	St	Normal	Cluster1	5199.01	1717.05	416.49	820.672	276.997	378.034	614.824	644.142	469.803	575.244	1034.71	446.685	371.829	215.138	771.379	1784.66	643.766	2025.87	2037.94	824.412	1161.3	972.139	878.212	997.086	2733.99	1189.35	1030.13	725.332	1220.36	611.25	486.374	833.575	991.8	268.588	1738.68	755.249	524.375	900.289	1514.6	771.224	640.55	529.986	869.006	1264.24	330.972
BC7	BC7 L2	St	Basal	Cluster3	557.999	456.035	730.006	435.851	281.698	381.299	497.588	540.558	450.193	391.33	354.046	183.191	708.575	393.088	542.863	149.948	512.162	526.966	345.521	367.986	1219.68	1108.03	326.705	540.363	437.722	65.4074	555.093	905.206	273.103	636.112	313.367	163.947	448.79	393.269	623.018	230.218	464.746	413.03	274.375	822.484	425.456	439.712	105.855	253.233	472.826
BC7	BC7 L3	St	LumA	Cluster2	798.044	515.853	1069.57	786.452	425.074	374.715	498.684	824.131	680.923	523.225	1143.82	529.606	206.712	523.375	873.246	674.584	956.809	1614.44	756.514	511.781	2582.51	438.315	288.562	1121.02	1416.04	580.417	1262.26	1140.89	917.5	508.474	547.697	712.384	482.058	394.446	793.768	907.626	928.029	305.98	906.761	306.892	667.013	392.779	691.082	564.777	291.062
BC8	BC8 C	T	Basal	NA	739.517	417.044	591.739	418.09	330.748	315.768	461.062	567.92	411.391	423.148	458.962	269.701	689.218	566.781	512.169	48.6482	420.848	149.816	365.504	259.192	1256.4	1419.54	356.783	507.057	502.723	34.8315	409.532	1059.12	451.605	784.33	305.804	199.658	501.378	411.698	864.365	323.802	455.1	487.99	48.0271	598.049	435.94	223.916	108.998	375.95	500.756
BC8	BC8 S	T	Basal	NA	661.476	414.557	626.91	533.96	335.222	273.284	502.044	571.334	372.771	267.079	265.278	201.677	568.858	514.786	542.955	168.379	300.558	205.274	308.149	247.591	1177.82	1187.4	333.087	509.399	650.483	38.4128	289.821	1032.29	316.369	750.792	279.603	169.136	423.662	352.534	633.436	149.882	414.873	471.478	150.482	576.969	436.101	118.433	120.014	185.702	482.232
BC8	BC8 Inf	T	Normal	NA	3331.37	1959.19	297.178	891.154	492.156	540.459	509.963	278.551	455.566	726.07	689.18	665.525	638.565	418.036	325.839	1811.13	693.709	1363.98	1303.53	711.178	412.088	1116.22	841.761	315.099	1986.82	726.66	246.501	815.521	548.453	612.933	315.321	514.169	1270.4	70.2449	1653.92	332.296	561.347	817.16	881.113	3355.91	496.137	1715.72	1117.2	962.532	812.036
BC8	BC8 M	T	Basal	NA	789.569	429.222	486.493	647.716	227.002	285.048	448.595	488.379	287.505	342.995	374.552	193.115	684.535	629.903	682.713	166.38	337.948	319.99	210.763	287.385	1206.14	1295.11	349.375	686.216	460.556	178.26	285.713	1064.26	517.758	681.204	272.361	160.55	509.762	295.705	474.784	313.595	447.332	410.782	250.592	640.883	375.963	394.671	130.538	295.74	572.038
BC8	BC8 S1	St	Normal	Cluster1	5311.64	1517.19	718.315	1003.25	448.085	517.639	789.681	602.17	574.962	446.38	978.617	775.66	402.872	285.655	870.488	1731.18	1012	1890.66	2089.48	919.236	447.43	1380.67	1011.62	1089.38	2558.13	1346.58	590.989	672.996	1290.08	546.862	538.477	896.117	1147.42	333.086	1668.03	1014.54	776.998	1097.32	1627.3	893.117	1052.64	1415.85	816.472	1502.86	471.926
BC8	BC8 S2	St	Normal	Cluster1	5304.76	1487.62	623.91	931.664	417.133	357.78	723.376	581.632	529.805	474.406	984.412	566.341	455.911	230.68	917.945	1689.93	700.77	2092.2	2079.77	616.895	473.936	1287.22	1024.11	1162.27	2807.5	1230.35	450.118	909.845	1193.61	715.79	555.881	827.891	1014.04	457.603	1792.31	723.475	632.648	883.99	1626.27	912.529	796.629	1697.01	835.116	1366.82	482.474
BC8	BC8 M1	St	Normal	Cluster1	5246.82	1644.59	681.762	914.731	427.49	286.383	694.934	802.803	605.498	667.515	1082.19	605.372	268.818	297.034	959.756	1619.87	520.468	2093.58	2257.99	712.373	685.996	650.654	927.399	1224.16	2854.44	1149.76	708.414	796.345	1377.81	511.411	642.149	926.796	1209.09	355.184	1884.91	888.427	572.886	928.34	1484.53	701.133	875.819	988.462	686.507	1368.86	454.238
BC8	BC8 L1	St	Basal	Cluster3	572.221	473.041	641.125	586.969	288.143	302.078	395.617	463.374	467.37	453.031	428.964	204.409	643.131	337.3	491.791	124.672	288.798	419.03	435.693	413.691	1354.85	1194.63	325.521	500.466	520.455	76.7059	527.918	948.237	304.646	666.204	318.141	221.051	434.887	407.984	718.197	171.143	439.572	587.503	107.767	547.209	345.643	255.444	149.181	351.444	455.252
N1	N1_1	NTB	NTB	NTB	5342.33	1526.44	471.255	702.846	359.418	386.575	804.023	461.21	586.436	527.359	1054.75	547.28	437.107	169.083	781.645	1588.74	698.01	2293.39	2725.24	639.938	256.418	1128.74	952.764	1240.52	2873.41	1125.28	281.504	602.098	1343.52	651.456	738.737	1044.59	1168.13	302.335	2134.46	848.327	527.226	837.912	1410.19	576.11	713.312	1090.89	758.649	998.548	527.908
N1	N1_2	NTB	NTB	NTB	5241.94	1479.69	407.729	912.996	539.025	490.909	914.712	637.081	572.234	615.907	1072.43	546.016	277.376	226.601	637.26	1535.62	414.008	1307.79	2212.53	542.522	293.368	1165.03	914.385	1043.66	2958.71	1196.15	498.137	769.179	1530.35	1015.45	514.482	815.182	1181.19	258.55	1917.6	795.054	669.458	760.789	1378.26	683.399	796.724	1266.1	694.209	1280.58	583.732
N1	N1_3	NTB	NTB	NTB	4770.1	1472.05	531.025	904.723	493.82	589.893	620.994	726.22	718.666	428.863	1056.94	477.586	308.424	333.519	498.438	1707.42	607.985	1358.29	1993.81	749.339	2195.92	1160.23	610.359	551.95	1986	999.678	1473.89	343.782	707.331	343.565	207	430.882	618.987	119.632	1574.71	693.528	552.991	695.792	1220.19	322.95	733.427	587.244	796.975	1486.72	161.422
N1	N1_4	NTB	NTB	NTB	5228.91	1587.65	484.611	929.306	346.395	356.188	564.914	531.147	616.634	513.313	1117.23	395.711	258.234	278.849	693.236	1517.06	477.989	1597.89	1904.27	476.893	891.048	1102.38	837.645	1098.8	2800.68	1218.04	741.235	780.515	1396.67	730.246	492.974	761.194	1110.25	183.522	1687.47	753.165	526.104	800.603	1357.17	477.041	912.857	748.773	667.052	1226.53	467.155
N1	N1_5	NTB	NTB	NTB	5519.36	1566.7	833.313	1035.74	362.136	340.465	791.186	557.766	669.108	700.56	1212.01	688.929	369.536	250.982	1112.78	1501.72	668.557	1908.55	2390.88	649.464	356.427	2159.14	971.985	1523.07	2850.44	1191.89	414.914	893.993	1464.45	718.139	661.613	943.299	1199.9	380.91	2955.11	983.436	713.756	720.512	1774.91	677.615	1130.35	1286.73	738.318	1827.71	557.386
N2	N2_1	NTB	NTB	NTB	5427.88	1632.28	460.225	806.545	351.492	482.476	641.204	386.023	421.602	365.426	952.807	709.357	214.416	301.455	661.962	1532.12	675.72	1383.56	2348.73	712.288	540.142	1020.4	872.946	1124.58	2548.69	1305.56	519.749	690.648	1472.36	941.944	435.087	707.714	1154.42	188.671	1944.13	847.76	590.798	992.847	1489.47	870.29	817.984	1169	945.242	1445.83	569.275
N2	N2_2	NTB	NTB	NTB	5297.05	1571.92	721.838	856.113	314.561	254.515	630.619	606.229	614.73	637.036	1133.98	426.36	456.043	322.225	767.502	1577.8	760.971	1519.76	1840.66	627.15	878.185	1213.98	804.632	1198.56	2716.92	1231.7	643.694	679.055	1432.32	830.556	436.697	697.778	1143.86	213.193	1558.01	676.304	859.732	767.537	1338.79	744.902	797.896	1129.63	842.325	1023.06	437.284
N2	N2_3	NTB	NTB	NTB	5431.4	1574.81	688.41	854.147	583.345	489.714	849.132	817.417	823.761	794.282	1269.69	955.699	287.505	92.9426	866.907	1535.5	576.72	1884.39	2522.6	622.439	285.558	1998.35	1041.36	1212.97	2988.37	1142.27	391.958	818.103	1434.87	472.44	586.933	830.569	1074.95	354.338	2543.14	980.119	612.146	873.298	1684.75	535.735	1166.67	1429.67	690.104	1792.8	446.94
N2	N2_4	NTB	NTB	NTB	5260.7	1922.44	675.809	783.17	504.832	391.323	586.708	809.837	629.439	555.838	1199.3	725.175	534.32	409.495	808.728	1542.26	634.638	1751.86	1633.02	713.118	1931.83	633.986	646.776	1083.13	2719.76	1058.4	1526.73	650.634	1068.7	613.779	288.882	556.309	859.644	205.963	1423.7	782.225	654.995	935.125	1094.6	402.878	762.397	938.886	755.044	538.928	307.574
N2	N2_5	NTB	NTB	NTB	5411.19	1393.87	375.182	769.436	327.099	375.999	527.468	516.936	543.115	602.033	1059.55	391.478	353.733	449.771	839.178	1453.17	592.612	1299.84	2077.65	651.408	92.1967	829.857	868.882	1037.17	2921.13	1233.69	460.232	702.141	1447.89	907.027	499.7	697.911	1137.06	245.132	1470.64	618.522	698.881	917.69	1107.05	841.415	693.762	1175.23	727.748	1394.4	564.404
N3	N3_1	NTB	NTB	NTB	4996.29	1629.73	899.129	841.736	339.47	359.803	562.228	745.309	661.955	731.186	1187.72	596.333	446.533	159.095	1016.13	1620.49	588.571	2187.25	1870.34	893.236	1255.05	582.639	857.508	1612.42	2696.63	1101.72	1035.29	751.986	1169.51	459.925	453.03	695.679	954.487	323.849	1738.38	843.574	808.618	887.821	1409.69	491.188	997.631	799.717	747.336	1178.3	339.179
N3	N3_2	NTB	NTB	NTB	5253.8	1374.69	681.111	1044.84	440.697	482.809	866.547	852.679	636.749	642.174	1229.8	697.427	323.554	235.603	1039.8	1521.13	648.056	2170.56	2274.15	497.459	328.991	923.441	965.199	1325.99	2852.77	1148.38	363.947	857.751	1306.14	482.151	690.799	1085.38	1243.37	377.158	2166.01	913.063	598.983	916.01	1771.12	705.872	955.292	1320.65	709.958	2341.26	402.078
N3	N3_3	NTB	NTB	NTB	5290.28	1453.5	801.554	969.797	402.862	457.036	967.095	838.991	579.001	550.942	1082.46	783.229	264.991	279.765	1059.88	1685.44	691.115	2601.67	2238.69	736.446	350.04	725.689	981.609	1512.5	3024.35	1153.5	335.948	900.666	1517.82	674.159	698.306	1019.77	1345.12	398.982	2046.04	896.795	734.107	841.844	1832.53	684.65	1018.03	979.708	755.048	2212.99	420.676
N3	N3_4	NTB	NTB	NTB	5195.67	1541.55	527.799	681.69	490.459	396.439	554.326	919.729	632	578.129	1132.96	678.767	347.314	231.963	968.936	1643.05	483.919	2299.89	1985.01	714.458	802.702	431.013	905.862	1267.76	2707.54	1136.86	751.974	860.834	1204.08	517.217	669.03	974.974	1209.17	367	1970.06	898.109	483.49	804.859	1523.53	544.988	822.025	899.454	723.516	1120.89	340.509
N3	N3_5	NTB	NTB	NTB	4952.33	1713.03	744.537	680.496	329.186	290.049	625.435	653.415	687.023	665.075	1215.24	517.903	335.359	305.344	917.328	1637.91	395.538	1955.65	2020.68	625.009	1395.22	439.396	845.973	1071.83	2911.25	1010.27	1069.01	810.365	1025.27	414.718	498.184	761.917	906.366	392.562	1730.71	900.939	588.51	912.5	1273.2	632.694	792.354	883.382	763.098	1105.2	346.62
[truncated: 19 more columns]
