# Supplementary material for: Adipose-enriched peri-tumoral stroma, in contrast to myofibroblast-enriched stroma, prognosticates poorer survival in breast cancers
Source: NPJ Breast Cancer. 2023 Oct 20;9:84. doi: 10.1038/s41523-023-00590-7 (PMC10589339; doi:10.1038/s41523-023-00590-7)
Supplement: Supplementary file 5 — Supplementary Dataset 3 [file 41523_2023_590_MOESM5_ESM.xlsx]

## Sheet: Scores
PatientID	ID.site	Tissue	Subtype	Stroma.Cluster	Apoptosis.score	Proliferation.score	Hypoxia.score	Angiogenesis.score	EMT.score	Stromal.score	Immune.score	myCAF proportion (Elyada)	iCAF prop (Elyada)	myCAF ssGSEA (Elyada)	iCAF ssGSEA (Elyada)	myCAF prop (Wu)	iCAF prop (Wu)	myCAF ssGSEA (Wu)	iCAF ssGSEA (Wu)
BC1	BC1 C	T	LumA	NA	0.520598	0.292724	0.405018	0.543541	0.240017	0.685851	0.381038	0.707409	0	0.983051	0.690317	0.548924	0	1.53832	0.763455
BC1	BC1 S	T	LumA	NA	0.497279	0.248338	0.482166	0.260225	0.220134	0.5775	0.29408	0.640557	0	0.830629	0.610552	0.42767	0	1.35634	0.723953
BC1	BC1 Inf	T	LumA	NA	0.580909	0.288756	0.402786	0.414829	0.356965	0.719128	0.383163	0.640338	0	0.954188	0.740866	0.565536	0	1.5251	0.838059
BC1	BC1 M	T	LumA	NA	0.607982	0.37019	0.438944	0.419338	0.301956	0.6238	0.336894	0.627571	0	0.90201	0.715348	0.472654	0	1.39352	0.775705
BC1	BC1 L	T	LumA	NA	0.53954	0.266342	0.378662	0.400348	0.315957	0.639793	0.444538	0.584874	0	0.932489	0.676402	0.488131	0	1.47445	0.771536
BC1	BC1 Inf2	St	LumB	Cluster2	0.500568	0.222057	0.416757	0.213202	0.225982	0.592504	0.296467	0.638086	0	0.858032	0.61823	0.410867	0	1.35681	0.712707
BC1	BC1 Inf3	St	Normal	Cluster1	0.875019	0.243513	0.0860494	0.783252	0.902206	0.972888	0.773069	0.0570733	0.276259	0.663108	1.22902	0.0792552	0.392194	1.24879	1.29236
BC1	BC1 M1	St	Normal	Cluster1	0.814209	0.211333	0.104303	0.778409	0.917003	1	0.78688	0.0523509	0.272494	0.67729	1.23231	0.0898324	0.375752	1.24417	1.28199
BC1	BC1 M2	St	LumB	Cluster2	0.558384	0.332701	0.401148	0.303601	0.314331	0.606642	0.336095	0.606896	0	0.863469	0.685447	0.465248	0	1.39542	0.779327
BC1	BC1 M3	St	Normal	Cluster1	0.732146	0.149314	0.110081	0.639366	0.913634	0.913928	0.583761	0.0587199	0.245569	0.668937	1.17495	0.0507385	0.397021	1.20048	1.27636
BC1	BC1 L1	St	Normal	Cluster2	0.561982	0.175468	0.0658761	0.593341	0.385188	0.773823	0.589749	0.368112	0.0305321	0.78554	0.937614	0.239767	0.154173	1.28178	1.07705
BC1	BC1 L2	St	LumA	Cluster2	0.726573	0.258823	0.45395	0.486598	0.157417	0.523679	0.381717	0.368462	0.0119572	0.84361	0.741668	0.210125	0	1.23175	0.743025
BC1	BC1 L3	St	LumA	Cluster2	0.695772	0.272689	0.120949	0.333886	0.3258	0.75979	0.802977	0.332485	0	0.907784	0.803343	0.451461	0	1.44491	0.784647
BC1	BC1 S1	St	LumA	Cluster2	0.488455	0.279587	0.427976	0.341907	0.208367	0.585719	0.431398	0.487709	0	0.86631	0.62007	0.361796	0	1.3445	0.686103
BC1	BC1 S2	St	LumA	Cluster2	0.500199	0.306696	0.40538	0.336701	0.231862	0.597557	0.416364	0.512062	0	0.891669	0.638369	0.403894	0	1.36834	0.701436
BC1	BC1 S3	St	LumA	Cluster2	0.520456	0.267305	0.394466	0.339991	0.358448	0.697133	0.3565	0.686225	0	0.941009	0.714909	0.56179	0	1.48701	0.819295
BC1	BC1 Inf1	St	LumA	Cluster2	0.499532	0.277004	0.360858	0.438692	0.315901	0.662428	0.429193	0.591384	0	0.953146	0.702586	0.486869	0	1.44545	0.763329
BC2	BC2 C	T	LumA	NA	0.708934	0.290139	0.124318	0.354375	0.256918	0.692068	0.8458	0.292023	0.00820411	0.826532	0.714615	0.329593	0	1.4155	0.73561
BC2	BC2 S	T	LumA	NA	0.73283	0.283959	0.123601	0.366707	0.339444	0.742069	0.800432	0.344762	0	0.875862	0.792141	0.443057	0	1.42625	0.798012
BC2	BC2 Inf	T	LumA	NA	0.455117	0.140402	0.136654	0.262121	0.156865	0.573295	0.57329	0.322841	0	0.75573	0.67318	0.301193	0	1.20911	0.684044
BC2	BC2 M	T	LumA	NA	0.369485	0.0943355	0.107005	0.238664	0.141061	0.465604	0.433707	0.187585	0.0108617	0.618367	0.511587	0.142164	0	1.00634	0.576088
BC2	BC2 L	T	LumA	NA	0.530704	0.153233	0.130073	0.358727	0.142648	0.578943	0.592519	0.287272	0.00175082	0.774614	0.712315	0.286463	0	1.25489	0.702741
BC2	BC2 S1	St	Normal	Cluster1	0.773324	0.116497	0.0876336	0.597461	0.909856	0.962717	0.629514	0.129032	0.22322	0.690497	1.24404	0.191401	0.331067	1.29322	1.34435
BC2	BC2 S2	St	Normal	Cluster1	0.800019	0.216477	0.0849049	0.765974	0.910179	0.940569	0.685683	0.0194041	0.260864	0.625555	1.2839	0.0542446	0.341883	1.21661	1.21505
BC2	BC2 S3	St	Normal	Cluster1	0.853646	0.141157	0.089914	0.787617	0.934795	0.940641	0.690184	0.0357305	0.285998	0.616202	1.28588	0.062568	0.357034	1.23349	1.22657
BC2	BC2 Inf1	St	Normal	Cluster1	0.73785	0.0747703	0.0379031	0.578106	0.684764	0.824007	0.668468	0.0565027	0.281094	0.704651	1.09822	0.065366	0.33528	1.22908	1.20757
BC2	BC2 Inf2	St	Normal	Cluster1	0.68275	0.1442	0.0929415	0.676788	0.929287	0.91787	0.593784	0	0.332217	0.700466	1.17063	0.0225434	0.412817	1.20269	1.21239
BC2	BC2 Inf3	St	Normal	Cluster1	0.715158	0.150084	0.0908135	0.726638	0.90758	0.916942	0.580666	0.0486253	0.255171	0.701973	1.12789	0.0721306	0.369044	1.18455	1.24094
BC2	BC2 M1	St	Normal	Cluster1	0.701048	0.145553	0.103499	0.764838	0.916118	0.930481	0.624626	0.0183665	0.30105	0.670936	1.17676	0.0153392	0.399882	1.21986	1.23008
BC2	BC2 M2	St	Normal	Cluster1	0.736004	0.123386	0.0926696	0.648726	0.907712	0.920866	0.604159	0.0174125	0.240948	0.626362	1.17811	0.0449769	0.370024	1.19835	1.2141
BC2	BC2 L1	St	Normal	Cluster1	0.816065	0.22975	0.100481	0.691937	0.839423	0.895343	0.630596	0	0.288543	0.740282	1.34101	0.0778384	0.359522	1.2075	1.20754
BC2	BC2 L2	St	Normal	Cluster1	0.692207	0.106181	0.0793715	0.708693	0.877794	0.903116	0.621254	0.0230461	0.246683	0.665812	1.19985	0.0414713	0.372502	1.1946	1.19636
BC2	BC2 L3	St	LumA	Cluster2	0.672026	0.188181	0.18398	0.323388	0.30354	0.810352	0.688755	0.359922	0.0118663	0.800537	0.771288	0.270278	0.0807637	1.36791	0.955776
BC3	BC3 C	T	LumA	NA	0.685814	0.235314	0.197046	0.296986	0.329144	0.816189	0.655769	0.435912	0	0.872226	0.750724	0.317263	0.0891301	1.40906	0.943329
BC3	BC3 S	T	LumA	NA	0.75825	0.214462	0.134372	0.435243	0.419297	0.891009	0.866103	0.355836	0.0329543	0.825815	0.942238	0.292963	0.139866	1.42442	1.09351
BC3	BC3 Inf	T	LumA	NA	0.655568	0.174521	0.235319	0.314767	0.293414	0.808622	0.689634	0.386187	0.00101765	0.850506	0.752443	0.250627	0.082707	1.38473	0.960926
BC3	BC3 M	T	LumA	NA	0.737608	0.216814	0.196392	0.458938	0.214727	0.674477	0.682771	0.311988	0.00112728	0.808654	0.723135	0.186925	0.0771054	1.34958	0.877606
BC3	BC3 L	T	LumA	NA	0.681861	0.145772	0.0674749	0.450664	0.462323	0.754748	0.518135	0.319904	0.0575028	0.731075	0.933837	0.260043	0.161162	1.24953	1.08864
BC3	BC3 S1	St	LumA	Cluster2	0.709848	0.242638	0.232148	0.490116	0.251522	0.672476	0.725288	0.310364	0	0.834101	0.757472	0.215966	0.0643493	1.38284	0.872894
BC3	BC3 S2	St	Normal	Cluster1	0.792589	0.144589	0.14513	0.7951	0.844978	0.896397	0.821412	0	0.263284	0.658446	1.24419	0.0398036	0.374466	1.20681	1.21149
BC3	BC3 S3	St	Normal	Cluster1	0.877448	0.13076	0.137326	0.81102	0.903534	0.895118	0.845544	0	0.317443	0.624523	1.23679	0	0.400657	1.21	1.21911
BC3	BC3 Inf1	St	LumA	Cluster2	0.623057	0.0675803	0.0641576	0.346065	0.258228	0.612573	0.51765	0.202903	0.046919	0.707882	0.819848	0.135781	0.134633	1.1471	0.932989
BC3	BC3 Inf2	St	Normal	Cluster1	0.808607	0.146696	0.138607	0.832064	0.849308	0.893417	0.82602	0	0.307102	0.589968	1.24783	0.0202502	0.39152	1.19858	1.18829
BC3	BC3 Inf3	St	Normal	Cluster1	0.702744	0.11528	0.0839014	0.815648	0.890156	0.838752	0.611248	0.0258219	0.279885	0.662696	1.18342	0.0386282	0.376094	1.14891	1.16901
BC3	BC3 M1	St	LumA	Cluster2	0.722144	0.215474	0.417245	0.334052	0.312613	0.670341	0.384635	0.629301	0	0.921057	0.739324	0.429719	0	1.43654	0.831548
BC3	BC3 M2	St	LumA	Cluster2	0.763133	0.217233	0.282585	0.480731	0.459367	0.829031	0.537568	0.648004	0.00418124	1.03601	0.90311	0.604882	0	1.58732	0.926344
BC3	BC3 L1	St	Normal	Cluster1	0.790125	0.141391	0.0798435	0.680616	0.940218	0.950762	0.642346	0.105647	0.241564	0.748563	1.25279	0.19136	0.342559	1.3341	1.35702
BC3	BC3 L2	St	LumA	Cluster2	0.873643	0.195318	0.412072	0.32748	0.273217	0.600018	0.400256	0.495177	0.0197934	0.868643	0.839417	0.295787	0.0359895	1.33512	0.822728
BC4	BC4 C	T	LumA	NA	0.478618	0.159213	0.162504	0.414138	0.439766	0.720332	0.373957	0.655642	0	0.996497	0.70713	0.579795	0	1.43056	0.779959
BC4	BC4 S	T	LumA	NA	0.323129	0.141981	0.251321	0	0.0107614	0.290486	0.222643	0.255556	0.0365791	0.439399	0.448699	0.082351	0	0.912743	0.49934
BC4	BC4 Inf	T	LumA	NA	0.52504	0.0889628	0.142593	0.344002	0.311094	0.499763	0.258979	0.236635	0.0672675	0.673725	0.80878	0.0841367	0.150202	1.04269	0.850517
BC4	BC4 M	T	LumA	NA	0.735623	0.299112	0.221969	0.416915	0.434241	0.739671	0.595403	0.449184	0	0.838845	0.819239	0.414066	0	1.35997	0.812608
BC4	BC4 L	T	LumA	NA	0.513055	0.260196	0.20893	0.225533	0.338096	0.664291	0.371079	0.479195	0	0.822014	0.578121	0.388032	0	1.24399	0.684437
BC4	BC4 S1	St	Normal	Cluster1	0.679825	0.130448	0.108215	0.677048	0.855942	0.896316	0.569914	0.0724907	0.210739	0.674416	1.11447	0.0423	0.391591	1.21417	1.25011
BC4	BC4 S2	St	LumA	Cluster2	0.524381	0.180201	0.196764	0.202472	0.327032	0.643423	0.38237	0.477091	0	0.849126	0.613952	0.382977	0	1.26998	0.698577
BC4	BC4 Inf1	St	LumA	Cluster2	0.724129	0.296256	0.230777	0.391328	0.43207	0.768151	0.609961	0.441847	0	0.887641	0.814233	0.424629	0	1.38703	0.833505
BC4	BC4 Inf2	St	Normal	Cluster1	0.65708	0.164575	0.12206	0.741182	0.858907	0.89916	0.604145	0.0731477	0.232599	0.735132	1.12389	0.0480075	0.40498	1.24135	1.24102
BC4	BC4 Inf3	St	LumA	Cluster2	0.477036	0.221692	0.166266	0.247971	0.322564	0.640183	0.351139	0.503642	0	0.816395	0.586603	0.376231	0	1.23407	0.677776
BC4	BC4 M1	St	Basal	Cluster3	0.693485	0.785196	0.783831	0.25297	0.86801	0.00647805	0.0439965	0.0347778	0.0169916	0.15006	0.553084	0.0265157	0	0.952422	0.421453
BC4	BC4 L1	St	Normal	Cluster4	0.258482	0.122502	0.131137	0.754202	0.773417	0.588576	0.190106	0	0.106855	0.65244	0.882571	0.0262701	0.388555	0.867384	0.889672
BC4	BC4 L2	St	Normal	Cluster4	0.102983	0.0532465	0.0823466	0.503894	0.669543	0.458655	0.155927	0.00144699	0.0856245	0.547898	0.791574	0	0.316869	0.771715	0.708587
BC4	BC4 L3	St	Normal	Cluster4	0	0	0.152415	0.583957	0.741188	0.514999	0.200173	0.0335725	0.059962	0.483532	0.65262	0.00533219	0.3392	0.800165	0.729821
BC5	BC5 C	T	LumB	NA	0.69911	0.210587	0.395813	0.291035	0.310712	0.663188	0.36685	0.608646	0	0.928007	0.729296	0.45976	0	1.42103	0.815994
BC5	BC5 S	T	LumA	NA	0.893292	0.244706	0.417953	0.430605	0.283601	0.612472	0.430022	0.505261	0	0.88377	0.84448	0.313364	0.00858004	1.34153	0.825788
BC5	BC5 Inf	T	Normal	NA	0.848034	0.123449	0.141282	0.759577	0.920597	0.889255	0.708946	0.0334475	0.274441	0.647423	1.24712	0.0242966	0.387854	1.21571	1.24431
BC5	BC5 M	T	LumA	NA	0.855533	0.257895	0.369831	0.515686	0.482868	0.827712	0.535546	0.63079	0	1.0673	0.922435	0.586416	0	1.61753	0.952974
BC5	BC5 L	T	LumA	NA	0.771762	0.290529	0.440726	0.477584	0.163093	0.532514	0.374684	0.445597	0	0.813831	0.768856	0.226894	0	1.20956	0.721921
BC5	BC5 S1	St	LumB	Cluster2	0.786456	0.30838	0.446932	0.501701	0.173644	0.485166	0.367891	0.383459	0.00239883	0.811807	0.743388	0.206605	0	1.22214	0.73326
BC5	BC5 S2	St	Normal	Cluster1	0.764412	0.153105	0.0484886	0.638177	0.953429	0.885484	0.466308	0.00884821	0.277135	0.7056	1.22715	0.0781513	0.410504	1.13014	1.23836
BC5	BC5 Inf2	St	Normal	Cluster1	0.838158	0.18646	0.056562	0.67983	0.96961	0.89661	0.536055	0.023858	0.271827	0.654288	1.28754	0.0558771	0.451476	1.18975	1.27731
BC5	BC5 Inf3	St	Normal	Cluster1	0.793131	0.115772	0.127247	0.840395	0.915044	0.866221	0.704758	0.030833	0.290147	0.644966	1.25389	0.0277701	0.402462	1.21703	1.24671
BC5	BC5 M1	St	Normal	Cluster1	0.720787	0.118435	0.108261	0.655957	0.946857	0.954606	0.633988	0.0916723	0.242128	0.727771	1.2528	0.183435	0.348944	1.31315	1.36579
BC5	BC5 L1	St	LumA	Cluster2	0.899594	0.210036	0.37681	0.408998	0.279461	0.607533	0.411883	0.524953	0.00612156	0.866292	0.834218	0.301505	0.0148478	1.34483	0.831574
BC6	BC6 C	T	LumA	NA	0.623349	0.026877	0.0654812	0.446119	0.190515	0.700167	0.463297	0.357941	0.0629944	0.653423	0.864077	0.214155	0.10774	1.20065	0.967384
BC6	BC6 S	T	LumA	NA	0.747783	0.0556223	0.0966661	0.33685	0.20897	0.735309	0.638267	0.322481	0	0.745678	0.682667	0.229543	0.0884013	1.22706	0.866996
BC6	BC6 Inf	T	Normal	NA	0.140116	0.0704005	0.131885	0.537087	0.674489	0.463349	0.117942	0	0.157401	0.49226	0.789691	0	0.349633	0.759031	0.721898
BC6	BC6 M	T	Normal	NA	0.0555222	0.040336	0.161687	0.620048	0.726777	0.50271	0.162551	0	0.130851	0.462915	0.747635	0	0.336074	0.798903	0.773914
BC6	BC6 L	T	Basal	NA	0.681348	0.915549	0.951666	0.132969	0.899534	0.0192549	0.0108278	0	0.0265645	0.237994	0.49293	0.0421092	0	0.945309	0.366459
BC6	BC6 Inf3	St	Basal	Cluster3	0.675054	0.903031	0.960889	0.107095	0.896497	0.00843795	0.038292	0.0447443	0.028521	0.136108	0.507731	0.0123597	0	0.956011	0.378216
BC6	BC6 M1	St	LumA	Cluster2	0.571563	0.228573	0.407832	0.376585	0.304048	0.657709	0.333777	0.695202	0	0.963797	0.669103	0.536243	0	1.47561	0.755161
BC6	BC6 M2	St	Normal	Cluster4	0.321214	0.0973285	0.146925	0.668534	0.854311	0.637968	0.129797	0.218708	0.183333	0.644779	0.895781	0.152804	0.397133	0.999953	0.92169
BC6	BC6 L1	St	Normal	Cluster4	0.290777	0.100911	0.16367	0.640176	0.85201	0.634483	0.186424	0.202865	0.17349	0.651793	0.868752	0.131045	0.439767	1.00126	0.897522
BC6	BC6 L2	St	Basal	Cluster3	0.634964	0.799427	0.826875	0.292522	0.870907	0.0333235	0.0414748	0.0163694	0.0316247	0.121272	0.556287	0.0183869	0	0.950321	0.385097
BC6	BC6 L3	St	Basal	Cluster3	0.741208	0.782044	0.740493	0.279771	0.834777	0.0206989	0.170441	0	0.0582471	0.135713	0.724173	0.0321162	0	1.04104	0.463109
BC6	BC6 S1	St	Basal	Cluster3	0.582323	0.807679	0.793193	0.221419	0.896325	0.0253932	0.0535786	0	0.0758032	0.135774	0.625386	0.0305151	0	0.980897	0.407988
BC6	BC6 S2	St	Normal	Cluster4	0.365027	0.191325	0.217033	0.786157	0.799792	0.554606	0.26841	0	0.127743	0.580433	0.993347	0	0.364249	0.866519	0.811878
BC6	BC6 S3	St	Normal	Cluster4	0.399773	0.135746	0.17149	0.526934	0.93284	0.676762	0.262933	0.245541	0.146043	0.632898	0.963953	0.336934	0.229371	1.13591	0.965294
BC6	BC6 Inf1	St	Normal	Cluster4	0.0273583	0.0462875	0.147712	0.642371	0.711782	0.506515	0.210025	0.0395011	0.0757294	0.517736	0.652064	0.0504347	0.276822	0.813408	0.701934
BC6	BC6 Inf2	St	Normal	Cluster4	0.210426	0.0647027	0.0958148	0.717686	0.806946	0.583139	0.180981	0	0.145799	0.683869	0.869217	0.0188588	0.401672	0.869223	0.855415
BC7	BC7 C	T	Normal	NA	0.894915	0.220519	0.137254	0.673275	0.953948	0.997586	0.83056	0.114396	0.238584	0.683932	1.2864	0.173116	0.335459	1.34664	1.22921
BC7	BC7 S	T	LumA	NA	0.728472	0.18086	0.120446	0.697341	0.643267	0.783864	0.556438	0	0.179562	0.656797	1.14894	0.0352878	0.259503	1.17797	1.0234
BC7	BC7 Inf	T	LumA	NA	0.478992	0.0978383	0.0715692	0.467013	0.224632	0.566989	0.405239	0.287715	0	0.826629	0.66378	0.245585	0.0568017	1.15769	0.826233
BC7	BC7 M	T	LumA	NA	0.77117	0.172917	0.142891	0.511169	0.306731	0.651679	0.477583	0.447234	0	0.888548	0.812237	0.278785	0.0830675	1.28157	0.933752
BC7	BC7 L	T	Basal	NA	0.643839	0.8353	0.752798	0.245643	0.862966	0.0282485	0.0559489	0.00849678	0.0107576	0.181173	0.627977	0.0324942	0	0.992967	0.412864
BC7	BC7 S1	St	Basal	Cluster3	0.666074	0.752534	0.777708	0.260894	0.846339	0.00657628	0.0546362	0	0.0238261	0.0909096	0.569426	0.028633	0	0.972008	0.38863
BC7	BC7 S2	St	Normal	Cluster1	0.997094	0.25239	0.107589	0.750064	1	0.941395	0.635266	0	0.315293	0.659715	1.41623	0.0209032	0.369608	1.22912	1.27957
BC7	BC7 S3	St	Normal	Cluster1	0.932961	0.269047	0.0923917	0.806437	0.958988	0.909431	0.606639	0	0.314425	0.705004	1.38997	0.0195909	0.337574	1.18729	1.2634
BC7	BC7 Inf3	St	Normal	Cluster1	0.893114	0.209051	0.0534498	0.868681	0.947668	0.92044	0.548695	0	0.394854	0.671884	1.30868	0.0227227	0.440506	1.18053	1.29226
BC7	BC7 M2	St	LumA	Cluster2	0.669748	0.148258	0.0691367	0.350625	0.438335	0.764692	0.545167	0.293566	0.0991412	0.768621	0.950238	0.281618	0.132339	1.2869	1.10034
BC7	BC7 M3	St	Normal	Cluster1	0.841389	0.171967	0.0236207	0.728804	0.873163	0.883092	0.502222	0	0.320128	0.63875	1.32691	0.0396524	0.342034	1.18893	1.2452
BC7	BC7 L1	St	Normal	Cluster1	0.866606	0.178725	0.0549201	0.663412	0.908218	0.902624	0.507446	0	0.329552	0.666081	1.32165	0.0293633	0.35382	1.20931	1.2789
BC7	BC7 L2	St	Basal	Cluster3	0.708058	0.787898	0.820683	0.292527	0.869041	0.0182643	0.0502773	0.0109369	0.0435033	0.14598	0.604894	0.0254881	0	0.965701	0.401845
BC7	BC7 L3	St	LumA	Cluster2	0.391289	0.11609	0.161301	0.230803	0.0693752	0.45176	0.471684	0.186678	0.00849398	0.665792	0.554562	0.131914	0	1.03253	0.594109
BC8	BC8 C	T	Basal	NA	0.738438	0.937896	0.975385	0.159241	0.907915	0.0357791	0.0280691	0	0.0218402	0.125833	0.519011	0.0334084	0	0.953298	0.373672
BC8	BC8 S	T	Basal	NA	0.695009	0.971236	0.97429	0.131515	0.906945	0.00565037	0	0.00525091	0.0253246	0.148578	0.522887	0.0347831	0	0.949918	0.38634
BC8	BC8 Inf	T	Normal	NA	0.39115	0.0839557	0.217952	0.69143	0.910528	0.670241	0.26151	0.294625	0.128714	0.679102	0.983139	0.365444	0.218831	1.12225	0.965521
BC8	BC8 M	T	Basal	NA	0.666512	0.968066	0.984578	0.106427	0.923824	0.0190513	0.0106923	0	0.0662801	0.154827	0.498232	0.0348847	0	0.967688	0.387287
BC8	BC8 S1	St	Normal	Cluster1	0.674547	0.13772	0.0937902	0.708619	0.888387	0.890664	0.602727	0.033835	0.29473	0.690652	1.17384	0.0806146	0.4242	1.21802	1.21612
BC8	BC8 S2	St	Normal	Cluster1	0.730201	0.157269	0.0966493	0.734242	0.917416	0.891615	0.595688	0.0198459	0.3159	0.66438	1.18678	0.0533677	0.448297	1.19072	1.2429
BC8	BC8 M1	St	Normal	Cluster1	0.776529	0.0996891	0.0639837	0.522449	0.961133	0.986823	0.64884	0.0254787	0.322764	0.579523	1.22709	0.0231855	0.432217	1.20325	1.33478
BC8	BC8 L1	St	Basal	Cluster3	0.675843	0.82926	0.797207	0.222962	0.892179	0	0.0356994	0.011145	0.0328662	0.157978	0.540572	0.024124	0	0.946112	0.400589
N1	N1_1	NTB	NTB	NTB	0.74451	0.107588	0.0963862	0.839314	0.977223	0.962004	0.659193	0.0899268	0.235754	0.696876	1.11271	0.101095	0.337687	1.22969	1.2539
N1	N1_2	NTB	NTB	NTB	0.664075	0.078723	0.144817	0.593614	0.90995	0.815865	0.493259	0.0060699	0.280925	0.631856	1.06518	0.0230667	0.477995	1.12786	1.25469
N1	N1_3	NTB	NTB	NTB	0.764732	0.0944822	0.00324714	0.529332	0.637145	0.772101	0.554124	0.0473805	0.156707	0.673425	1.13715	0.0764187	0.253333	1.14258	1.19158
N1	N1_4	NTB	NTB	NTB	0.704343	0.0940948	0.101157	0.497645	0.905093	0.85505	0.54578	0.0393442	0.251966	0.66143	1.12199	0.0286866	0.473487	1.21412	1.30261
N1	N1_5	NTB	NTB	NTB	0.751662	0.156563	0.0851745	0.738069	0.970211	0.959678	0.786996	0.104374	0.330559	0.667812	1.1736	0.089907	0.38524	1.26469	1.25965
N2	N2_1	NTB	NTB	NTB	0.630691	0.145403	0.152043	0.697666	0.914244	0.835843	0.512282	0.0135375	0.253047	0.667836	1.14363	0.0669859	0.487472	1.17005	1.24825
N2	N2_2	NTB	NTB	NTB	0.653054	0.0781195	0.112178	0.594244	0.886534	0.852243	0.548896	0.0232746	0.30322	0.633125	1.08588	0.0542539	0.452187	1.17054	1.28112
N2	N2_3	NTB	NTB	NTB	0.80516	0.178218	0.0992447	0.74417	0.98515	0.977271	0.810625	0.101041	0.336971	0.69183	1.19571	0.129769	0.328525	1.29271	1.27826
N2	N2_4	NTB	NTB	NTB	0.694144	0.156472	0.0849948	0.46487	0.751231	0.824491	0.54701	0.156568	0.239487	0.692545	1.05159	0.0784639	0.433621	1.25837	1.31605
N2	N2_5	NTB	NTB	NTB	0.67151	0.0652478	0.0948087	0.656808	0.944125	0.800287	0.475396	0	0.315447	0.608084	1.0625	0.0353708	0.448994	1.13644	1.22827
N3	N3_1	NTB	NTB	NTB	0.673672	0.117497	0.0036287	0.562589	0.858086	0.94569	0.615156	0.0669648	0.308748	0.694921	1.12672	0.0460093	0.460843	1.20046	1.34711
N3	N3_2	NTB	NTB	NTB	0.802626	0.142257	0.0570306	0.646365	0.974035	0.987088	0.77461	0	0.261353	0.631119	1.20522	0.0128704	0.407448	1.18047	1.24987
N3	N3_3	NTB	NTB	NTB	0.754173	0.157531	0.0658749	0.704003	0.944859	0.986693	0.735301	0	0.294864	0.675586	1.20391	0.0423503	0.394609	1.18536	1.25627
N3	N3_4	NTB	NTB	NTB	0.784241	0.148717	0.0677198	0.528954	0.9195	0.969312	0.65837	0.0326168	0.31899	0.636735	1.2069	0.0357034	0.440108	1.23776	1.3168
N3	N3_5	NTB	NTB	NTB	0.783673	0.114818	0	0.511181	0.874002	0.965422	0.590041	0.0519434	0.342388	0.664081	1.20629	0.0680938	0.463625	1.20816	1.36646
