# Supplementary material for: Adipose-enriched peri-tumoral stroma, in contrast to myofibroblast-enriched stroma, prognosticates poorer survival in breast cancers
Source: NPJ Breast Cancer. 2023 Oct 20;9:84. doi: 10.1038/s41523-023-00590-7 (PMC10589339; doi:10.1038/s41523-023-00590-7)
Supplement: Supplementary file 6 — Supplementary Dataset 4 [file 41523_2023_590_MOESM6_ESM.xlsx]

## Sheet: Sheet1
Upregulated in Cluster	Gene	logFC	AveExpr	t	P.Value	adj.P.Val	B
Cluster1	ADIPOQ	1.27818	6.28671	31.5091	2.22067e-48	1.25389e-45	100.045
Cluster1	RBP4	1.25607	6.22415	38.2476	5.2206e-55	6.52724e-52	115.237
Cluster1	CIDEC	1.22939	6.09371	59.1697	2.18913e-70	3.83185e-66	150.11
Cluster1	PLIN1	1.21198	6.30824	41.1641	1.46168e-57	3.19816e-54	120.993
Cluster1	FABP4	1.21003	6.41174	22.6723	1.30108e-37	3.07759e-35	75.2886
Cluster1	LEP	1.16288	6.11188	51.5086	1.89162e-65	1.1037e-61	138.935
Cluster1	GYG2	1.1164	6.22063	33.4946	1.88219e-50	1.43243e-47	104.779
Cluster1	AQP7	1.11041	6.18899	39.3414	5.50028e-56	7.40592e-53	117.414
Cluster1	CHRDL1	1.10664	6.23517	32.7829	1.01159e-49	7.08272e-47	103.103
Cluster1	ADH1B	1.084	6.5084	21.0489	2.68316e-35	4.74404e-33	69.9735
Cluster1	GPAM	1.06555	6.1796	44.7534	1.73485e-60	6.07335e-57	127.592
Cluster1	AKR1C2	1.05903	6.20869	16.9186	7.97577e-29	8.61777e-27	55.0156
Cluster1	AKR1C1	1.05576	6.16248	29.2662	6.66588e-46	3.1535e-43	94.353
Cluster1	LPL	1.04685	6.40762	37.6339	1.89265e-54	2.2086e-51	113.823
Cluster1	LIPE	1.03771	6.22712	52.1667	6.70558e-66	5.86873e-62	139.662
Cluster1	KCNIP2	1.02815	6.16299	44.3366	3.69567e-60	1.07815e-56	126.828
Cluster1	SAA1	1.02022	6.33798	21.9197	1.48637e-36	3.21202e-34	72.8702
Cluster1	GLYAT	1.01674	6.03121	42.1317	2.25909e-58	5.64902e-55	122.838
Cluster1	AOC3	1.01176	6.1283	31.7007	1.38622e-48	8.66588e-46	100.499
Cluster1	LYVE1	1.00936	6.24202	22.0678	9.1623e-37	2.00471e-34	73.3478
Cluster1	PCOLCE2	0.977108	6.12155	35.7618	1.08312e-52	1.05327e-49	109.874
Cluster1	HBB	0.952508	6.36143	13.9021	1.6156e-23	1.02462e-21	42.8288
Cluster1	TRARG1	0.928349	6.05169	45.1093	9.14122e-61	4.0002e-57	128.173
Cluster1	TMEM37	0.923278	6.23565	40.1709	1.03604e-56	1.51123e-53	118.92
Cluster1	MMD	0.908187	6.21442	30.8716	1.0844e-47	5.75192e-45	98.423
Cluster1	ACVR1C	0.907052	6.09171	36.2375	3.80639e-53	3.91924e-50	110.885
Cluster1	CDO1	0.889772	6.03196	33.5358	1.70936e-50	1.36003e-47	104.849
Cluster1	GPD1	0.887873	6.18109	13.4487	1.11889e-22	6.46374e-21	40.885
Cluster1	LGALS12	0.885408	5.97702	40.4982	5.4077e-57	8.60513e-54	119.64
Cluster1	THRSP	0.883194	6.27672	16.0558	2.33548e-27	2.15159e-25	51.6949
Cluster1	RBP7	0.877188	6.07858	40.9901	2.05331e-57	3.99346e-54	120.55
Cluster1	S100B	0.875343	5.94804	25.7748	1.01934e-41	3.30417e-39	84.7422
Cluster1	AKR1C3	0.87263	6.23789	19.6641	3.17432e-33	4.96101e-31	65.2162
Cluster1	NNAT	0.871528	6.15939	34.3259	2.74441e-51	2.28753e-48	106.622
Cluster1	PLIN4	0.86854	6.14448	23.7606	4.25246e-39	1.11097e-36	78.7255
Cluster1	MRAS	0.86141	6.15511	23.9197	2.60401e-39	7.23502e-37	79.2159
Cluster1	CPM	0.859164	6.20178	25.4584	2.56584e-41	8.16589e-39	83.8238
Cluster1	PRELP	0.856776	6.32532	19.7404	2.42626e-33	3.82605e-31	65.491
Cluster1	CD36	0.852963	6.63238	15.2895	5.07432e-26	4.17e-24	48.5716
Cluster1	DOCK11	0.849305	6.15516	28.2424	1.01699e-44	4.13985e-42	91.6221
Cluster1	EBF1	0.849233	6.34099	28.5974	3.91762e-45	1.71435e-42	92.5608
Cluster1	ACACB	0.847813	6.40112	17.5301	7.71094e-30	8.99815e-28	57.4229
Cluster1	FGF2	0.846436	6.19836	29.5485	3.18803e-46	1.59438e-43	95.0572
Cluster1	CRYAB	0.84411	6.54068	12.5379	5.87631e-21	2.66474e-19	36.9194
Cluster1	PPARG	0.824857	6.10639	27.1567	1.99951e-43	7.29153e-41	88.6598
Cluster1	MAOA	0.823597	6.38299	25.7866	9.8509e-42	3.2534e-39	84.7751
Cluster1	MRAP	0.813864	6.05137	31.9339	7.83566e-49	5.27521e-46	101.031
Cluster1	GPC3	0.809346	6.09458	26.7199	6.80684e-43	2.33621e-40	87.4395
Cluster1	PPP1R1A	0.807155	6.38529	14.2092	4.41919e-24	2.97513e-22	44.1547
Cluster1	ABCA6	0.798447	6.09657	18.1252	8.29506e-31	1.05215e-28	59.6454
Cluster1	TNMD	0.793904	5.97713	10.6968	2.29925e-17	6.82137e-16	28.6248
Cluster1	DDR2	0.7935	6.28783	35.2143	3.66443e-52	3.20711e-49	108.555
Cluster1	FAXDC2	0.790827	6.2037	16.4708	4.54841e-28	4.57559e-26	53.3475
Cluster1	ABCA8	0.790727	6.30893	17.1588	3.16795e-29	3.50961e-27	56.0187
Cluster1	SPX	0.790458	5.96125	18.4044	2.95957e-31	3.78134e-29	60.6591
Cluster1	CES1	0.790413	6.18117	27.6551	5.0339e-44	1.87475e-41	90.0231
Cluster1	FHL1	0.78904	6.47173	11.4093	9.01549e-19	3.21399e-17	31.9067
Cluster1	CLMP	0.788205	6.29547	33.3936	2.38525e-50	1.73964e-47	104.438
Cluster1	PRG4	0.783385	6.13171	10.6742	2.54927e-17	7.49957e-16	28.5662
Cluster1	DGAT2	0.776895	6.43314	28.9155	1.68032e-45	7.74008e-43	93.3984
Cluster1	GABRE	0.77637	6.34621	18.045	1.11742e-30	1.38718e-28	59.3664
Cluster1	TIMP4	0.774762	6.24856	31.6742	1.47923e-48	8.77655e-46	100.359
Cluster1	NTRK2	0.774235	6.36587	12.0542	5.00114e-20	2.05012e-18	34.8191
Cluster1	ABCD2	0.766845	5.93359	27.8529	2.92881e-44	1.16514e-41	90.5745
Cluster1	FZD4	0.764782	6.37784	22.4506	2.65034e-37	6.10414e-35	74.6091
Cluster1	AKAP12	0.763977	6.24833	27.0149	2.97068e-43	1.0612e-40	88.2537
Cluster1	PDK4	0.755453	6.42282	10.6208	3.25459e-17	9.44652e-16	28.3365
Cluster1	PTGER3	0.752752	6.22276	18.6448	1.22747e-31	1.64013e-29	61.5779
Cluster1	EGFL6	0.7517	6.13901	16.8574	1.01022e-28	1.07169e-26	54.8555
Cluster1	CFD	0.750483	6.33869	22.4141	2.9805e-37	6.7754e-35	74.4929
Cluster1	PDE3B	0.750438	5.96111	30.8181	1.24051e-47	6.38645e-45	98.289
Cluster1	SLC66A1L	0.746555	5.99981	40.7648	3.19575e-57	5.59384e-54	120.052
Cluster1	SVEP1	0.746428	6.284	22.8953	6.39181e-38	1.55392e-35	76.0289
Cluster1	FBLN5	0.743946	6.14365	18.7589	8.10281e-32	1.09947e-29	61.9898
Cluster1	SLC19A3	0.743151	5.88633	21.8179	2.07571e-36	4.2248e-34	72.5401
Cluster1	HSPB6	0.741809	6.2347	9.07193	4.16086e-14	7.95106e-13	21.2116
Cluster1	PRKAR2B	0.741431	6.44821	17.0841	4.2183e-29	4.61482e-27	55.7275
Cluster1	ITIH5	0.740341	6.25838	26.7231	6.74554e-43	2.33621e-40	87.4364
Cluster1	PDZD2	0.734583	6.37347	25.2332	4.97747e-41	1.55581e-38	83.16
Cluster1	DEFB132	0.734205	5.92936	19.1661	1.86417e-32	2.78893e-30	63.437
Cluster1	ECM2	0.73172	6.34532	21.8617	1.79777e-36	3.79135e-34	72.7004
Cluster1	GNG2	0.728886	6.14296	28.4096	6.48195e-45	2.70143e-42	92.052
Cluster1	MRC1	0.725713	6.01845	18.6245	1.32156e-31	1.75247e-29	61.4889
Cluster1	SFRP1	0.722897	6.03517	18.9823	3.61004e-32	5.13742e-30	62.7902
Cluster1	CNTFR	0.71666	5.96891	18.1143	8.63744e-31	1.0877e-28	59.6053
Cluster1	NPR3	0.704516	6.02994	14.6275	7.70143e-25	5.71211e-23	45.9004
Cluster1	CIDEA	0.704469	5.94439	31.9077	8.35298e-49	5.41521e-46	100.953
Cluster1	CAVIN2	0.704051	6.26585	19.0464	2.86566e-32	4.11152e-30	63.0389
Cluster1	SLC16A7	0.698858	6.05334	22.4561	2.60347e-37	6.07616e-35	74.626
Cluster1	NOVA1	0.690731	6.2761	14.6949	5.82303e-25	4.39338e-23	46.2083
Cluster1	IGF1	0.684861	6.30491	20.7479	7.43342e-35	1.30115e-32	68.9882
Cluster1	SLIT3	0.682701	6.16725	16.4064	5.85385e-28	5.75651e-26	53.1143
Cluster1	ABCC9	0.677639	6.14245	10.9653	6.75138e-18	2.14476e-16	29.9337
Cluster1	SERPING1	0.675085	6.2892	14.5405	1.1056e-24	8.03002e-23	45.5691
Cluster1	COBLL1	0.670967	6.18927	13.4528	1.09926e-22	6.37135e-21	40.9665
Cluster1	MGLL	0.67067	6.29525	15.4134	3.06972e-26	2.54656e-24	49.1559
Cluster1	PALMD	0.665447	6.56361	13.0785	5.53194e-22	2.89914e-20	39.2908
Cluster1	MEST	0.661924	6.26286	21.168	1.79766e-35	3.31223e-33	70.4066
Cluster1	LMO3	0.66177	6.43903	14.4188	1.8362e-24	1.29079e-22	45.0435
Cluster1	LVRN	0.661069	5.98297	35.4523	2.1531e-52	1.98357e-49	109.085
Cluster1	G0S2	0.658122	6.51859	12.879	1.31829e-21	6.53693e-20	38.4378
Cluster1	CALB2	0.656971	6.15945	12.9569	9.38465e-22	4.76142e-20	38.822
Cluster1	MCAM	0.64886	6.16241	28.8058	2.24777e-45	1.00885e-42	93.0853
Cluster1	GPR34	0.646558	6.19808	15.5233	1.96816e-26	1.68052e-24	49.6055
Cluster1	HEPACAM	0.646357	5.8474	27.6777	4.73155e-44	1.80046e-41	90.0906
Cluster1	FOLR2	0.644597	5.92567	19.8764	1.50528e-33	2.41729e-31	65.9693
Cluster1	P2RY14	0.643539	6.04452	25.0776	7.88958e-41	2.42279e-38	82.7004
Cluster1	ADGRF5	0.642771	6.14816	17.1907	2.80365e-29	3.1258e-27	56.1601
Cluster1	LDB2	0.640149	6.07082	21.3546	9.62715e-36	1.87237e-33	71.0279
Cluster1	WASF3	0.639837	6.07112	12.9029	1.18755e-21	5.93909e-20	38.5799
Cluster1	RGCC	0.637752	6.03303	16.1006	1.95563e-27	1.82082e-25	51.9019
Cluster1	OGN	0.6376	6.12295	12.2241	2.35032e-20	1.00097e-18	35.6022
Cluster1	CCDC3	0.634902	6.09806	14.2842	3.22513e-24	2.20518e-22	44.4986
Cluster2	PRLR	1.05564	6.09079	28.8906	1.9685e-45	5.74279e-42	93.1134
Cluster2	TSPAN1	1.04425	6.05407	43.7581	1.22433e-59	2.14306e-55	124.917
Cluster2	AGR2	1.00853	6.01856	25.5128	2.37009e-41	3.77145e-38	83.8364
Cluster2	ESRP1	0.985829	6.14145	24.5293	4.38946e-40	6.40276e-37	80.9199
Cluster2	PRSS8	0.978075	6.15797	35.0541	5.87809e-52	5.14451e-48	107.678
Cluster2	KRT18	0.952155	6.16345	11.6661	2.89798e-19	1.6002e-17	33.2371
Cluster2	KIAA1324	0.947242	6.13725	19.3465	1.0335e-32	5.3207e-30	64.0898
Cluster2	AGR3	0.941323	5.96389	18.9298	4.60126e-32	2.01351e-29	62.605
Cluster2	CDH1	0.924073	5.98116	23.1096	3.48104e-38	4.35229e-35	76.5994
Cluster2	EPCAM	0.922877	6.23984	18.8216	6.80253e-32	2.83504e-29	62.215
Cluster2	MUC1	0.910539	6.03768	24.2522	1.01519e-39	1.36691e-36	80.0859
Cluster2	ERBB3	0.903951	6.09657	32.5428	1.99462e-49	1.1638e-45	101.983
Cluster2	SPP1	0.90077	6.28853	14.9067	2.51693e-25	4.36202e-23	47.1718
Cluster2	MYB	0.885741	6.00807	22.9227	6.28311e-38	7.33197e-35	76.0038
Cluster2	STC2	0.83628	6.21996	14.9034	2.55154e-25	4.37864e-23	47.1636
Cluster2	PGR	0.828536	5.85134	16.913	8.5193e-29	2.29418e-26	55.1213
Cluster2	FOXA1	0.82465	6.12215	29.0506	1.28975e-45	4.51516e-42	93.3481
Cluster2	CA12	0.804872	6.3548	18.7383	9.19951e-32	3.65973e-29	61.9107
Cluster2	TRPS1	0.783862	6.16252	17.4874	9.49773e-30	3.13676e-27	57.3072
Cluster2	SPINT1	0.776908	6.25049	32.113	5.61955e-49	2.45911e-45	100.8
Cluster2	NAT1	0.775094	5.93507	17.9771	1.51124e-30	5.29055e-28	59.1341
Cluster2	NPNT	0.774356	6.19166	15.3823	3.6154e-26	7.11056e-24	49.1131
Cluster2	RAB25	0.769819	5.99313	26.1892	3.34712e-42	6.50977e-39	85.6613
Cluster2	ERP27	0.764079	6.11605	20.4307	2.33461e-34	1.6346e-31	67.8292
Cluster2	ALDH3B2	0.762984	6.00067	15.2854	5.35469e-26	1.04143e-23	48.7148
Cluster2	SLC38A1	0.749072	6.34799	11.2277	2.09089e-18	9.86495e-17	31.3178
Cluster2	SLC9A3R1	0.741742	6.29265	21.3925	9.04084e-36	7.91254e-33	71.036
Cluster2	CRABP2	0.726243	6.30844	18.7877	7.69008e-32	3.1304e-29	62.0829
Cluster2	ENPP5	0.724559	6.01409	14.2016	4.71208e-24	6.5091e-22	44.2631
Cluster2	DSP	0.721787	6.29113	15.1836	8.1052e-26	1.50929e-23	48.3128
Cluster2	CLDN4	0.721407	6.19444	10.4206	8.29052e-17	2.96763e-15	27.667
Cluster2	H3C7	0.721226	6.15579	18.4972	2.21597e-31	8.61964e-29	61.0328
Cluster2	MACC1	0.714418	5.95438	17.1331	3.65745e-29	1.10379e-26	55.9677
Cluster2	GATA3	0.712062	6.33985	19.6581	3.42915e-33	1.87575e-30	65.1642
Cluster2	SCUBE2	0.702041	6.00968	10.4177	8.40091e-17	3.00101e-15	27.6413
Cluster2	RGS1	0.70101	6.01719	14.6236	8.0997e-25	1.25466e-22	46.0196
Cluster2	SPDEF	0.697472	6.01029	21.8917	1.73955e-36	1.60258e-33	72.6683
Cluster2	EHF	0.682094	6.17821	13.398	1.43202e-22	1.52842e-20	40.8795
Cluster2	SLC44A4	0.680231	5.89665	18.3699	3.53411e-31	1.31619e-28	60.5753
Cluster2	MAL2	0.679362	6.48642	11.5336	5.25798e-19	2.76169e-17	32.6731
Cluster2	GRPR	0.675343	5.94321	8.28624	1.60635e-12	2.69068e-11	17.8394
Cluster2	TMC5	0.673506	5.88729	17.4942	9.25556e-30	3.11557e-27	57.3331
Cluster3	DKK1	1.27582	5.72717	39.4183	7.65594e-56	6.70048e-52	116.414
Cluster3	SPANXB1	1.22205	5.84535	43.4424	3.24986e-59	5.68855e-55	123.912
Cluster3	ITGA3	1.19543	5.79568	18.1336	9.75168e-31	2.75312e-28	59.568
Cluster3	PLAC8	1.15988	5.90872	34.5917	2.30177e-51	1.343e-47	106.451
Cluster3	PSAT1	1.0921	5.97281	27.6792	6.62757e-44	7.73394e-41	89.6185
Cluster3	FOSL1	1.04476	5.96889	26.7082	9.75912e-43	1.00485e-39	86.9468
Cluster3	CDC20	1.03062	5.85903	13.9472	1.50723e-23	1.35992e-21	43.0878
Cluster3	SLC7A11	0.992242	5.9126	16.4853	5.06858e-28	9.96859e-26	53.3504
Cluster3	E2F7	0.96444	5.81644	26.2358	3.71503e-42	3.61266e-39	85.5337
Cluster3	SLC7A5	0.958425	5.91947	12.7556	2.50202e-21	1.62205e-19	37.9978
Cluster3	NFE2L3	0.944861	5.87917	15.1104	1.21365e-25	1.59727e-23	47.9034
Cluster3	ADORA2B	0.941699	5.69742	30.4144	5.0216e-47	8.78981e-44	96.3704
Cluster3	P3H2	0.937082	5.76448	14.8115	4.12249e-25	4.84296e-23	46.6969
Cluster3	PAQR5	0.922482	5.77422	10.9771	6.88763e-18	2.55968e-16	30.1426
Cluster3	AURKA	0.91515	5.90002	10.9762	6.91374e-18	2.56394e-16	30.116
Cluster3	ABCC3	0.909123	5.78061	12.9764	9.58135e-22	6.73542e-20	38.9852
Cluster3	SLC35F2	0.895235	5.82249	21.2841	1.55575e-35	6.64192e-33	70.4998
Cluster3	FST	0.882064	5.83635	11.0078	5.99147e-18	2.27002e-16	30.2803
Cluster3	NT5E	0.879201	6.17591	16.4399	6.04991e-28	1.16371e-25	53.162
Cluster3	MAGEC2	0.872379	5.65296	22.626	1.96816e-37	1.18795e-34	74.7514
Cluster3	SSX1	0.871097	5.76983	31.0846	9.37496e-48	2.73499e-44	97.9801
Cluster3	IL1RAPL1	0.870442	5.64772	27.9851	2.88486e-44	3.60689e-41	90.1129
Cluster3	GAS2L3	0.870008	5.90001	13.2751	2.63897e-22	2.053e-20	40.2601
Cluster3	ANKRD1	0.866866	5.78802	4.88258	4.95178e-06	2.18989e-05	3.17191
Cluster3	NCAPG	0.863577	5.8501	11.0781	4.358e-18	1.69894e-16	30.5988
Cluster3	MELK	0.85848	5.76755	10.1975	2.41989e-16	6.87625e-15	26.6193
Cluster3	CD22	0.858154	5.80485	28.8481	2.87189e-45	4.18913e-42	92.4465
Cluster3	DIAPH3	0.857836	5.8439	12.6285	4.35925e-21	2.74476e-19	37.4776
Cluster3	RAC2	0.849211	6.00905	24.2373	1.31802e-39	1.00307e-36	79.7789
Cluster3	DLGAP5	0.846513	5.80997	14.866	3.29578e-25	3.95132e-23	46.9246
Cluster3	SLC7A1	0.842775	5.97328	17.2969	2.23442e-29	5.28531e-27	56.4599
Cluster3	NDC80	0.837335	5.68866	16.2867	1.10147e-27	2.07313e-25	52.5883
Cluster3	ELOVL6	0.836752	5.9564	12.4397	9.97616e-21	5.89942e-19	36.6401
Cluster3	CDCP1	0.834541	6.06168	9.11435	3.58165e-14	6.99701e-13	21.5877
Cluster3	POPDC3	0.826909	5.91346	5.38662	6.46398e-07	3.45799e-06	5.13239
Cluster3	CDH4	0.822164	5.73866	29.3506	7.69001e-46	1.22369e-42	93.6484
Cluster3	KIF20A	0.821721	5.71941	12.8011	2.05212e-21	1.34533e-19	38.2481
Cluster3	FAM83D	0.821713	5.87031	8.69867	2.45282e-13	4.16837e-12	19.7316
Cluster3	PRR11	0.817808	5.94671	13.1402	4.71805e-22	3.45543e-20	39.6843
Cluster3	TGFB2	0.813359	6.18389	9.55382	4.69317e-15	1.05455e-13	23.5769
Cluster3	CENPF	0.811059	5.79392	7.00142	5.85582e-10	5.595e-09	12.0528
Cluster3	SMURF2	0.808699	6.053	31.8878	1.30467e-48	4.56739e-45	100.056
Cluster3	ADGRG6	0.803544	5.83806	13.7872	2.96431e-23	2.56868e-21	42.453
Cluster3	ERCC2	0.800702	5.91151	20.8272	7.19951e-35	2.9307e-32	68.9798
Cluster3	DAGLB	0.79702	5.81177	16.4633	5.52054e-28	1.07368e-25	53.2745
Cluster3	AXL	0.79085	6.33099	32.4646	3.24917e-49	1.42184e-45	101.647
Cluster3	ACAT2	0.79055	5.7755	17.0798	5.10933e-29	1.16148e-26	55.6333
Cluster3	NECTIN3	0.789171	5.93232	10.5566	4.67233e-17	1.50063e-15	28.2414
Cluster3	CDA	0.78685	5.7154	23.5073	1.23378e-38	8.3062e-36	77.454
Cluster3	TMEM154	0.786189	5.77403	12.3829	1.28076e-20	7.42331e-19	36.4264
Cluster3	ETV5	0.785116	5.75045	14.9514	2.32234e-25	2.86269e-23	47.2785
Cluster3	LRP8	0.77942	5.71353	11.0856	4.21143e-18	1.64915e-16	30.6733
Cluster3	AURKB	0.778577	5.81058	13.321	2.16678e-22	1.70844e-20	40.4804
Cluster3	ARHGAP11A	0.772247	5.80971	8.83799	1.28717e-13	2.29905e-12	20.3992
Cluster3	IL18	0.770588	5.6875	14.9739	2.11815e-25	2.62951e-23	47.3717
Cluster3	CKS2	0.767996	5.84339	8.78032	1.68097e-13	2.95122e-12	20.1286
Cluster3	PTTG1	0.767852	5.96941	8.42522	8.6869e-13	1.36864e-11	18.4691
Cluster3	CPA4	0.765263	5.6949	9.11721	3.53456e-14	6.91273e-13	21.7058
Cluster3	MKI67	0.762786	5.99346	9.29305	1.56671e-14	3.23392e-13	22.4515
Cluster3	SLC37A2	0.759099	5.92086	11.9492	8.72503e-20	4.38859e-18	34.503
Cluster3	GCNT2	0.754696	5.68668	14.3617	2.652e-24	2.76313e-22	44.8642
Cluster3	ITPR3	0.754653	5.73301	14.2838	3.66956e-24	3.73441e-22	44.54
Cluster3	BMP4	0.753949	6.14704	12.0206	6.35412e-20	3.32008e-18	34.7749
Cluster3	BUB1	0.753261	5.8359	11.902	1.07644e-19	5.33768e-18	34.3072
Cluster3	NCAPG2	0.751938	5.80726	9.37081	1.09344e-14	2.29492e-13	22.8525
Cluster3	CCNB1	0.750734	5.83863	10.8201	1.40529e-17	4.8951e-16	29.4624
Cluster3	ANLN	0.750685	6.22577	8.47013	7.05876e-13	1.1294e-11	18.5971
Cluster3	EXT1	0.750507	6.17005	17.815	3.18158e-30	8.31199e-28	58.3964
Cluster3	CCNA2	0.748237	5.90133	10.4535	7.48387e-17	2.30916e-15	27.789
Cluster3	CCNB2	0.747516	5.86988	8.56869	4.47516e-13	7.34834e-12	19.1575
Cluster3	TPX2	0.740738	5.9545	10.5538	4.73143e-17	1.51683e-15	28.2364
Cluster3	ANXA3	0.737548	6.08278	16.3066	1.01894e-27	1.93865e-25	52.6632
Cluster3	F2RL1	0.735266	5.78839	21.5993	5.48061e-36	2.52454e-33	71.4722
Cluster3	SLC43A3	0.732627	6.21635	24.4969	6.02312e-40	4.79222e-37	80.5818
Cluster3	DEPDC1	0.728798	5.78929	12.0148	6.51943e-20	3.39631e-18	34.8155
Cluster3	KIF14	0.728	5.72167	12.6075	4.77822e-21	2.97644e-19	37.4193
Cluster3	TTK	0.727511	5.73311	9.52595	5.33785e-15	1.19024e-13	23.5829
Cluster3	MOCOS	0.726362	5.74389	15.0649	1.46044e-25	1.8651e-23	47.7406
Cluster3	FADS1	0.724892	6.294	19.8425	2.11542e-33	8.04964e-31	65.6701
Cluster3	UBE2T	0.723595	5.89314	6.54849	4.42468e-09	3.61071e-08	10.064
Cluster3	SERPINE1	0.722792	6.25095	11.4838	6.99011e-19	3.08199e-17	32.3629
Cluster3	CENPE	0.721983	5.76105	10.9277	8.61648e-18	3.13561e-16	29.9656
Cluster3	SLC17A9	0.721978	5.82427	20.2824	4.60889e-34	1.8335e-31	67.112
Cluster3	TBC1D2	0.716163	5.89318	13.4254	1.38444e-22	1.12191e-20	40.9258
Cluster3	CMTM7	0.714888	6.06421	15.2933	5.77401e-26	8.02129e-24	48.6507
Cluster3	C4orf46	0.714486	5.75972	14.3475	2.81298e-24	2.91351e-22	44.805
Cluster3	MGAT4B	0.713338	5.83341	11.3792	1.11871e-18	4.76446e-17	31.9869
Cluster3	CDCA8	0.712709	5.77202	14.4294	2.00044e-24	2.1482e-22	45.143
Cluster3	CIT	0.71052	5.75041	9.76464	1.77357e-15	4.3298e-14	24.6776
Cluster3	PHF19	0.709793	5.99831	23.8847	3.85767e-39	2.70098e-36	78.6602
Cluster4	SLN	1.57252	5.76697	32.2409	4.59453e-49	8.291e-47	101.435
Cluster4	MYL1	1.49304	5.85101	36.4863	2.81112e-53	6.15073e-51	111.206
Cluster4	MYLPF	1.4835	5.83876	38.9356	1.62295e-55	4.00115e-53	116.389
Cluster4	AMPD1	1.46208	5.79545	33.4648	2.51462e-50	4.73289e-48	104.401
Cluster4	CKM	1.44402	5.82687	42.8512	7.61226e-59	2.29733e-56	124.09
Cluster4	MYH1	1.43762	5.83665	31.2422	5.27804e-48	9.05754e-46	99.0254
Cluster4	MYPN	1.43703	5.7454	45.0064	1.465e-60	5.68286e-58	128.054
Cluster4	CA3	1.43194	5.84486	41.8309	5.2652e-58	1.44003e-55	122.153
Cluster4	XIRP2	1.43131	5.77778	71.916	3.27752e-77	2.86848e-73	166.158
Cluster4	CASQ1	1.42603	5.84334	45.9319	2.83243e-61	1.37719e-58	129.693
Cluster4	PYGM	1.42181	5.86694	29.4869	4.53869e-46	6.51191e-44	94.5458
Cluster4	MYOZ1	1.40621	5.79573	45.8135	3.4893e-61	1.65072e-58	129.488
Cluster4	PPDPFL	1.40357	5.64681	48.0614	7.23412e-63	4.52236e-60	133.35
Cluster4	NRAP	1.40312	5.811	67.7262	4.65404e-75	2.71548e-71	161.264
Cluster4	MYH2	1.39984	5.81925	34.2961	3.68143e-51	7.24043e-49	106.351
Cluster4	ATP2A1	1.38659	5.89377	45.6758	4.44969e-61	1.99711e-58	129.243
Cluster4	MYBPC1	1.37939	5.86256	33.5372	2.12397e-50	4.04109e-48	104.589
Cluster4	MYOT	1.37236	5.78271	64.7197	1.96309e-73	8.5905e-70	157.531
Cluster4	ACTN3	1.37153	5.77185	46.3398	1.38627e-61	7.13683e-59	130.411
Cluster4	MYL2	1.36453	5.78745	47.1637	3.33179e-62	1.89619e-59	131.835
Cluster4	MYF6	1.33522	5.70333	47.5306	1.77911e-62	1.07385e-59	132.451
Cluster4	TNNI1	1.33354	5.73975	44.7763	2.21493e-60	8.24898e-58	127.642
Cluster4	NEB	1.32313	5.95426	44.9957	1.49344e-60	5.68286e-58	128.034
Cluster4	PKIA	1.31958	5.78017	40.894	3.23084e-57	8.31656e-55	120.36
Cluster4	DES	1.31877	5.95718	21.5778	5.22731e-36	4.86696e-34	71.2572
Cluster4	LDB3	1.31874	5.83761	45.3167	8.41468e-61	3.50692e-58	128.61
Cluster4	ASB5	1.31603	5.77129	59.9197	1.10727e-70	3.23027e-67	151.225
Cluster4	APOBEC2	1.31024	5.74054	48.8383	1.9703e-63	1.30644e-60	134.644
Cluster4	TNNC1	1.30874	6.01033	49.6461	5.20114e-64	3.79336e-61	135.991
Cluster4	MYLK2	1.3072	5.77026	42.3575	1.93038e-58	5.63155e-56	123.179
Cluster4	MLIP	1.30099	5.77961	32.2266	4.75555e-49	8.494e-47	101.513
Cluster4	PPP1R27	1.29703	5.78504	51.5978	2.25975e-65	2.08182e-62	139.094
Cluster4	ENO3	1.28589	5.82607	54.5976	2.25041e-67	3.0301e-64	143.68
Cluster4	SRL	1.28185	5.72508	51.1925	4.29447e-65	3.57955e-62	138.436
Cluster4	VGLL2	1.27846	5.65165	33.1716	5.00157e-50	9.31356e-48	103.806
Cluster4	TTN	1.27344	6.0176	21.5292	6.13802e-36	5.65473e-34	71.1021
Cluster4	TNNT3	1.27203	5.93595	34.2765	3.8501e-51	7.48801e-49	106.328
Cluster4	FITM1	1.2688	5.69297	38.8471	1.94492e-55	4.72832e-53	116.272
Cluster4	MYBPC2	1.26697	5.8378	54.6214	2.17171e-67	3.0301e-64	143.71
Cluster4	ANK1	1.26649	5.84532	55.9148	3.20568e-68	5.10111e-65	145.61
Cluster4	LMOD3	1.26166	5.78234	43.0965	4.81175e-59	1.52709e-56	124.568
Cluster4	TNNC2	1.25574	5.84672	31.3844	3.7135e-48	6.56577e-46	99.4503
Cluster4	SLC36A2	1.24336	5.69001	40.8782	3.33219e-57	8.45313e-55	120.334
Cluster4	FHL3	1.23524	5.94632	33.905	9.04548e-51	1.73991e-48	105.479
Cluster4	XIRP1	1.23252	5.84021	55.9262	3.15238e-68	5.10111e-65	145.61
Cluster4	STAC3	1.23059	5.93097	57.3352	4.11334e-69	8.99999e-66	147.651
Cluster4	MYOM2	1.22257	5.81398	52.0108	1.18054e-65	1.14801e-62	139.721
Cluster4	CAVIN4	1.21728	5.7532	52.6007	4.70819e-66	5.15076e-63	140.613
Cluster4	MYH7	1.2169	5.89119	59.8051	1.29554e-70	3.2396e-67	151.054
Cluster4	MYL3	1.21551	5.95389	48.8248	2.01519e-63	1.30644e-60	134.628
Cluster4	SMYD1	1.21344	5.729	46.9309	4.97322e-62	2.72035e-59	131.406
Cluster4	MB	1.2058	6.01489	44.0721	7.94569e-60	2.72709e-57	126.367
Cluster4	C10orf71	1.2013	5.76636	49.2552	9.8834e-64	6.91996e-61	135.305
Cluster4	FBP2	1.20085	5.70505	51.1955	4.27415e-65	3.57955e-62	138.4
Cluster4	PGAM2	1.20032	5.89435	60.2228	7.31756e-71	2.56173e-67	151.609
Cluster4	DUSP26	1.1999	5.74931	53.3222	1.55016e-66	1.80894e-63	141.702
Cluster4	LMOD2	1.1953	5.75296	37.934	1.28869e-54	2.96805e-52	114.382
Cluster4	CMYA5	1.19271	5.93954	20.0219	1.01926e-33	8.70297e-32	66.0225
Cluster4	ACTN2	1.19234	5.98055	72.0259	2.88893e-77	2.86848e-73	166.154
Cluster4	AGBL1	1.19016	5.7188	52.5011	5.49553e-66	5.65846e-63	140.431
Cluster4	CSRP3	1.18957	5.74884	45.0118	1.45085e-60	5.68286e-58	128.048
Cluster4	PPP1R3A	1.18195	5.75395	42.6204	1.17455e-58	3.48464e-56	123.67
Cluster4	TMEM38A	1.18103	5.70712	35.8343	1.16735e-52	2.49186e-50	109.88
Cluster4	POPDC3	1.17555	5.91346	13.4457	1.20321e-22	5.54238e-21	40.3953
Cluster4	TRIM63	1.17468	5.76733	37.7736	1.8037e-54	4.10025e-52	114.047
Cluster4	ASB14	1.15113	5.64805	43.3569	2.96421e-59	9.78972e-57	125.018
Cluster4	TNNT1	1.14425	5.86436	27.9694	2.55666e-44	3.33968e-42	90.6099
Cluster4	SEMA6C	1.14243	5.83441	42.3052	2.13158e-58	6.1166e-56	123.078
Cluster4	ASB11	1.1419	5.73832	57.0776	5.94753e-69	1.15673e-65	147.151
Cluster4	FBXO40	1.14041	5.73453	45.3374	8.11057e-61	3.46262e-58	128.612
Cluster4	JPH1	1.1351	5.81378	30.3248	5.26989e-47	8.1632e-45	96.8305
Cluster4	FABP3	1.13122	5.92171	27.052	3.18968e-43	4.0167e-41	88.0668
Cluster4	HJV	1.12513	5.7579	41.6489	7.46835e-58	2.01117e-55	121.82
Cluster4	CACNB1	1.12282	5.85817	45.3446	8.00772e-61	3.46262e-58	128.642
Cluster4	ASB15	1.1223	5.70185	35.7581	1.38078e-52	2.91196e-50	109.716
Cluster4	ACTA1	1.1069	6.22826	45.0478	1.36022e-60	5.53704e-58	128.128
Cluster4	SYPL2	1.10203	5.79974	38.2838	6.21558e-55	1.45063e-52	115.113
Cluster4	CACNA1S	1.09914	5.76369	50.9142	6.69168e-65	5.32415e-62	137.929
Cluster4	COX6A2	1.09882	5.88181	43.0883	4.88556e-59	1.52709e-56	124.545
Cluster4	PEBP4	1.09691	5.83078	50.7303	8.9827e-65	6.83623e-62	137.66
Cluster4	SYNPO2L	1.09677	5.78323	44.1665	6.68819e-60	2.3414e-57	126.513
Cluster4	PLN	1.09622	5.90833	14.6621	7.16016e-25	3.85635e-23	45.5965
Cluster4	ASB12	1.09617	5.70353	40.7861	3.99058e-57	9.97873e-55	120.14
Cluster4	CKMT2	1.09614	5.84773	25.2479	5.59966e-41	6.44845e-39	82.9056
Cluster4	TRDN	1.09088	6.03525	15.722	9.5823e-27	5.78374e-25	49.8888
Cluster4	MSS51	1.08904	5.89167	53.3913	1.39468e-66	1.74375e-63	141.8
Cluster4	UCP3	1.08667	5.82391	46.1663	1.87723e-61	9.38828e-59	130.07
Cluster4	MYOM1	1.07899	5.94232	16.9868	6.71888e-29	4.55842e-27	54.919
Cluster4	TMEM233	1.07617	5.77621	42.097	3.16635e-58	8.93933e-56	122.67
Cluster4	TECRL	1.07416	5.64554	34.6592	1.61039e-51	3.24004e-49	107.265
Cluster4	ATP1B4	1.07388	5.68934	44.3952	4.41145e-60	1.60871e-57	126.897
Cluster4	LRRC2	1.06711	5.77888	31.1679	6.34609e-48	1.07846e-45	98.9743
Cluster4	AKAP6	1.06655	5.72228	29.5995	3.38829e-46	4.98392e-44	94.9983
Cluster4	AQP4	1.06535	5.73723	41.4258	1.14854e-57	3.04607e-55	121.379
Cluster4	BVES	1.06498	5.82096	27.1387	2.50581e-43	3.17839e-41	88.3543
Cluster4	SHISA4	1.04425	5.82748	28.3713	8.64149e-45	1.16354e-42	91.737
Cluster4	TNNI2	1.04414	5.96212	37.1236	7.14276e-54	1.60291e-51	112.671
Cluster4	ABRA	1.04286	5.88245	46.6224	8.47897e-62	4.49745e-59	130.858
Cluster4	CORO6	1.03964	5.69258	21.6957	3.5432e-36	3.33442e-34	71.8671
Cluster4	TMEM182	1.03901	6.01341	23.1772	3.02967e-38	3.08322e-36	76.5576
Cluster4	RBFOX1	1.03757	5.79751	45.7533	3.88019e-61	1.78734e-58	129.328
Cluster4	PRKCQ	1.02668	5.78288	34.4807	2.41555e-51	4.80475e-49	106.858
Cluster4	DENND2C	1.02527	5.78639	36.3462	3.81005e-53	8.23348e-51	111.003
Cluster4	MYOZ2	1.02468	5.85058	44.2737	5.50145e-60	1.96525e-57	126.701
Cluster4	PITX2	1.02262	5.90897	43.2553	3.5799e-59	1.16042e-56	124.846
Cluster4	CLIC5	1.01201	6.04263	23.7007	5.9382e-39	6.15043e-37	78.1981
Cluster4	LRRC39	1.01032	5.8366	42.9027	6.91166e-59	2.12249e-56	124.179
Cluster4	ANKRD1	1.01029	5.78802	7.57302	4.31814e-11	6.41092e-10	13.9134
Cluster4	RTN2	1.00863	5.90206	32.2875	4.10584e-49	7.48632e-47	101.712
Cluster4	MYOM3	1.00855	5.75464	41.0189	2.53132e-57	6.61316e-55	120.585
Cluster4	RYR1	1.00323	5.92864	47.1591	3.35821e-62	1.89619e-59	131.775
Cluster4	DDIT4L	0.991355	5.75054	31.3024	4.54714e-48	7.95931e-46	99.3231
Cluster4	ANKRD2	0.991154	5.81052	31.0749	7.9947e-48	1.34557e-45	98.7521
Cluster4	ADSS1	0.988376	6.07351	24.7254	2.63831e-40	2.96032e-38	81.3277
Cluster4	FLNC	0.978695	5.93101	17.8104	2.96167e-30	2.16005e-28	58.1108
Cluster4	KLHL38	0.976055	5.81448	32.919	9.0822e-50	1.67342e-47	103.234
Cluster4	OBSCN	0.970096	5.82971	31.2935	4.6483e-48	8.05583e-46	99.2961
Cluster4	KLHL31	0.965751	5.89323	12.2741	1.97882e-20	7.68009e-19	35.404
Cluster4	USP2	0.961757	5.77162	26.9318	4.4626e-43	5.53996e-41	87.8138
Cluster4	MYOZ3	0.955869	5.70925	30.8592	1.36981e-47	2.22011e-45	98.2272
Cluster4	PADI2	0.954774	5.85599	25.8022	1.11075e-41	1.34087e-39	84.5753
Cluster4	ANO5	0.953952	5.67769	27.3314	1.46818e-43	1.87584e-41	88.9457
Cluster4	SGCA	0.950814	5.77098	30.8596	1.36854e-47	2.22011e-45	98.2236
Cluster4	CAV3	0.944505	5.78293	35.5121	2.3791e-52	4.95759e-50	109.173
Cluster4	SMPX	0.944137	5.7166	29.9546	1.35599e-46	2.02865e-44	95.9353
Cluster4	ASB2	0.936738	5.80463	36.4949	2.75911e-53	6.11336e-51	111.322
Cluster4	ART3	0.934886	5.74764	29.5855	3.51371e-46	5.08298e-44	94.9807
Cluster4	PDLIM3	0.928588	6.18606	21.837	2.22778e-36	2.10784e-34	72.2161
Cluster4	SCN4A	0.925612	5.77549	13.2273	3.07761e-22	1.36037e-20	39.6486
Cluster4	TCAP	0.913412	6.1302	38.3448	5.47607e-55	1.29531e-52	115.238
Cluster4	NT5C1A	0.905844	5.67199	25.6805	1.58077e-41	1.85704e-39	84.2692
Cluster4	SLC16A10	0.904817	5.78418	28.7411	3.22073e-45	4.40435e-43	92.7634
Cluster4	FEM1A	0.903133	5.83385	35.1393	5.46131e-52	1.11157e-49	108.344
Cluster4	FNDC5	0.902575	5.8315	38.4141	4.74425e-55	1.13758e-52	115.368
Cluster4	OTUD1	0.901804	5.91232	25.6812	1.57744e-41	1.85704e-39	84.2271
Cluster4	PRKAA2	0.898782	5.88059	16.1908	1.48833e-27	9.30416e-26	51.9144
Cluster4	EEF1A2	0.897962	5.94081	17.9524	1.7438e-30	1.2825e-28	58.6781
Cluster4	PDE4D	0.897871	5.8346	16.7266	1.83358e-28	1.20658e-26	54.034
Cluster4	RBM24	0.896138	6.00192	18.6148	1.52189e-31	1.19458e-29	61.1089
Cluster4	ALPK3	0.894348	6.02951	13.1108	5.08988e-22	2.21515e-20	39.0608
Cluster4	NEXN	0.887215	6.09733	16.7684	1.55935e-28	1.03e-26	54.1058
Cluster4	UNC45B	0.886997	5.7503	28.3563	8.99697e-45	1.20216e-42	91.7418
Cluster4	CASQ2	0.883707	5.96867	10.8477	1.19841e-17	3.72593e-16	28.9951
Cluster4	MYLK4	0.88178	5.76726	28.8307	2.53952e-45	3.50013e-43	93.0064
Cluster4	MYO18B	0.873843	5.83324	29.5937	3.43938e-46	5.01691e-44	95.0015
Cluster4	ATP1A2	0.871512	6.18138	11.2993	1.54483e-18	5.20013e-17	30.9503
Cluster4	HSPB3	0.870443	5.77906	30.0666	1.01793e-46	1.54937e-44	96.2244
Cluster4	FSD2	0.868289	5.68459	24.728	2.61861e-40	2.95718e-38	81.4621
Cluster4	CASTOR2	0.866658	6.01033	42.0458	3.49127e-58	9.70018e-56	122.565
Cluster4	BIN1	0.866436	6.24259	17.7535	3.66391e-30	2.63922e-28	57.8153
Cluster4	ADPRHL1	0.864972	5.8299	43.7354	1.4731e-59	4.9587e-57	125.666
Cluster4	SGCG	0.863291	5.88792	9.74777	1.86724e-15	4.59692e-14	23.9862
Cluster4	TMOD1	0.862618	6.08637	16.9556	7.57588e-29	5.08078e-27	54.8482
Cluster4	HSPB6	0.859607	6.2347	8.16746	2.80797e-12	4.86159e-11	16.5076
Cluster4	CAMK2B	0.858677	5.70938	26.1104	4.57058e-42	5.55579e-40	85.5143
Cluster4	PPP1R14C	0.857192	5.62182	21.2047	1.80651e-35	1.6384e-33	70.3098
Cluster4	ADCY2	0.853844	5.8165	23.1517	3.28244e-38	3.30206e-36	76.5954
Cluster4	KLHL40	0.849039	5.69681	26.3924	2.04338e-42	2.51882e-40	86.3236
Cluster4	PFKM	0.847602	6.17057	31.0662	8.17082e-48	1.36212e-45	98.7024
Cluster4	ACTC1	0.847568	5.76374	16.9504	7.72729e-29	5.16253e-27	54.9461
Cluster4	LRRC30	0.829675	5.72954	30.4228	4.11064e-47	6.42435e-45	97.1354
Cluster4	USP13	0.828254	5.98309	22.8854	7.6051e-38	7.52088e-36	75.7203
Cluster4	LSMEM1	0.827505	5.79384	23.8003	4.36799e-39	4.60586e-37	78.6302
Cluster4	AC092153.1	0.827436	5.66909	22.9074	7.09176e-38	7.05308e-36	75.8606
Cluster4	ARPP21	0.823576	5.92448	28.3948	8.11338e-45	1.1009e-42	91.8348
Cluster4	ASB4	0.821979	5.73074	28.3101	1.01843e-44	1.35049e-42	91.6273
Cluster4	CLCN1	0.821471	5.69176	27.0309	3.38349e-43	4.23033e-41	88.1274
Cluster4	GAMT	0.820479	6.01346	21.5752	5.27283e-36	4.88337e-34	71.4572
Cluster4	HSPA2	0.819352	5.97944	25.1227	8.10076e-41	9.2677e-39	82.5944
Cluster4	TUBA4A	0.817151	6.1355	11.2063	2.35266e-18	7.85895e-17	30.5826
Cluster4	PPARGC1A	0.816691	6.08913	18.414	3.16957e-31	2.44406e-29	60.373
Cluster4	PLCD4	0.810893	5.78777	20.2028	5.44424e-34	4.71762e-32	66.865
Cluster4	ABLIM2	0.80883	5.78224	27.7211	5.02856e-44	6.47205e-42	90.027
Cluster4	SPTB	0.807204	5.71732	23.982	2.50151e-39	2.6699e-37	79.2075
Cluster4	CD38	0.806303	5.85142	11.8918	1.0808e-19	3.98281e-18	33.8001
Cluster4	SCN1B	0.804809	5.7529	24.5557	4.38931e-40	4.89367e-38	80.9457
Cluster4	HSPB8	0.804786	6.28537	17.1231	3.98508e-29	2.7248e-27	55.4185
Cluster4	HOMER1	0.80179	5.76116	11.6949	2.60633e-19	9.34859e-18	32.9505
Cluster4	ARRDC2	0.800278	5.89827	19.1768	2.00425e-32	1.63174e-30	63.2198
Cluster4	POPDC2	0.799467	6.08109	23.1527	3.27238e-38	3.30206e-36	76.5482
Cluster4	SLC2A4	0.798937	5.92181	14.0741	8.33003e-24	4.13056e-22	43.2809
Cluster4	SLC29A2	0.798343	5.90653	17.3204	1.8778e-29	1.30952e-27	56.3442
Cluster4	TMEM38B	0.797594	5.90256	16.3504	7.94826e-28	5.00454e-26	52.5832
Cluster4	GMPR	0.794429	5.95387	24.4945	5.27722e-40	5.80959e-38	80.7267
Cluster4	RXRG	0.793388	5.65589	18.8643	6.15809e-32	4.99033e-30	62.1597
Cluster4	CASTOR3	0.784474	6.2053	20.9304	4.53964e-35	4.05417e-33	69.2349
Cluster4	OSBPL6	0.782991	5.77984	17.5844	6.91597e-30	4.92102e-28	57.39
Cluster4	PHKA1	0.779416	5.80396	18.6065	1.56852e-31	1.22569e-29	61.186
Cluster4	MYO18A	0.775522	5.96856	19.3112	1.24076e-32	1.01964e-30	63.6891
Cluster4	HRC	0.773552	5.81575	22.7947	1.01414e-37	9.97275e-36	75.4866
Cluster4	KCNJ11	0.771587	5.7803	19.9992	1.103e-33	9.37225e-32	66.1706
Cluster4	SMCO1	0.763135	5.6728	22.5406	2.28069e-37	2.20559e-35	74.7027
Cluster4	JPH2	0.762909	5.84134	29.3188	7.03442e-46	1.00106e-43	94.297
Cluster4	FILIP1	0.761498	5.9638	15.2203	7.25422e-26	4.13609e-24	48.0455
Cluster4	PHKG1	0.761001	5.68727	11.9633	7.85768e-20	2.914e-18	34.1978
Cluster4	AGMAT	0.760893	5.71094	18.6265	1.45841e-31	1.14991e-29	61.2891
Cluster4	MEF2C	0.760818	6.26583	13.2088	3.33312e-22	1.46959e-20	39.4284
Cluster4	KCNQ5	0.760637	5.87125	6.55099	4.33714e-09	4.82628e-08	9.45227
Cluster4	SLCO5A1	0.759908	5.65993	19.1995	1.84787e-32	1.51145e-30	63.375
Cluster4	MYOG	0.757164	5.83718	28.8773	2.24483e-45	3.11854e-43	93.1377
Cluster4	SVIL	0.755625	6.14962	30.8418	1.43069e-47	2.2975e-45	98.1626
Cluster4	TRIM54	0.754501	5.85624	22.6558	1.57818e-37	1.54326e-35	75.0401
Cluster4	CHRNB1	0.749507	5.75561	7.79969	1.52767e-11	2.39608e-10	15.105
Cluster4	MIR1-1HG	0.749479	5.92239	29.1748	1.02546e-45	1.43598e-43	93.9157
Cluster4	CACNG1	0.748631	5.64481	17.8088	2.97938e-30	2.16394e-28	58.283
Cluster4	COQ10A	0.746441	6.20142	29.9575	1.34602e-46	2.02865e-44	95.9074
Cluster4	DTNA	0.744298	5.95584	14.9177	2.49694e-25	1.37875e-23	46.8146
Cluster4	PYGO1	0.743962	5.98641	20.249	4.64141e-34	4.04195e-32	66.9956
Cluster4	FHL1	0.742988	6.47173	6.91144	8.68363e-10	1.06218e-08	10.6926
Cluster4	SGCD	0.738018	6.06444	16.4013	6.51053e-28	4.11409e-26	52.7513
Cluster4	HSPB7	0.736239	6.12693	9.09845	3.77068e-14	8.12832e-13	20.9398
Cluster4	PPP2R3A	0.735054	6.13707	24.2194	1.21265e-39	1.31027e-37	79.8605
Cluster4	CTNNA3	0.734018	5.66741	24.2361	1.15294e-39	1.25348e-37	80.0029
Cluster4	CFL2	0.732037	6.22653	13.3297	1.97992e-22	8.88627e-21	39.9901
Cluster4	EPM2A	0.73145	5.83421	24.0423	2.0799e-39	2.23353e-37	79.3893
Cluster4	PHTF2	0.72825	5.91061	19.823	2.03939e-33	1.72451e-31	65.5359
Cluster4	CLTCL1	0.727977	5.93146	23.6765	6.39947e-39	6.58919e-37	78.2462
Cluster4	IMPA2	0.724881	6.18344	30.8796	1.30167e-47	2.14948e-45	98.2563
Cluster4	PRKAB2	0.72372	6.04568	29.6894	2.68511e-46	3.98307e-44	95.2467
Cluster4	TPM2	0.723402	6.48922	19.6303	4.01102e-33	3.34328e-31	64.5861
Cluster4	DNAJB5	0.721472	6.11157	30.7048	2.01779e-47	3.21085e-45	97.8292
Cluster4	USP28	0.712958	5.93617	10.7981	1.50183e-17	4.61195e-16	28.8688
Cluster4	SOX6	0.712601	5.90713	14.6837	6.54779e-25	3.54838e-23	45.8776
Cluster4	IDI2	0.712152	5.71754	22.5553	2.1758e-37	2.11584e-35	74.7523
Cluster4	MYORG	0.70932	5.92565	23.7244	5.51956e-39	5.75086e-37	78.4004
Cluster4	SH3RF2	0.705659	5.80496	12.8629	1.49314e-21	6.28643e-20	38.1537
Cluster4	SNTA1	0.702205	5.85454	16.4966	4.48472e-28	2.87548e-26	53.2119
Cluster4	TRIM55	0.701564	5.63798	19.7859	2.32234e-33	1.95434e-31	65.4721
Cluster4	SMTNL1	0.700972	5.98247	35.3875	3.13832e-52	6.46273e-50	108.89
Cluster4	RETREG1	0.700708	5.85233	8.25787	1.84951e-12	3.28668e-11	17.1963
Cluster4	KBTBD12	0.698752	5.74848	20.8338	6.29201e-35	5.59063e-33	69.0701
Cluster4	CLCN4	0.697367	5.82071	16.9637	7.34225e-29	4.94303e-27	55.0388
Cluster4	PPP1R3B	0.695185	5.89264	18.2347	6.1266e-31	4.62242e-29	59.8249
Cluster4	KIF1B	0.693476	6.14567	20.5048	1.92732e-34	1.68679e-32	67.8419
Cluster4	SLC2A5	0.69192	5.88394	22.2474	5.85922e-37	5.60436e-35	73.7353
Cluster4	CHRNA1	0.691657	5.68862	14.3016	3.20643e-24	1.6459e-22	44.3549
Cluster4	LRRC20	0.690834	5.85135	23.7449	5.18096e-39	5.43039e-37	78.4807
Cluster4	TP63	0.689913	5.97396	12.804	1.93065e-21	8.02711e-20	37.8458
Cluster4	PSTPIP2	0.689219	5.86653	11.1693	2.78133e-18	9.20309e-17	30.5947
Cluster4	RHOBTB1	0.688012	5.88086	15.6082	1.51253e-26	8.97467e-25	49.6776
Cluster4	DMD	0.687504	6.09032	6.96661	6.7757e-10	8.39362e-09	11.2322
Cluster4	SLC25A4	0.685469	6.41874	27.7964	4.09398e-44	5.30823e-42	90.1083
Cluster4	CEP85	0.68467	5.73751	11.1559	2.95514e-18	9.72309e-17	30.5767
Cluster4	COBL	0.683535	6.16581	11.1809	2.63897e-18	8.7652e-17	30.5195
Cluster4	KCNJ12	0.680141	5.73975	19.4393	7.87453e-33	6.5325e-31	64.2337
Cluster4	PFKFB1	0.679898	6.04213	6.17583	2.25293e-08	2.24575e-07	7.79563
Cluster4	CDH13	0.67826	5.8347	11.619	3.66183e-19	1.29227e-17	32.6414
Cluster4	NOS1	0.67768	5.64731	16.1251	1.92918e-27	1.18486e-25	51.807
Cluster4	ALPK2	0.677395	5.71381	15.9111	4.50674e-27	2.74864e-25	50.9412
Cluster4	SYNM	0.675411	6.36147	11.9778	7.36721e-20	2.74959e-18	33.9893
Cluster4	BEST3	0.674678	5.64094	18.0282	1.3155e-30	9.75697e-29	59.1208
Cluster4	RGMA	0.674328	6.07183	15.6553	1.25201e-26	7.47956e-25	49.8057
Cluster4	GOT2	0.670578	5.8077	7.23584	2.00691e-10	2.71057e-09	12.565
Cluster4	NR4A3	0.669375	6.06429	10.6354	3.15661e-17	9.39681e-16	28.0923
Cluster4	DEPTOR	0.666946	6.08617	15.5273	2.09401e-26	1.22587e-24	49.2862
Cluster4	PPP1R3C	0.66685	5.82217	18.3852	3.5232e-31	2.69302e-29	60.4069
Cluster4	COQ8A	0.662615	5.99671	14.2575	3.85687e-24	1.95118e-22	44.0871
Cluster4	PRKAG3	0.661278	5.86001	22.9385	6.42838e-38	6.42985e-36	75.962
Cluster4	NDRG2	0.661207	6.31985	9.98179	6.34227e-16	1.64467e-14	24.9444
Cluster4	CNKSR1	0.661036	5.7281	12.0825	4.62432e-20	1.75966e-18	34.753
