# Supplementary material for: Adipose-enriched peri-tumoral stroma, in contrast to myofibroblast-enriched stroma, prognosticates poorer survival in breast cancers
Source: NPJ Breast Cancer. 2023 Oct 20;9:84. doi: 10.1038/s41523-023-00590-7 (PMC10589339; doi:10.1038/s41523-023-00590-7)
Supplement: Supplementary file 7 — Supplementary Dataset 5 [file 41523_2023_590_MOESM7_ESM.xlsx]

## Sheet: Signature matrix
Gene symbol	Neutrophils	Monocytes	MEP	CD4+ T-cells	NK cells	naive B-cells	HSC	MPP	CLP	GMP	Macrophages	CD8+ T-cells	Erythrocytes	Megakaryocytes	CMP	Macrophages M1	Macrophages M2	Endothelial cells	Plasma cells	Chondrocytes	Fibroblasts	Smooth muscle	Epithelial cells	Skeletal muscle	Myocytes	Adipocytes	Pericytes	Preadipocytes
A2M	2.429	1.2	3.599	1.027	1.06	1.1	3.415	2.07	5.515	1.305	278.906	1.015	1.535	1.333	1.006	211.119	887.663	11.628	1.093	1.238	7.354	2.859	1.004	57.294	11.327	154.595	1.622	1.872
ABCA6	1	1	1	1	1	1	1.817	1	1	1	1	1	1	1	1	1.828	1.088	6.23	2.942	2.385	7.447	9.274	1	16.088	3.35	90.444	1.613	54.275
ABCB5	1	1	1	1	1	1	1	1	1	1	1	1	1	1	1	1	1	1	1	1	1	1	1	1	1	1	1	1
ABCC2	4.768	1	1	1.631	1	1.332	1	1	1	1	1	1	1	1	1	1	1	1	2.052	1	1	1	1	1	1	1	1	5.157
ABCC4	1	2.099	7.855	2.976	2.25	1	2.527	5.359	3.841	2.46	2.505	3.356	12.653	111.144	1	2.613	2.367	3.967	4.734	5.458	5.029	13.645	5.187	3.899	6.764	1.383	62.56	8.204
ABCG2	1	1	1	1	1	1	1	1	4.729	1	2.74	1	8.101	1	1	4.275	113.936	3.231	1	1	1	1	1	1	2.924	1.014	12.631	1
ABI3BP	3.025	1.159	1.467	1.113	1.234	1.306	5.727	1.54	2.372	1.574	1.014	1.075	1.962	1.11	1.028	1.043	1.06	3.155	1.296	331.197	5.413	4.042	1.049	8.686	58.459	50.823	1.467	42.221
ACACB	3.626	2.142	2.867	6.682	1.651	4.831	1	1.825	1	2.712	1.898	1.524	1	1	11.1	1	1.638	1.089	6.835	1.925	1.45	1.726	1.023	289.242	1.071	608.372	1.084	1.707
ACAN	1.012	1	1	1	1	1	1.007	1	1.001	1	1	1	1	1	1	1	1	1	1	708.426	1	1	1	1	1.72	1	1	1
ACP5	1	14.073	1	11.028	9.506	16.422	1	1	1	1	1193.39	7.649	1	1.393	1	330.75	1213.31	1	6.252	1	1	1	1.162	1	1	16.99	3.053	1
ACRBP	3.783	7.057	14.029	1.354	1	1.342	16.098	23.892	9.988	12.802	1.396	1.649	3.541	52.195	3.398	1	1	1	2.027	1	1	1	1	1	1	1	1	1
ACSM3	1	3.485	27.163	5.048	2.293	14.292	14.683	26.294	13.097	17.215	1	4.864	22.966	5.622	58.13	1	1.15	1.647	2.305	1	1	1	1.006	1	1	1.02	1	1
ACSS1	1	4.252	9.245	9.51	23.142	30.526	7.299	9.511	4.745	5.662	3.498	11.276	6.149	3.058	9.563	2.358	2.077	2.993	173.422	1.494	1.024	1.071	1.183	4.628	1	4.624	1	1.085
ACTA1	1	1	1	1	1	1	1	1	1	1	1	1	1	1	1	1	1	1	1	1	1	1	1	10248.6	35.129	1	1	1
ACTA2	4.291	1.453	1.543	1	1	1	1.464	4.72	1.28	5.366	3.97	1	1.157	1	10.182	3.638	12.057	2.884	1	13.44	91.138	99.034	5.111	37.09	473.303	49.079	203.27	20.127
ACTG2	1	1	1	1	1	1	1.007	1	1	1	1	1	1	1	1	1	1	1	1	1	1	1.111	1	1	1	1.025	41.3	1
ACTN2	1	1	1	1	1	1	1.005	1	1	1	1	1	1	1	1	1	1	1	1	1	1	1	1	387.44	10.553	1	1	1
ACVRL1	1	1	1	1	1	1	1	1	1	1	12.042	1	1	1	1	2.031	1.741	188.16	1	2.291	24.625	18.982	1.007	20.388	23.466	40.596	3.462	81.422
ACY3	1	1	2.248	1	1	1	8.248	16.19	143.124	41.861	1	1	1	1	1	1	1	1	10.223	1	1	1	1	1	1	1	1	1
ADA	2.227	7.555	34.765	9.282	28.93	1.5	29.657	35.763	118.717	64.142	2.924	24.966	4.64	2.878	38.586	10.934	3.584	8.761	70.278	1.79	3.716	2.928	4.257	1.138	2.795	4.205	2.461	7.209
ADAM12	1	1	1	1	1	1	1	1	1.42	1	1	1	1	1	1	2.017	1.302	1	1	90.821	15.205	12.111	1.059	1	4.837	2.699	16.075	86.249
ADAM33	1	1	1	1	1	1	1	1	1	1	1	1	1	1	1	1	1	1	1	1.037	18.331	14.649	1	2.662	1	11.484	4.04	48.345
ADAMDEC1	1	1	1	1	1	1	1	1	1	1	50.089	1	1	1	1	33.867	1	1	1	1	1	1	1	1	1	1	1	1
ADAMTS1	1	1	1	1	6.652	1	1	1.372	1	1	1	1	1	1	1	1	1	4.889	1	318.719	85.275	75.401	15.087	16.412	84.071	66.629	67.577	49.641
ADAMTS12	1	1	1	1	1	1	1	1	1	1	1	1	1	1	1	1	1	1	1	1.346	8.149	6.17	1.008	1	17.588	6.576	71.376	11.001
ADAMTS5	1	1	1	1	1	1	1	1	1	1	1	1	1	1	1	1	1	1	1	100.323	2.766	1.937	1	3.478	11.311	36.605	2.895	7.341
ADAMTSL1	1	1	1	1	1	1	1	1	1	1	1	1	1	1	1	1	1	4.051	1	108.344	16.717	41.971	1	1	26.17	1.006	3.54	80.087
ADD2	1	1	5.466	1.903	1	6.206	1	1.25	1	1	1	1	35.012	1	1	1	1	1	1	1	1	1	1	1	1	1	1	1
ADH1B	1	1	1	1	1	1	1	1	1	1	1	1	1	1	1	1	1	1	1	1.011	21.926	48.761	1	44.98	1	2119.62	1	150.88
ADIPOQ	1.005	1	1	1	1	1	1.032	1	1	1	1	1	1	1	1	1	1	1	1	1	1	1	1	1.642	1	656.796	1	1
ADPRHL1	1	1	1	1	1	1	1	1	1	1	1	1	1	1	1	1	1	1	1	1.057	1	1	1	138.66	1.461	1	1.934	1.159
ADRA2B	1	1	1	1	1	1	1	1	1	1	5.282	1	1	1	1	10.742	58.478	1	1	1	1	1	1	1	1	1	1	1
ADTRP	1	1	1	84.75	1	1	1	1	1	1	3.966	2.749	1	1	1	1.549	3.901	1	1	1	1	1.022	1.037	1	1	1	1	1.21
AFAP1L1	1.547	1.001	1.013	1.001	1.003	1.006	1.87	1.017	3.924	1.013	6.455	1.003	1.076	1	1	25.068	128.237	60.988	1.005	1	3.35	1.371	4.582	17.583	8.301	17.407	2.09	4.15
AGRN	2.704	1.323	1.329	1.272	1.138	1.525	1.96	1.392	2.12	1.335	3.616	1.864	1.954	1.177	4.815	8.184	3.639	31.515	1.692	5.542	20.371	18.343	108.6	1.485	9.12	2.684	51.853	4.738
AHSP	2.255	1.372	4.233	1.014	1.034	1.059	3.148	1.158	3.964	1.119	1	1.009	1663.76	7.517	1.272	1.005	1.007	1	1.053	1	1	1	1	1.047	1	1	1.004	1.005
AIF1	261.628	314.686	232.875	37.471	1.019	1.429	366.309	216.891	274.514	167.741	229.328	138.084	24.022	98.23	146.924	38.455	7.857	1	1.03	1	1	1	1	2.094	1	33.498	1.002	1.002
AJUBA	1.005	1	1	1	1	1	1.003	1	1	1	1	1	1	1	1	1	1	17.594	1	26.821	16.377	12.797	38.813	1	27.03	1.221	26.704	2.348
AKAP12	1	1.541	1	1	1	1	1	1	1	1	1	1	1	1	1	1	1.155	175.735	1	134.14	30.291	42.749	33.709	4.924	44.271	101.959	21.951	109.045
AKR1C1	1.026	1	12.377	2.465	1	1	2.771	5.986	1.004	1	1.245	1	29.6	1	1	1	1	1.23	1	112.885	24.323	87.58	1.511	102.264	39.062	97.259	3.26	271.678
ALAS2	1	1	1	1	1	1	1	1.941	1	1	1	1	656.796	6.151	1.305	1	1	1	1	1	1	1	1	1	1	1	1	1
ALDH1A3	1.808	1.006	1.034	1.003	1.011	1.018	1.413	1.048	1.418	1.034	1	1.002	1.195	1.002	1	1	1.001	6.399	1.016	7.029	13.262	31.577	74.12	7.817	34.885	19.477	55.705	38.119
ALDOC	8.845	3.126	20.277	11.617	13.249	5.665	17.117	35.031	11.54	6.857	5.048	8.911	21.086	34.227	1.906	1.824	2.428	5.689	10.421	14.716	24.782	41.984	13.758	1	12.454	17.558	6.352	10.138
ALOX5	256.292	79.329	1	1	1	105.167	1	1	1	1	38.044	6.307	1	1	70.463	1	1	1	12.388	1	1	1	1	1.626	1	17.208	1	1
AMHR2	1.005	1	10.041	1	1	1	1.029	1.271	1	1	1	1	35.983	23.161	1	1	1	1	1	1	1	1	1	1	1	1	1	1
AMICA1	602.096	128.74	1	58.219	1	1	90.455	39.367	31.514	34.413	84.998	56.185	1	1	9.552	10.631	3.954	1	1	1	1	1	1	1	1	1	1	1
AMIGO2	1	1	1	6.697	3.229	2.447	1	1	1	1	1	3.897	6.862	1.704	1	1	7.093	1.815	5.683	1	1.261	5.739	30.316	1	10.393	3.321	26.408	1
ANGPT2	1	1	5.167	1	1	1	1.257	1	1	1	1	1	1	1	1	1	1	158.909	1	1	1	1	1	1	1	2.769	1.05	1
ANK1	1.774	1.03	12.504	1.003	1.008	3.807	1.375	3.158	1.365	1.026	1	1.001	35.197	11.86	1	1	1.001	1	11.691	1.008	1	1	1	122.362	11.443	1	1	1.279
ANKRD1	1	1	1	1	1	1	1	1	1	1	1	1	1	1	1	1	1	229.826	1	1.128	2.049	1	4.237	24.873	814.685	1	2.54	1
ANKRD2	1	1	1	1	1	1	1	1	1	1	1	1	1	1	1	1	1	1	1	1	1	1	1	352.857	1.659	1	1	1
ANTXR1	1	1	1	1	1	1	1	1	1	1	1	1	1	1	1	1	1	1.266	1	199.515	50.67	33.329	4.207	4.766	64.496	17.708	88.293	10.329
ANXA3	136.638	2.084	8.802	1.314	1.492	1.59	13.661	4.22	9.259	1.822	1.059	94.436	8.368	19.439	2.725	1.164	1.212	34.488	1.576	1.013	2.626	1.608	142.623	6.922	1.173	34.452	27.835	1.705
ANXA8	3.746	1.375	1.793	1.305	1.482	1.578	2.796	1.888	2.885	1.808	1.047	1.235	2.412	1.298	1.995	1.158	1.205	1.045	1.563	1.013	1.035	1.041	2.061	1.44	1.045	1.183	3.528	1.162
ANXA8L1	1	1	1	1	1	1	1	1	1	1	1	1	1	1	1	1	1	1	1	1	1	1	1.721	1	1	1	3.67	1
AOAH	91.6	141.547	13.134	6.253	150.004	2.249	8.405	10.951	4.654	7.324	48.556	35.197	2.976	2.664	22.956	37.239	11.482	1	1.009	1	1	1	1	1.004	1	2.547	1	1
AOC3	7.064	1.002	1.019	1.001	1.005	1.01	1.328	1.025	1.299	1.018	1	1	1.118	1.001	1	1	1.139	1	1.009	1	1	1	1	2.264	1	87.927	1	1
AOX1	1.435	1	1.007	1	1.001	1.003	1.408	1.058	3.682	2.521	1	1	1.046	1	1	1.694	1.788	1.028	1.003	53.759	20.861	10.604	1.893	13.249	46.443	146.274	1.815	111.214
APLN	1	1	1	1	1	1	1	1	1	1	1	1	1	1	1	1	1	58.444	1	1.559	1	1	1	1	1.768	1	1	1
APOBEC3A	420.06	91.088	1	1	1	1	1	1	1	1	1.287	1	5.688	1	1.327	1.842	1	1	1	1	1	1	1	1	1	1	1	1
APOBEC3C	1	6.865	163.435	3.131	18.612	13.34	72.119	90.27	29.629	133.875	7.316	3.355	110.379	88.932	5.676	5.672	4.963	1.197	20.33	4.402	6.498	2.847	3.951	1	2.109	1.505	3.604	4.596
APOC1	1	1	38.475	1	1	1	1.269	2.808	1.389	1	630.407	1	172.637	6.14	1	1663.76	2736.45	1	1	1	1.743	1	1.353	3.434	6.78	23.93	1.264	1.696
APOD	1	1	1	1	1	1	1	1	1	1	1	1	1	1	1	1	1	1.797	2.243	1.007	1.82	1	1	287.66	1.207	476.594	1	65.084
APOE	1	1	1	1	1	1	1	1	1	1	1821.63	1	10.866	1	1	1776.09	1522.07	1	1	1	10.493	2.504	12.419	16.978	31.062	264.027	3.659	43.413
AQP1	1	1	1	1	1	1	1	1	1	1	1	1	1	1	1	1	1	1.673	1	1	1.469	3.188	1	53.732	28.868	155.727	1.066	2.554
AQP7	1	1	1	1	1	1	1	1	1	1	1	1	1	1	1	1	1	1	1	1	1	1	1	1.538	1	87.393	1	1
AQP9	726.291	132.747	1	1	1	1	1	1	1	1	126.019	1	1	1	1.101	174.028	394.149	1	1	1	1	1	1	1	1	2.483	1	1.517
AREG	4.038	32.351	52.059	3.524	15.573	4.602	243.293	131.428	88.821	314.76	1	2.07	1	1.288	1	1	1	1	7.062	1	1	1	59.71	1	2.634	14.299	2.345	1.252
ARHGAP29	1	1	1	1	1	1	1	1	1	1	1	1	1	1	1	1	1	114.802	1	40.844	22.733	15.259	32.09	5.103	19.556	28.194	7.507	24.001
ARHGDIB	876.927	302.906	955.428	410.883	387.44	295.627	1266.75	1163.46	1734.67	1185.1	251.619	420.06	308.393	1276.14	764.501	313.064	249.557	114.017	150.952	1.171	3.365	1.426	6.211	18.477	9.005	67.817	7.865	1.164
ARL4C	1	48.15	1	116.802	279.834	13.707	1	4.087	1	1.976	3.553	106.493	1	1	1	1	4.471	1.612	1	21.311	1.859	14.337	11.56	1	7.174	4.693	23.755	1.994
ARTN	1	1	1	1	1	1	1	1	1	1	1	1	1	1	1.376	1	1	1	1	1	1	1	1.033	1	1	1	1	1
ASB9	1	1	22.614	1	1	1	33.682	23.202	1	30.213	1	1	2.694	3.29	1	1	1	2.638	1	1	1	1	1	1	1	1	1	1
ASS1	1	1	1	1	1	1	1	1	1	1	1	1	3.42	1	1	1	1	1.47	1	87.437	103.116	60.712	8.175	35.502	70.909	165.299	44.832	97.392
ATF3	1	39.233	7.521	1	1	7.813	11.46	14.897	6.501	13.781	75.38	4.306	19.12	6.739	1.33	85.691	167.643	1	1	1.34	1.3	1.54	3.387	2.878	1.314	24.646	4.619	1
ATF7IP2	1	8.722	72.37	89.526	21.931	42.817	117.032	49.313	97.666	64.254	2.988	91.6	30.318	25.73	15.329	3.786	3.616	3.313	17.774	3.021	1	1.015	1.626	1	1.063	2.264	1.838	1.191
ATP1A2	1	1	1	1	1	1	1	1	1	1	1	1	1	1	1	1	1	1	1	1	1	1	1	132.593	5.34	23.94	1	1
ATP1B1	1	3.304	11.556	1	1	1	4.569	4.967	3.65	7.574	21.094	1.918	4.952	10.695	2.888	53.365	112.397	7.895	1.832	13.688	6.385	3.175	29.275	137.775	2.551	5.07	9.025	1.162
ATP2A1	1	1	1.412	1	1	1	1.901	1	2.371	1.782	1	1	1	1	1	1	1	1	1	1	1	1	1	365.949	1.041	1	1	1
ATP6V1G2-DDX39B	1	1	37.383	1	1	1	20.727	15.27	17.722	25.926	1	1	17.912	20.106	1	1	1	1	1	2.633	1.024	1	1	2.605	1	1.737	1.16	1
ATP8B4	17.617	13.453	23.714	1	26.903	1	32.817	39.972	29.177	25.882	27.394	27.255	1	1	185.106	8.723	14.26	1	1	1.801	1	1.434	1	1	1	11.533	1.363	1
AURKB	4.35	1	12.035	1	1	1	1	3.255	1	1	1.169	1.603	63.218	39.455	16.13	2.139	1	7.318	3.396	2.678	2.473	1.429	6.951	1	1.136	1	12.032	11.154
AVPI1	1	5.031	2.202	1.625	3.442	1	1	2.028	1	1	16.019	1	3.956	1	1	10.593	31.535	1.083	1.856	31.33	7.14	7.93	6.574	1.273	9.331	25.997	13.03	11.821
AXL	2.08	1.328	3.915	1.011	1.025	1.045	7.551	4.452	5.281	4.913	1	1.007	1.352	1.009	1.002	1.003	1.005	26.307	1.039	184.334	137.933	82.594	44.046	13.482	75.447	28.58	175.719	173.497
AZU1	4.561	1.192	1	1	1	1	1	1.417	1	33.831	1.456	38.151	3.135	1	207.757	1	1	1	1	1	1	1	1	1	1	1	1	1
BAALC	1	1	6.767	1	3.501	1.297	17.975	39.642	74.357	15.706	1	1	1	1	2.705	2.455	1	1	1	1.008	1.926	1.369	1	1	1	1	1.102	1
BACE2	1	1	2.76	1	1	16.474	1	1.867	1	1	1	1	3.467	3.819	1	1	1	111.577	1	28.928	15.302	13.084	28.85	4.208	33.472	10.6	4.185	6.58
BAMBI	2.825	1.135	1.806	1.061	1.15	1.211	2.481	1.413	2.156	1.354	1.007	1.041	1.871	3.864	1.49	1.043	1.032	1.165	1.203	11.168	1.497	2.251	4.221	1.126	2.932	1.028	59.751	1.025
BANK1	3.326	1.837	2.182	1.223	1.345	225.642	5.05	2.087	8.775	1.821	1.025	1.36	3.291	30.376	1.058	1.086	1.119	1.022	5.404	1.03	1.018	1.02	1.007	1.315	1.022	1.481	1.074	1.091
BCL11A	1	4.25	23.319	1	1	54.655	31.315	25.236	65.945	22.956	4.064	3.478	15.689	2.682	9.67	5.672	1.374	1	3.401	1	1	1	1.095	1	1	1	1	1
BCL11B	1	1	1	104.788	14.294	1	1	1	1	1	1	49.285	1	1	1	1	1	1	1	1	1	1	1	1	1	1	1	1
BCL2A1	602.096	268.692	3.792	11.545	5.698	7.686	14.834	2.163	1	5.787	176.342	3.691	1	2.798	9.171	319.822	403	1	1	1	1	1	1	1	1	2.12	1	1
BCL6B	1	1	1	1	1	1	3.99	5.462	1	2.29	1	1	1	2.359	1	1	1	40.228	1	1	1	1	1	1	1	1.365	1	1
BEX1	1	1	16.212	1	1	1	49.52	52.782	1	18.568	1	1	2.196	1	1	1	2.004	1	1	1	1	1	1	1	4.501	1	1.486	1
BEX2	1	1	73.906	25.764	6.383	6.698	110.651	83.037	60.583	75.972	1.056	14.745	11.295	11.096	1	1	1.62	1	8.105	1	1	1	3.069	1	1	1	1	1
BGN	1	1	1	1	1	1	1	1	1	1	1	1	1	1	1	1	1	17.723	1	57.191	53.673	10.378	1	6.533	9.515	4.51	3.376	2.554
BHLHA15	2.091	1.016	1.094	1.011	1.026	1.047	1.573	1.128	1.636	1.093	1	1.007	1.361	1.009	1.002	1.003	1.005	1	144.235	1	1	1	1.001	1.021	1	1	3.043	1.003
BHLHE41	1.056	1	1	1	1	1	1.03	1	1.011	1	23.657	1	1.002	1	1	25.385	33.907	1	82.041	1.015	1	1.282	1	3.087	1.397	1.756	1	1.137
BLK	1	1	1	1.596	1	128.374	1	1	1	1	1	2.083	1	1	1	1	1	1	9.628	1	1	1	1	1	1.369	1	1	1
BLNK	1.587	1.014	1.013	1	1.003	84.513	1.427	1.09	50.129	7.904	3.859	1	1.112	1	1	3.897	1	1	177.197	1	1	1	1.001	1.002	1	1.066	1	1
BMP6	5.482	1.005	1.003	1	1	1.001	1.842	3.479	1.081	1.007	1	1	1.031	2.869	1	1	1	75.016	1.514	2.043	1.013	1.484	1	1	4.01	3.64	1.307	1.251
BMPER	1	1	1	1	1	1	1	1	1	1	1	1	1	1	1	1	1	1	1	87.133	14.993	3.802	1	1.398	7.039	1.04	10.184	4.232
BMX	14.32	1	1	1	1	1	1	1	1	1	1	1	1	1	1	1	1	60.985	1	1	1	1	1	1	1	1	1	1
BTK	23.858	47.501	31.806	1	1	118.358	20.792	30.021	17.028	44.479	31.905	2.461	39.669	437.958	64.197	26.106	26.159	1	80.455	1	1	1	1	1	1	3.153	1	1
C10orf10	1.003	1	1	1	1	1	7.739	4.767	1.617	1	1.179	1	1	1	1	3.647	1	123.254	3.367	47.513	10.123	13.165	2.921	49.491	28.619	177.313	2.778	12.449
C10orf90	1.043	1	1	1	1	1	1.023	1	1.008	1	1	1	1.001	1	1	1	1	1	1	1.045	1	1	1	1	1	1	1	1.545
C11orf80	1	1	1.409	3.559	3.226	31.795	1.44	3.308	1	1	1.617	3.662	1	1	2.317	2.312	3.566	6.762	103.116	4.243	2.354	2.99	7.763	1	1.682	1.088	2.406	2.738
C15orf48	2.755	13.498	1.294	1.044	1.117	1.172	1.942	1.354	2.058	1.438	40.258	1.029	1.705	1.473	1.012	512.862	13.653	1.004	1.164	1.009	1.004	1.006	1.754	1.095	1.006	1.003	5.026	1.018
C19orf33	3.435	1.77	1.89	1.234	1.397	1.485	2.614	1.771	2.714	1.698	1.033	1.176	2.365	6.599	1.075	1.112	1.151	3.232	1.474	1.009	1.024	1.026	96.141	1.718	1.029	3.009	1.091	1.115
C1QA	3.216	3.136	1.521	1.142	1.274	1.349	2.247	1.601	2.461	1.53	475.633	1.099	2.27	1.137	1.037	33.394	1.809	1.015	1.343	1.003	1.012	1.013	1.004	24.361	1.015	128.823	1.048	1.061
C1QB	3.218	2.23	1.522	1.143	1.275	1.35	2.248	1.602	2.462	1.53	146.182	1.099	2.04	1.137	1.037	36.684	9.148	1.015	1.344	1.003	1.012	1.013	1.006	31.991	1.015	387.44	1.049	1.061
C1QC	3.18	1.41	1.51	1.137	1.267	1.341	2.232	1.59	2.444	1.519	146.89	1.094	2.255	1.132	1.035	13.16	2.89	1.014	1.334	1.003	1.012	1.013	1.004	14.823	1.014	192.981	1.046	1.058
C1QTNF1	1	1	1	1	1	1	1	1	1	1	1	1	1	1	1	1	1	1.443	1	8.677	14.833	34.34	1.097	7.584	5.179	172.159	60.552	14.433
C1R	7.561	1	2.068	1.792	1.744	1	4.847	4.709	1	1	1	1	1	1	1	1	1	1	8.373	254.926	172.766	77.972	1.976	49.456	41.731	357.112	85.402	56.063
C1S	1	1	1	1	1	1	1	1	1	1	1.128	1	1	2.471	1	1.266	1	1	3.068	221.776	147.646	168.63	1.018	45.009	26.693	283.761	42.286	60.669
C1orf186	3.63	1.908	49.668	1.302	1.477	13.541	6.335	16.08	49.319	111.865	1.077	1.301	13.22	2.053	10.754	1.155	1.202	1.044	33.12	1.013	1.034	1.04	1.042	1.435	1.044	1.034	1.123	1.16
C1orf228	7.17	20.102	36.571	57.442	1.031	18.388	13.677	30.661	39.299	66.368	2.994	148.98	1.674	1.226	228.577	1.513	1.48	1	1.427	1.07	1	1	1	1.025	1	1	1.004	1.005
C1orf61	3.377	1.691	1.65	1.214	1.447	1.455	2.425	1.733	2.662	1.664	1.028	1.157	2.213	1.209	1.066	1.098	1.132	1.025	2.825	1.007	1.02	1.023	1.008	1.338	1.025	1.002	1.081	1.101
C20orf96	1	1	27.217	1	1	1	21.93	17.891	21.061	14.944	1	1	12.818	11.26	2.979	1	1	1.31	3.944	1	1	1.187	1	1	1	1	1.039	1
C2orf88	1	2.181	3.637	1	1	1	1	3.609	1	1	1	1	10.196	34.861	1	1	1	1	14.422	1	1	1	1	1.221	1	1	1	1.182
C3	1	2.959	1	1	1	1	1	1	1	1	77.127	1	1	1	1.153	81.814	50.395	1	1	2.339	6.618	4.625	4.187	29.615	5.633	530.649	47.695	4.204
C5AR1	216.595	175.837	1	1	1	1	1	1	1	1	100.891	1	1.831	4.408	2.178	98.23	19.291	1	1	1	1	1	1	1	1	15.501	1	1
C6orf25	1	2.086	17.292	1	1	1	11.853	21.297	5.833	7.54	1	1	10.23	165.715	1	1	1	1	1	1	1	1	1	1	1	1	1	1
C7	1	1	1	1	1	1	1	1	1	1	1	1	1	1	1	1	1	1	1	1	1.175	1	1	2.498	1.072	145.958	1	2.753
CA12	1	1	1	1	1	1	1	1	1	1	1	1	1	1	1	1	1	1	1	58.34	17.331	50.44	4.592	1	13.558	1.112	1.991	67.159
CA2	1	8.752	18.082	1	1	1	11.818	4.28	9.245	3.309	29.403	1	96.154	118.717	5.602	81.272	67.645	1	1	3.835	1	1	4.064	5.154	1	1.018	1	1
CA3	1	1	1	1	1	1	1	1	1	1	1	1	1	1	1	1	1	1	1	1	1	1	1	302.094	1	1	1	1
CA8	1	1	1	1	1	1	3.455	1.867	1	2.29	1	1	16.45	1	2.103	1	1	1	1	1	1	1	1	1	1	1	1	1
CAC02D1	1	1	1	1	1	1	1	1	1	1	1	1	1	1	1	1	1	7.82	1	5.165	19.504	35.179	1.201	69.389	68.268	12.302	23.941	21.348
CADM1	2.153	1.123	1.114	1.013	1.049	1.057	2.24	1.369	1.69	1.214	17.272	1.009	1.403	1.232	1.002	1.321	1.572	1.009	19.977	5.468	1.067	1.169	5.33	1.044	1.188	2.053	5.403	1.005
CALB1	1	1	1	1	1	1	1	1	1	1	1	1	1	1	1	1	1	1	1	1	1	1	1	1	1	1	1	1
CALCRL	3.859	3.032	9.011	1.448	1.575	1.725	15.088	14.534	11.642	9.704	1.519	1.755	2.677	2.188	1.178	1.247	1.555	146.639	1.664	1.019	1.231	1.189	1.155	6.535	4.544	85.259	1.16	1.211
CALD1	1	1	1	1	1	1	1.279	1	1	1	1	1	1	29.671	1	1	1	105.546	1	147.388	158.463	186.017	107.064	16.344	264.625	90.217	231.123	75.636
CAMK4	1	1	1	103.629	1	1	1	1	1	1	1	101.959	1	1	1	1	1	1	1	1	1	1.036	1	1	1.2	1	2.067	1.714
CAPG	39.927	165.381	55.231	4.184	1	100.745	85.763	72.461	169.908	103.629	2181.67	33.709	29.558	14.887	214.937	1955.56	1238.61	20.654	5.43	141.371	62.022	47.046	167.333	9.447	8.186	47.66	16.576	58.692
CAPN3	8.307	6.646	2.519	4.311	1.967	16.481	4.233	4.063	7.904	3.859	2.736	8.747	1	1	6.547	2.017	2.65	1	8.168	1	1	1	1	83.014	1	2.036	1	1
CASQ1	1	1	1	1	1	1	1	1	1	1	1	1	1	1	1	1	1	1	1	1	1	1	1	321.568	1	1	1	1
CAV1	1	1	1	1	1	1	1	1	1	1	1	1	1	13.295	1	1	1	792.144	3.083	149.262	266.757	159.797	141.969	34.47	484.995	206.421	134.854	766.585
CAV2	1	1	1	1	1	1	1	1	1	1	1	1	1	12.889	1	1	1	95.556	1	22.1	42.777	37.548	76.482	6.69	116.154	75.324	44.723	50.186
CBLC	1	1	1	1	1	1	1	1	1	1	1	1	1	1	1	1	1	1	1	1	1	1	3.594	1	1	1	1	1
CCDC80	1.014	1	1	1	1	1	1.008	1	1.002	1	1	1	1	1	1	1	1	5.095	1	510.898	285.933	381.964	4.461	1.914	398.285	77.598	68.55	39.792
CCL2	1	1	1	1	1	1	1	1	1	1	249.188	1	1	1	1	182.575	1.293	64.097	1	71.542	21.524	21.496	2.767	1.954	63.197	6.977	107.34	7.54
CCL22	1.193	1	1.001	1	1	1	1.1	1.002	1.041	1.001	35.296	1	1.012	1	1	164.453	1874.26	1	1	1	1	1	1	1	1	1	1	1
CCL3	8.419	131.378	1	1	89.174	1.875	1	1	1	1	59.959	1	4.011	9.727	1	387.44	5.604	1	12.029	1	1	1	1	1	1	1.041	1	1
CCL3L3	19.211	47.381	1.013	1	1.72	1	1.308	1	2.772	3.03	4.566	1	2.034	8.973	1.281	25.997	1	1	1	1	1	1	1	1	1	1	1	1
CCL4	11.215	66.569	1	1	211.119	1.662	1	1	1	1	9.2	1	1.562	10.841	1	106.825	1	1	1.938	1	1	1	1	1	1	1.016	1	1
CCL5	1	10.35	5.083	2.885	441.174	1	1.456	1	1	7.147	1	28.701	1.184	31.784	3.187	73.584	1	1	1	1	1	1	1	1	1	1.15	1	1
CCNB1	1	1.88	10.763	1.348	2.75	1.43	6.131	6.088	10.926	5.7	5.267	2.735	133.119	86.534	19.477	8.896	3.005	42.211	2.78	33.768	20.834	17.563	27.059	1	12.446	1.002	47.856	98.387
CCNB2	1	1	9.839	1	1	1	8.79	4.309	7.737	10.478	1.407	1.872	83.416	48.412	14.483	4.56	2.048	11.789	2.054	9.625	6.896	3.232	7.317	1	1.632	1	8.306	17.941
CCND1	1	1	1	1	1	1.421	1	1	1	1	14.344	1	1	2.761	1	106.493	5.24	135.486	1	74.24	117.321	305.467	148.501	1	502.445	57.245	834.973	176.37
CCR1	33.814	41.597	1	1	1.67	1	1	1	1	1	92.716	1	1	1	2.081	49.953	68.393	1	1	1	1	1	1	1	1	5.456	1	1.182
CCR7	1	1.588	1	205.09	1	65.127	1	1	1	1	1.095	88.7	7.147	1	1.242	1	1	1	1	1	1	1	1	1	1	1	1	1
CD14	76.556	179.512	1	1	1	1	1	1	1	1.78	233.08	1	1	1	1.266	91.355	1.53	1	1	1.102	1	1	1	6.942	5.33	49.633	1	1
CD160	1	1	1	1	137.485	1	1	1	1	1.995	1	1	1	1	1	1	1	1	1	1	1	1	1	1	1	1	1	1
CD163	1	38.555	1	1	1	1	1	1	1	1	90.322	1	1	1	1	44.279	1.451	1	1	1	1	1	1	12.267	1	370.306	1	1
CD19	1	1	1	1	1	123.485	1	1	1	1	1	1	1	1	1	1	1	1	111.156	1	1	1	1	1	1	1	1	1
CD2	1	1.786	1	91.355	81.644	1	1	1	1	1	1	60.997	3.598	3.02	1.138	1	1	1	1	1	1	1	1	1	1	1	1	1
CD200	1	1	10.391	1.667	1	23.835	30.997	18.074	29.715	24.722	1	1	1	1	1.252	1	1	1.979	1	1	1.025	1.31	1	1	4.488	2.021	1.357	1
CD22	1	2.243	1	1	1	302.759	1	1	1	4.33	11.165	1	1	1	1	2.752	24.804	1	205.747	1	1	1	1	1	1	1	1	1
CD226	1	4.161	1	14.615	52.865	1	1	1	1	1	2.535	14.304	1	55.38	1	1	1	1	1	1	1	1	1	1	1	1	1	1
CD24	13.249	1	1	1	1	45.256	1	1.14	1	1	1	112.586	1	1	7.949	1	1	1	1	9.079	1	1	335.01	1	16.404	1	1.123	1
CD244	1	30.069	27.182	1	119.568	1	20.33	28.615	28.58	30.183	1.263	2.855	9.469	18.957	31.094	1	1	1	1	1	1	1	1	1	1	1	1	1
CD247	1	1.813	1	194.183	500.271	1	1	1	1	1	1	93.777	1	1	1.217	1	1	1	1	1	1	1	1	1	1	1	1	1
CD248	1	1	1	1	1	1	1	1	1	1	1	4.169	1	1	1	1	1	1	1	10.688	92.126	36.422	1	1	5.961	35.809	46.785	51.119
CD27	1	1	1.577	46.738	1	1	3.142	1	1	1	1	81.814	1	1	1	1	1	1	386.61	1	1	1	1	1	1	1	1	1
CD28	1	1	1	76.556	1	1	1	1	1	1	1	44.564	1	1	1	1	1	1	1	1	1	1	1	1	1	1.356	1	1
CD300E	1	136.045	1	1	1	1	1	1	1	1	1.87	1	1	1	1	2.659	1	1	1	1	1	1	1	1	1	1	1	1
CD33	9.724	56.51	21.857	1	1	1	24.733	25.147	23.654	60.945	23.411	3.156	10.668	4.893	74.121	26.666	27.275	1	1.919	1	1	1	1	1	1	3.263	1	1
CD34	1	1	52.985	1	1	1	120.846	127.701	102.264	110.379	1	1	1	1	1	1	1	17.11	1	1	1	1	1	8.863	1	28.66	1	1
CD36	1	161.883	21.763	1	1	1	1.754	9.336	1	1	369.018	1	389.905	67.552	1.327	380.081	1967.96	1.157	1	1	1	1	1	164.039	86.639	1480.25	1.85	28.235
CD37	79.243	94.504	241.049	68.335	45.944	346.566	289.878	302.311	133.875	248.912	43.754	63.16	17.729	67.297	55.466	23.266	26.267	1	67.926	1	1	1	1	1	1	6.559	1	1
CD38	3.933	3.22	34.13	4.41	28.701	12.878	7.056	19.111	26.788	30.875	2.153	11.587	1	1	30.971	3.335	1	1	467.54	1	1	1	1	1	1	1.999	1	1
CD3D	1	1	1	237.126	20.281	1	1	1	7.071	4.243	1	245.993	1	1	1.585	1	1	1	1	1	1	1	1	1	1	1	1	1
CD3E	1	1	1	93.149	12.325	1	4.62	2.412	10.757	3.418	1	100.223	1	1	1	1	1	1	1	1	1	1	1	1	1	1	1	1
CD3G	1	1	1	57.855	6.587	1	1	1	1	1	1	56.921	1	1	1	1	1	1	1	1	1	1	1	1	1	1	1	1
CD48	33.147	168.777	6.977	357.112	207.757	245.542	44.736	33.085	66.83	47.72	104.464	182.575	3.644	6.113	17.769	151.681	8.41	1	7.432	1	1	1	1	1	1	1.559	1	1
CD5	1	1	1	55.551	1	1.693	1	1.844	1	1	1	48.085	1	1	1	1	1	1	1	1	1	1	1	1	1	1	1	1
CD52	5.362	388.838	185.22	526.068	213.459	509.018	711.639	459.124	644.99	278.344	2725.34	363.929	23.495	40.131	8.196	1537.15	9358.23	1	97.34	1	1	1	1	1	1	2.776	1	1
CD6	1	1.247	1	112.775	11.855	3.016	1	1	1	1	1	83.518	1	1	1	1	1	1	1	1	1	1	1	1	1	1	1	1
CD68	9.733	200.437	1	1	1	1	3.227	7.296	1	2.341	1104.32	1.574	14.316	38.129	121.039	644.99	1680.28	1.103	2.332	44.987	12.538	9.186	2.527	3.959	10.063	76.556	5.143	20.75
CD69	4.988	25.111	153.33	313.064	140.982	356.09	219.506	339.915	122.585	191.277	1	338.332	33.338	473.22	3.507	1	1	1	2.713	1	1	1	1	1	1	1.941	1	1
CD7	5.714	2.784	2.045	45.944	223.57	1	1	1	1	1	1	113.326	1	1	1	1	1	1	1	1	1	1	1	1	1	1	1	1
CD70	1	1	1	1	1	1	1	1	1	1	1	1	9.991	1	1	1	1	1	1	1.035	1	1	1	1	1	1	1	1
CD74	71.325	1755.38	660.937	52.428	152.377	1301.59	1496.15	1345.72	1380.38	1316.45	1987.5	71.542	136.917	90.33	22.126	293.522	553.961	1	5187.88	1.14	1	1	2.398	63.386	1	255.253	1	1
CD79A	1	1	6.24	1.862	1	342.627	2.738	5.03	40.574	12.096	1	11.463	1	1	1.604	1	1	1	6607.36	1	1	1	1	1	1	1	1	1
CD79B	1	7.489	29.357	4.163	20.654	365.159	50.523	35.586	71.18	61.685	1	2.614	1	2.983	1.61	1	1	1	332.138	2.566	1	1	1	1	1	1.009	1	1
CD82	52.75	30.534	513.703	4.508	1	31.701	267.395	309.911	39.367	290.686	51.94	6.314	101.803	68.14	76.047	108.35	111.066	3.302	35.608	15.028	4.399	11.584	16.047	6.562	58.88	2.53	43.267	2.74
CD83	6.578	199.342	11.51	1.864	2.363	262.417	19.055	20.741	14.83	24.402	71.442	7.17	6.316	9.418	4.017	144.073	47.745	1	2.105	1	1	1	1.022	1	1	1.447	1	1.157
CD84	5.527	12.77	23.748	6.712	2.069	6.638	10.836	10.691	13.002	13.512	106.088	3.667	11.554	175.864	6.612	83.716	17.668	1	1	1	1	1	1	1	1	6.602	1	1
CD86	1	77.468	1	1	1	5.983	1	1	1	1	51.636	1	1	1	1	16.468	142.242	1	1	1	1	1	1	1	1	2.984	1	1
CD8A	1	1	1	1	24.924	1	1	1	1	1	1	163.177	1	1	1	1	1	1	1	1	1	1	1	1	1	1	1	1
CD8B	1	1	1	1.713	1.874	1	1	1	1	1	1	189.469	1	1	1	1	1	1	1	1	1	1	1	1	1	1	1	1
CD93	65.703	104.918	1	1	3.607	1	2.26	1.468	1	2.897	5.911	2.536	1	1	2.743	1	1	198.494	1	1	1	1	1	9.463	1	27.453	1	1
CD96	1	1	1	75.651	64.965	23.29	1	1	31.046	4.985	1	174.937	1	7.978	23.327	1	1	1	1	1	1	1	1	1	1	1	1	1
CDCA3	1	1	1	1	1	1	1	1	1	1	1.04	1.473	46.648	20.446	10.958	1	1	4.241	2.709	4.169	4.298	1.386	2.696	1	1.872	1	7.042	13.368
CDCA7	1	1	95.837	1	1	1	61.868	88.381	107.302	121.039	1	12.639	27.748	8.062	5.709	1.805	1	2.725	1	1	1.186	1	2.511	1	1	1	1.093	3.771
CDCA8	1	1	4.689	1	1	1	2.317	1	3.128	1	1	1	23.888	23.524	4.998	1.313	1	3.09	1	1.851	1.523	1	1.729	1	1	1	5.313	5.667
CDCP1	1	1	4.03	1	1	1	13.857	12.428	8.434	10.329	1.993	1	1	1	1	1	1.716	1	1	1	2.462	2.862	20.671	1	2.999	1.069	55.563	8.486
CDH1	1	1	1	1	1	1	1	1	1	1	1	1	23.337	1	1	1	39.93	1	4.892	1	1	1	29.176	1	1	1	1	1
CDH11	1	1	1	1	1	1	1.133	1	1	1	1	1	1	1	1	1	1	15.106	1	179.396	137.508	221.352	9.654	3.729	88.151	14.536	332.578	4.83
CDH18	1	1	1	1	1	1	2.264	1	1	1	1	1	1	1	1	1	1	1	1	1	1	1	1	1	1	1	1	1
CDH2	1	1	1	1	1	1	1	1.127	1	2.296	1	1	1	1	1	1	1	3.517	1	1	13.608	19.593	19.539	1	45.682	1	96.809	1.356
CDH3	1	1	1	1	1	1	1	1	1	1	1	1	1	1	1	1	1	1	1	1	1	1	77.115	1	1	1	1	1
CDH5	1	1	1	1	1	1	1	1	1	1	1	1	1	1	1	1	1	298.689	1	1	1	1	1	15.409	1.133	18.29	1	1
CDK1	1	1.907	7.476	1	1	1	5.972	4.943	1	7.997	2.434	2.322	135.797	72.99	22.256	7.16	1.167	16.393	2.154	8.343	5.445	2.978	9.641	1	3.617	1	15.075	20.643
CDK2	7.461	4.393	14.222	6.729	7.62	4.968	8.92	8.19	10.523	8.808	4.285	14.241	14.372	12.42	14.745	6.431	3.466	9.406	10.637	5.754	6.665	3.26	9.805	3.094	4.485	2.244	13.932	12.978
CDKN3	1	1.17	9.069	1	1	1	7.52	3.637	15.551	7.088	2.407	1.684	113.326	53.021	11.248	3.257	1	12.854	3.021	25.351	10.278	5.487	6.032	1	1.974	1	5.58	27.992
CDO1	1	1	1	1	1	1	1	1	1	1	1	1	1	1	1	1	1	1	1	6.7	1.462	2.237	1	10.5	1	87.498	1.218	2.064
CECR1	1	61.396	4.306	13.522	14.881	15.043	28.956	13.168	1	27.825	106.594	17.558	1	1	8.238	31.673	30.746	1.511	306.192	4.113	1.521	1.241	2.48	1	1.591	3.271	1	1.418
CENPF	1	1	8.947	2.29	1	1	2.465	3.675	13.821	9.727	1.279	3.289	83.318	45.687	16.253	1.741	1	15.873	1.973	11.109	3.692	2.925	6.476	1	2.256	1	12.973	16.708
CENPW	1	3.462	20.054	1	1	1	9.037	7.423	23.188	13.447	6.233	1.913	63.218	21.659	6.758	7.112	5.415	3.523	1	2.293	2.101	2.616	1.347	1	2.048	1	1.394	4.211
CERKL	1	1	16.626	1	1	1	12.978	8.713	29.346	18.162	1	1	13.04	1	1	1	1	1	1.472	1	1	1	1	1	1	1	1	1
CFD	23.674	68.529	4.047	1	1	1	1	1	1	7.577	48.365	1	3.533	1	397.807	11.506	5.806	1	1	1	9.145	2.011	1.053	72.695	4.31	1118.05	12.899	40.256
CFP	134.698	178.507	1	9.97	1	1	4.745	5.076	1	7.45	2.628	24.053	1	6.212	34.688	1.465	1	1	1	1	1	1	1	1	1	3.47	1	1
CHI3L1	138.084	2.813	1	1	1	1	1	1	1	1	949.49	34.996	1	1	1	4935.64	131.072	1	1	3208.04	1.014	2.685	1	1	17.084	14.341	224.29	21.25
CHIT1	18.861	2.701	1.879	1.367	1.557	1.832	2.742	1.98	3.025	1.899	74.167	12.946	2.523	2.16	1.168	857.778	46.39	1.061	12.254	1.018	1.048	1.057	1.018	1.508	1.077	1.228	1.154	1.202
CHN1	1	1	1	1	1	1	1	1.505	1.005	1	1	1	1	1	1	1	1	5.76	1	1.832	27.521	3.192	1.572	1	21.576	1.621	44.675	10.332
CHPF	1	1	1	1	4.985	1	1	1	1	1	1	1	1	1	1	1	1	1	161.305	47.879	91.491	58.176	74.673	10.906	106.669	10.005	109.731	38.27
CIDEA	1.105	1	1	1	1	1	1.056	1	1.019	1	1	1	1.005	1	1	1	1	1	1	1	1	1	1	1	1	232.797	1	1
CIDEC	1.107	1	1	1	1	1	1.057	1	1.019	1	1	1	1.005	1	1	1	1	1	1	1	1	1	1	1.653	1	465.383	1	2.529
CIRH1A	1.013	4.438	42.145	6.111	6.017	7.73	29.769	37.407	21.112	35.388	4.846	7.654	38.921	20.654	4.596	9.781	5.209	1	7.293	1	1	1	1	1	1	1	1	1
CITED4	4.994	2.649	1	2.909	1	1	1	1	1	1	1	1.927	1	1	1	1	1	1.41	1	1	1.118	1	8.679	7.83	1.226	1.117	1.614	1.626
CKB	1	8.487	25.967	1	1	1	21.086	23.783	1	1	1.519	1	10.573	23.307	2.384	2.731	1	1.201	2.008	17.726	16.157	7.892	18.785	20.754	21.672	107.302	1.667	3.486
CKM	1	1	1	1	1	1	1	1	1	1	1	1	1	1	1	1	1	1	1	1	1	1	1	13531.2	18.914	1	1	1
CKMT2	1	1	1	1	1	1	1	1	1	1	1	1	1	1	1	1	1	1	1	1	1	1.516	1	303.701	4.659	1	1	1
CLCA2	1	1	1	1	1	1	1	1	1	1	1	1	1	1	1	1	1	1	1	1	1	1	1	1	1	1	1	1
CLDN1	1	1	1	1	1	1	1	1	1	1	1	1	1	1	1	1	1	1	1	1	1	1	28.699	1	1	1.367	35.813	1
CLDN10	1	1	18.851	1	1	1	34.068	30.646	42.118	40.525	1	1	1	2.739	1	1	1	1	1	1	1	1	1.01	1	1	1	1	1
CLDN11	1	1	1	1	1	1	1.703	1	1	1	1	1	1.179	1	1	1	1	50.663	1	9.73	114.739	98.84	1.806	1	48.666	3.875	510.226	518.227
CLDN4	1	1	1	1	1	1	1	1	1	1	1	1	1	1	1	1	1	1	1	1	1	1	66.339	1	1	1	1	1.239
CLDN5	1	1	1	1	1	1	1	1	1	1	1	1	1	1	1	1	1	284.538	1	1	1	1	1	37.644	3.726	45.538	1	1
CLDN7	1	1	1	1	1	1	1	1	1	1	2.159	1.991	1	1	1	1	1	2.674	1	1	1	1	50.765	1	2.286	1.221	1.337	1
CLEC12A	14.169	86.415	5.048	1	3.882	1	1	2.585	5.466	18.576	19.665	16.675	1.987	7.692	191.806	6.609	1.409	1	1	1	1	1	1	1	1	1	1	1
CLEC14A	1	1	1	1	1	1	1.475	1	1	1	1	1	1	1	1	1	1	113.618	1	1	1.346	1	1	11.451	1.701	8.824	1	1
CLEC1B	1	3.007	1	1	1	1	1.345	1	1	2.541	1	1	13.23	264.027	1	1	1	1	1	1	1	1	1	1	1	1	1	1
CLEC2D	15.927	8.277	3.177	227.731	49.917	149.993	5.687	5.471	7.419	7.542	6.469	121.453	3.604	2.416	10.164	8.419	2.039	1	64.923	1.799	1.045	1	1.017	1	1.406	4.22	1.335	1
CLEC3B	1	1	1	1	1	1	3.117	2.594	1	1	1	1	1	1	1	1	1	1	1	26.628	16.854	2.115	1	9.788	9.112	115.652	1	18.172
CLEC7A	357.112	259.095	1	1	1	1	5.403	3.376	1	7.933	112.808	1	1	1	1.608	46.157	2.939	1	1	1	1	1	1	1	1	5.385	1	1
CLMP	1.015	1	1	1	1	1	1.009	1	1.002	1	1	1	1	1	1	1	1	1	1	220.645	66.731	64.795	6.998	2.411	36.034	88.472	199.063	94.01
CLU	1	13.871	22.187	1	1	1	18.508	41.111	6.183	8.732	2.84	1	57.485	1955.56	37.666	94.959	29.025	203.062	1	1217.76	242.781	270.288	33.659	93.013	14.952	1663.76	51.497	32.81
CMTM2	165.299	4.469	1	1	1	1	2.144	1	1	1	1	1	1	1	1	1	1	1	1	1	1	1	1	1	1	1	1	1
CMTM5	1	1.586	2.796	1	1	1	1	1	1	1	1	1	6.386	105.373	1	1	1	1	1	1	1	1	1	1	1	1	1	1
CMYA5	1	1	1	1	1	1	1	1	1	1	1	1	1	1	1	1	1	1	1	1.299	1	1	1	1564.72	1.347	1.496	1	1
CNN1	1.375	1	1.005	1	1	1.002	1.192	1.008	1.121	1.005	1	1	1.033	1	1	1	1	1	1.001	1	4.155	3.396	1.013	2.285	2.097	1.199	5.51	1
CNRIP1	1	1	134.822	1	1	1	3.483	25.432	2.236	1.919	1.761	1	60.029	5.482	1	1.349	1	18.157	1	28.589	13.668	7.977	1.004	3.068	6.821	18.22	13.7	16.288
COL12A1	1	1	1	1	1	1	1	1	1	1	1	1	1	1	1	1	1	3.882	1	2821.62	131.963	228.547	12.251	11.028	203.404	141.92	167.128	44.679
COL14A1	2.008	1.012	1.072	1.008	1.02	1.035	1.524	1.099	2.325	1.07	1	1.005	1.311	1.007	1.001	1.002	1.004	1	1.032	50.913	17.804	59.499	1	5.108	1.178	7.625	6.048	2.946
COL17A1	1.371	1	1.002	1	1	1.001	1.132	1.003	1.062	1.002	1	9.483	1.017	1	1.001	1	1	1	1	1	1	1	1.604	1	1	1	1	1
COL1A1	1	1	1	1	1	1.934	1	1	1	1	1	1	1	1	1	1	1	2.255	1	819.493	2155.06	797.783	47.234	2.49	232.371	13.184	1850.87	515.905
COL1A2	1	1	1	1	1	1	1	1	1	1	1	1	1	1	1	1	1	2.297	1	3316.39	3065.39	3231.26	4.408	10.623	1246.51	81.374	2163.64	862.781
COL23A1	1	1	1	1	1	1	1	1	1	1	4.634	1	1	1	43.944	1	1	1	1	1	1	1	1	1	1	1	1	1
COL3A1	1.124	1	1	1	1	1	1.066	1	1.022	1	1	1	1.007	1	1	1	1	1.426	1	1372.16	1307.28	1417.76	4.566	7.313	511.308	97.4	2519.34	814.262
COL4A1	1.903	1.009	1.036	1.005	1.011	1.019	1.419	1.05	1.426	1.035	1	1.002	1.2	1.002	1	1.001	1.001	520.176	1.016	28.996	93.62	78.184	145.401	45.482	271.964	389.905	333.209	73.098
COL4A2	1.818	1.006	1.036	1.005	1.011	1.019	1.418	1.05	1.426	1.035	1.102	1.002	1.2	1.002	1.841	1.001	1.001	346.629	1.016	34.008	110.356	133.751	216.438	31.864	170.707	240.593	264.611	62.765
COL5A1	1.518	1.001	1.011	1	1.002	1.005	1.872	2.406	1.214	1.012	1	1.002	1.067	1	1	1	1	14.678	1.005	210.108	114.497	99.059	6.692	1.004	74.185	4.801	205.104	33.283
COL5A2	1.517	1.001	1.011	1	1.002	1.763	1.265	1.015	1.213	1.022	1	1	1.067	1	1	1	1	34.235	1.005	292.117	316.848	161.136	12.381	2.268	312.35	23.446	206.832	102.057
COL6A1	2.498	1.047	1.236	1.654	1.083	1.13	1.83	1.567	1.951	1.243	4.572	1.088	1.62	1.029	1.01	23.878	2.059	5.324	1.195	756.962	939.658	623.444	24.596	37.666	227.846	256.292	1207.92	1528.04
COL6A2	2.496	1.074	1.236	5.693	35.983	1.13	1.829	3.031	1.95	1.242	3.479	11.893	1.619	1.029	1.01	26.788	1.318	3.499	1.125	629.733	942.693	673.585	22.765	48.744	250.178	287.66	962.413	1265.88
COL6A3	2.495	1.047	1.235	1.405	1.083	1.13	2.595	1.291	3.054	1.242	1.003	6.339	1.618	2.122	1.009	1.022	1.017	1.51	1.124	1104.07	780.022	1017.07	2.467	63.548	158.371	199.795	876.873	1333.28
COL7A1	4.135	1.308	1.088	1.01	1.024	1.044	1.561	1.121	1.621	1.088	1	1.006	1.349	1.009	1.166	1.003	2.919	1.001	2.127	1.049	5.523	12.657	77.671	1.021	2.817	1	59.016	3.229
COL8A1	3.643	1.376	1.795	1.307	1.484	1.579	2.627	1.89	3.864	1.81	1.048	1.236	2.413	1.298	1.114	1.159	1.206	66.247	1.563	33.35	53.986	25.471	11.7	1.56	262.827	3.063	55.359	4.703
CORO6	1	1	1	1	1	1	1	1	1	1	1	1	1	1	1	1	1	1.014	1	1.134	1.861	2.07	1.035	221.124	8.463	3.059	1	1.351
COX6A2	1	1	1	1	1	1	1	1	1	1	1	1	1	1	1	1	1	1	1	1	1	1	1	400.331	8.925	1	1	1
COX7A1	1	1	1	1	1	1	1	1	1	1	1	1	1	1	1	1	1	5.562	1	4.388	5.566	16.427	1	105.853	8.702	22.396	1.802	1.112
CP	1	1	1	1	1	1	1.209	2.248	8.674	14.44	1	1	1	1	1	1	1	1	1	54.506	1	1	1	1	1	6.638	1	1
CPA3	1.785	1.044	144.451	1.002	1.008	1.014	16.375	73.466	49.216	129.345	1	1.001	20.154	43.334	119.568	1	1.001	1.001	1.012	1	1	1	1	1.03	1	2.439	1	1
CPA4	1.752	1.004	1.028	1.002	1.009	1.015	1.384	1.039	1.377	1.028	1	1.001	1.168	1.002	1	1	1.001	1	1.013	135.965	6.363	7.724	1.837	1.007	4.705	1	2.512	1
CPE	1	1	1	1	1	1	1	1	1	1	1.649	1	1	1	1	3.073	5.957	1.165	1	3.964	13.1	2.45	4.986	8.686	7.048	44.25	1	1.617
CPM	1	7.023	1	1	1	2.008	1	1	1	1	61.403	1	1	1	1	159.549	136.176	1	8.594	2.084	3.387	2.16	4.802	6.687	6.498	410.883	1.32	4.742
CPNE5	3.903	1.445	1.884	1.371	1.562	20.493	2.75	1.984	3.032	1.905	1.068	1.29	2.531	2.166	1.153	1.202	1.261	2.245	178.318	1.018	1.049	1.058	1.019	1.541	1.062	1.192	1.156	1.205
CPVL	2.117	198.849	26.752	1.011	1.018	1.033	6.367	15.375	13.986	27.838	117.461	1.004	153.513	19.265	2.308	29.715	60.678	1.001	1.029	1	1	1	1.21	3.768	1	16.762	1.002	1.002
CPXM1	1	1	23.925	1	1	1	16.029	36.855	13.225	29.374	1	1.532	1	3.664	2.423	1	1	1	17.536	1	1.43	1	1	1	1	7.079	1	1
CR1L	1.591	1.016	1.015	1.001	1.004	1.008	1.299	1.02	1.258	1.015	1	1	27.736	57.104	1.009	1	1	1	1.007	1	1	1	1	1.003	1	1	1	1
CRABP2	1.002	1	1	1	1	1	1.009	1	1.449	1	142.27	1	1	1	1	273.257	731.46	1	2.948	1.009	24.393	7.068	14.636	1	1.575	1.021	2.466	15.801
CRHBP	2.898	1.255	49.26	1.086	1.193	1.261	220.297	161.082	8.936	11.1	1.047	1.057	3.943	1.608	2.737	1.032	1.046	1.013	1.403	1.001	1.007	1.014	1.002	1.168	1.83	1.069	1.028	1.035
CRIM1	2.367	1.528	3.263	1.084	10.821	7.347	9.862	7.628	5.982	6.771	2.689	1.062	1.527	1.329	2.246	3.447	4.833	277.822	1.09	259.87	75.768	108.528	55.346	47.886	162.024	100.671	196.308	48.987
CRISPLD2	52.984	20.105	1	1	1	1	1	1	1	1	1.205	1	1	1	1.577	1	1	1	1	17.462	13.547	1.309	1.32	17.04	12.366	53.651	29.964	14.567
CRYAB	1	1	1	1	1	1	1.191	1	1	1	1	1	1	1	1	1	1	1	1	43.033	29.011	4.461	4.277	410.883	69.612	154.595	1	7.339
CRYGD	1	1	36.165	1	1	1	48.908	29.391	21.551	20.461	1	1	1	1	1	1	1	1	1	1	1	1	1	1	1	1	1	1
CSF3R	1564.72	228.12	33.945	1	1	1	109.827	100.157	42.352	251.128	39.719	16.657	1	1	266.237	17.783	26.997	1	1	1	1	1	1	1	1	6.616	1	1
CST7	69.718	5.115	21.731	1.952	368.057	1.079	2.826	10.471	6.024	65.08	2.017	17.485	22.528	111.683	72.327	1.007	1.01	1.001	1.071	1	1	1.001	1	1.037	1.001	1.009	1.006	1.007
CSTA	59.931	142.375	1.152	1.017	1.046	1.08	2.2	1.199	6.035	5.124	75.948	15.666	4.835	1.285	110.207	80.803	129.927	1.001	1.072	1.017	1.002	1.004	1.004	1.038	1.001	1.788	1.006	1.007
CSTB	14.32	19.659	21.648	5.021	6.285	4.739	21.182	9.322	23.375	21.931	215.747	4.408	33.655	22.546	17.221	243.282	711.564	6.788	22.744	4.882	6.812	5.08	7.032	1.761	10.755	7.981	4.229	10.666
CTGF	3.357	1.27	1.638	1.234	1.361	1.445	2.412	1.722	2.644	1.652	1.026	1.152	2.199	1.203	1.063	1.093	1.127	353.854	4.143	212.802	76.22	59.29	16.51	8.76	160.911	38.781	80.364	2.079
CTHRC1	1	1	1.61	1	1	1	1	1	1	2.161	1	1	1	1	1	1	1	31.647	12.767	14.405	57.208	35.786	7.267	1	21.511	6.488	187.128	7.553
CTSB	24.702	200.114	77.246	21.969	7.888	9.522	49.427	55.198	67.485	56.502	7112.65	11.77	115.652	38.738	59.485	3401.52	2859.29	276.395	53.733	320.493	375.846	395.442	315.556	122.818	308.713	632.701	355.297	412.685
CTSD	80.885	158.989	27.925	18.912	158.387	8.815	11.509	16.54	9.833	20.225	2211.43	58.13	12.159	21.429	118.255	1201.08	2094.51	49.502	143.593	97.559	117.759	107.663	111.686	241.505	219.511	226.006	64.196	58.721
CTSG	4.156	1.98	3.106	1.39	1.587	1.69	4.908	4.075	10.395	46.097	1.083	71.465	2.836	1.713	91.475	1.217	1.277	1.069	1.674	1.02	1.053	1.063	1.02	1.533	1.068	1.055	1.164	1.217
CTSH	16.161	144.483	2.445	2.683	1.586	56.611	2.79	2.016	3.631	1.935	745.327	3.316	2.835	2.203	4.601	876.927	159.569	4.101	157.721	1.132	2.82	2.764	17.09	13.295	23.806	76.98	1.208	1.478
CTSK	6.16	6.083	4.321	3.405	1.609	3.211	4.033	2.46	5.362	3.329	30.229	2.001	2.828	2.582	1.826	40.295	1.397	1.233	2.66	34.686	50.239	70.934	1.089	9.045	1.347	29.08	63.601	177.796
CTSS	1047.9	1522.48	51.475	47.115	39.855	106.039	108.725	74.491	108.524	115.823	2093.01	26.89	15.421	12.459	60.534	1118.05	1483.41	9.005	121.081	3.715	1.118	1.5	2.441	4.935	1.142	60.432	5.524	1.477
CTSW	3.979	2.67	161.629	11.451	365.949	1.684	171.322	123.257	214.204	236.165	1.092	65.764	22.026	82.809	94.299	1.213	1.273	1.067	1.669	1.019	1.052	1.062	1.02	1.527	1.066	1.006	1.162	1.213
CXCL12	1	1	1	1	1	1	1	1	1	1	1	1	1	1	1	1	1	1	1	15.578	155.773	58.438	1	8.521	16.601	41.056	1	1.902
CXCL2	1	87.755	1	1	1	1	4.572	6.689	1	1	5.259	1	4.092	142.827	1.465	4.594	1	1.75	1	1	2.134	1.073	5.718	10.037	1.24	8.003	11.091	1.325
CXCL3	1	18.573	1	1	1	1	1.69	1.456	1	1	2.806	1	6.156	116.397	1	9.384	1	1	1	1	1.057	1	1.274	1	2.021	1	3.807	1.982
CXCR1	299.159	1	1	1	8.082	1	1	1	1	1	1	1	1	1	1	1	1	1	1	1	1	1	1	1	1	1	1	1
CXCR2	608.372	2.301	1	1	17.85	1	1	1	1	1	1	1	1	1	2.491	1	1.159	1	1	1	1	1	1	1	1	1	1	1
CXorf36	1	1	1	1	1	1	1	1	1	1	1	1	1	1	1	1	1	33.934	1	1	1	1	1	3.975	1	8.396	1	1
CYBB	27.582	201.838	1	1	1	124.403	1	1	2.984	3.825	393.806	45.482	1	1.997	128.323	311.419	21.249	1	10.569	1	1	1	1	2.389	1	18.782	1	1
CYP1B1	1	34.592	1	1	1	1	1	1	1	1	130.996	1	15.341	6.24	1	80.618	5.926	1	1	414.693	44.553	20.688	6.505	1.495	8.311	17.111	15.491	53.984
CYP27A1	17.034	18.799	1	1	1	1	1	1	1	1	384.687	1	1	1	1	163.578	272.102	2.66	1	20.888	3.557	5.4	4.766	9.87	1.895	8.945	4.464	1.155
CYP4B1	1	1	1	1	1	1	1	1	1	1	1	1	1	1	1	1	1	1	1	1	1	1	1	29.989	1	139.223	1	1
CYP4F3	170.813	1.946	1	1	1	1	1	1	1	1	1	4.692	1	1	1.892	1	1	1	1	1	1	1	1	1	1	1	1	1
CYR61	1	1	1	1	1	1	1	1	1	1	1	1	1	1	1	1	1	79.164	1	64.318	56.61	38.544	38.573	11.65	43.55	76.3	47.303	9.338
CYSLTR2	1	6.171	1	2.354	2.271	1	1.695	2.128	1	1	1.175	1.45	1	1	1.461	1	1	1	1	1	1	1	1	1	1	1	1	1
CYTIP	321.568	137.06	12.067	293.522	137.485	146.65	35.917	36.683	36.417	38.898	23.031	268.439	2.5	1.286	8.101	10.671	5.887	1.002	154.236	1	1.001	1.002	1	1.043	1.289	3.529	1.007	1.008
CYTL1	2.334	1.026	124.59	1.018	1.047	1.081	117.175	92.501	31.736	37.708	2.755	1.013	27.952	5.118	81.814	3.601	10.607	14.087	1.073	25.685	1	1.003	1.026	1.043	2.328	1	1.006	1.007
DANCR	1	7.152	293.324	34.766	8.245	26.198	204.75	196.515	237.934	208.464	4.247	44.25	203.745	33.374	14.949	3.7	10.498	22.911	69.794	6.3	17.429	14.977	27.245	29.486	9.603	13.767	10.994	43.547
DAPP1	45.298	25.45	5.176	6.055	1	42.303	10.129	6.477	15.483	13.26	12.746	3.305	8.222	125.311	5.474	14.055	9.469	1	20.187	1	1	1	9.926	1	1	1.033	1	1
DBNDD2	1	4.023	2.132	4.276	3.722	1	2.709	1.681	1	3.091	12.431	7.464	1.834	7.498	1.405	7.916	26.106	3.008	1	1.095	1.825	1	5.651	48.98	1	6.854	3.924	1
DCBLD2	1.397	1	4.006	2.227	1.001	1.002	3.527	3.86	5.019	1.921	1.691	1.979	5.254	11.591	1.401	1.952	1	27.199	1.002	30.898	46.06	69.304	74.614	3.662	147.318	9.833	206.246	334.859
DCDC2	1.169	1	1.001	1	1	1	1.089	1.001	1.034	1.001	1	1	1.01	1	1	1	1.73	1	1	1	1	1	1	1	1	1	1	1
DCN	1	1	1	1	1	1	1	1	1	1	1	1	1	1	1	1	1	1	1	3750.94	568.479	216.44	3.254	332.576	204.899	1074.66	288.427	315.356
DCP1A	11.379	23.87	95.72	10.866	6.402	18.948	172.019	129.378	141.294	87.809	4.684	14.724	43.334	57.579	5.334	4.572	3.966	5.256	4.317	4.377	3.981	2.941	3.648	5.348	3.399	6.142	4.237	4.136
DCT	1	1	1	1	1	1	1	1	1	1	1	1	1	1	1	1	1	1	1	1	1	1	1	1	1	1	1	1
DDR1	1	1	1	3.313	1	5.882	1	1	1	1	1.605	2.143	1	1	1	1	1	2.004	3.311	5.038	7.392	8.799	60.023	22.31	15.263	12.921	8.422	1.153
DDR2	1	1	1	1	1	1	1	1	1	1	1	1	1	1	1	1	1	4.857	1	178.434	85.07	96.145	1.012	4.99	41.481	69.257	100.251	102.579
DERL3	1	1	7.132	1	1	16.129	1.698	4.061	1	6.298	1	1	4.998	4.475	2.032	1.581	1	1	2398.76	1	1	1	1	1	1	1	1.88	1
DES	1	1	1	1	1	1	1	1	1	1	1	1	5.593	1	1	1	1	1	1	1	1.412	1	1	8467.82	1616.13	7.276	1.635	1
DHRS9	23.777	4.104	37.183	1	1	1	1.112	7.54	1	1	41.837	1	1	1	2.241	12.501	130.272	1	32.933	1	1	1	1	1	1	3.768	1	1
DICER1-AS1	4.719	1	8.078	2.688	1.966	3.759	22.569	19.614	31.59	6.655	1	3.375	1	4.894	2.071	1	1	1	10.844	1	1	1	1	1.973	1	1	1	1
DIRAS3	1	1	1	1	1	1	1	1	1	1	1	1	1	1	1	1	1	1	1	1	1.178	1	1	1	2.536	1	4.398	1
DKK1	1	1	1	1	1	1	1	1	1	1	1	1	1	7.732	1	1	1	10.853	1	20.11	51.24	51.85	9.978	1	176.246	7.93	31.671	36.568
DKK3	1	1	1	1	1	1	1	1	1	1	1	1.753	1	1	1	1	1	97.87	1	32.905	88.04	183.631	106.741	3.121	71.548	4.498	119.87	4.191
DLC1	1	1	6.807	1	1	1	1	2.593	1.007	2.022	1	1	9.013	21.166	1	1.571	3.406	41.052	1	88.054	58.745	30.127	26.972	9.866	41.022	108.35	136.749	46.524
DLG2	1	1	1	1.955	1	1.874	7.251	2.189	1.016	1	1	1	1.008	2.454	1.159	1	1	1	1	1.176	1	1	1	1.934	1.195	1.058	1	1
DLGAP5	1	1	2.593	1	1	1	1	1	1	4.354	1.375	1	58.547	29.902	7.524	1.354	1	15.613	1	6.822	2.284	2.236	4.402	1	1.519	1	6.721	16.66
DLL4	1	1	1	1	1	1	1	1	1	1	1	1	1	1	1	1	1	43.966	1	1	1	1	1	3.605	1	1.87	12.918	1
DMKN	1	1	1	1	3.351	1	1.545	3.133	1	1	1	1	1	1	1	1	1	1	1.681	4.187	4.6	1.557	45.853	1	1	1.345	1	5.818
DNER	1	1	1	1	1	1	1	1	1	1	1	1	1	1	1	1	1	1	1	1	1	1	1.009	1	1	1	2.045	1.098
DNM3	1	1	1	1.719	1	1	1	1	1	1	1.659	1	5.964	99.337	1	1	1.785	1.137	1	1.02	1	1	1	1	1	1.159	1	1.347
DNTT	1.01	1	1	1	1	1	1.005	2.705	192.981	6.473	1	1	1	1	1	1	1	1	1	1	1	1	1	1	1	1	1	1
DOCK9	3.458	1	1.001	55.466	16.241	4.386	1.477	1.018	1.054	1.001	1	33.549	4.074	1	1	1	1	188.148	9.257	14.406	6.786	4.194	30.97	23.15	15.056	50.426	15.765	5.052
DPP4	1.015	1	1	39.341	1	1	1.091	1	1.002	1	1.724	32.338	1.001	1	1	1.441	1	3.465	1	21.702	40.657	36.683	21.39	1.955	24.488	4.042	158.479	133.558
DPPA4	1	1	36.21	1	1	4.004	41.593	46.392	47.949	33.849	1	8.187	10.406	15.562	1	1	1	1	1	1	1	1	1	1	1	1	1	1
DPT	1	1	1	1	1	1	1	1	1	1	1	1	1	1	1	1	1	1	1	1.474	1.978	1	1	7.732	1	106.493	1	1
DPYSL3	3.655	1.814	2.418	1.311	1.489	1.586	3.885	3.649	4.437	3.673	1.651	1.24	2.422	1.303	1.173	1.519	2.343	28.754	1.57	48.498	30.756	62.673	10.811	14.008	20.631	11.004	73.245	10.954
DSG2	1.463	1	8.458	1	1.001	1.004	11.615	15.459	10.478	6.535	1	1.001	3.401	1	1	1	1	1	1.003	2.041	1	1.045	44.812	1.003	1	9.198	6.319	1.167
DSG3	1.464	1	1.009	1	1.001	1.004	1.236	1.012	1.178	1.009	1	1	1.052	1	1	1	1	1	1.003	1	1	1	1	1.001	1	1	1	1
DSP	1	1	1	1	1	4.177	1	1	1	1	1	1	1	1	1	1	1.801	6.15	1	1.051	1	1	82.447	1	9.653	1.019	1.593	1
DUSP4	1	1	1	1	1	1	1	1	1	1	1.169	1	1	1	1	1	1	4.92	1	2.012	1.183	1	9.884	1	5.025	8.014	4.183	1
E0H	1	1	1	1	1	2.386	1	1	1	1	1	1	1	1.487	1	1	1	22.465	1	476.91	44.584	54.977	28.823	31.329	40.229	8.282	37.158	29.525
EAF2	11.949	16.189	59.961	3.691	2.433	153.407	149.789	74.478	106.643	59.242	5.34	7.874	24.668	70.313	55.336	5.531	3.025	1	66.392	1	1	1	1.061	1.735	1.275	1.676	1	1
ECHDC3	8.498	2.772	1	1	1	1.327	1	3.932	1	1	3.195	1	1	1	1	2.896	3.262	1.811	3.37	2.303	4.171	1.581	4.329	218.789	6.356	184.566	1.669	1.252
ECSCR	1	1	1	1	1	1	1	1	1	1	1	1	1	1	1	1	1	181.283	1	1	1	1	1	3.104	1.058	5.873	1	1
EDIL3	3.117	1.187	1.509	1.136	1.266	1.34	2.23	1.588	2.442	1.517	1.016	1.093	2.021	1.533	1.035	1.052	1.074	1.467	1.333	269.537	7.846	18.065	1.852	1.325	30.405	1.665	10.063	1.057
EDN1	1	1	1	1	1	1	1	1	1	1	1	1	1	1	1	1.414	1	149.155	1	1	1.013	1	13.326	3.538	11.796	2.788	1.281	1
EDNRB	1	1	1	1	1	1	1	1	1	1	1	1	1	1	1	1	1	4.205	1	1	1.028	2.301	1	7.249	1.333	39.599	2.444	9.331
EEF1A2	1	1	1	1	1	1	1	1	1	1	1	1	1	1	1	1	1	1.095	1	1	1	1	1	928.5	8.63	1	1.175	1
EFEMP1	1	1	1	1	1	1	1.005	1	1	1	1	1	1	1	1	1	1	1730.94	1	2804.98	527.383	330.793	88.834	10.882	492.297	207.757	158.113	96.87
EGFL7	1	1	20.828	1	1	1	10.052	13.886	5.839	9.546	2.174	1	2.928	5.051	5.202	9.351	57.554	227.676	1	1.77	3.271	4.964	9.254	30.197	12.862	47.016	3.553	1.758
EIF4EBP3	7.759	4.824	55.938	4.252	1.852	3.029	41.146	25.266	29.164	30.828	4.428	4.511	9.14	6.557	4.041	2.52	4.595	1	12.014	1.129	1.016	1	1.021	18.435	1	8.006	1	1
ELANE	4.372	1	1	1	1	1	1	1.762	1	41.6	1	53.774	1	1	71.768	1	1	1	1	1	1	1	1	1	1	1	1	1
ELMOD1	1.314	1	1.003	1	1	1.001	1.583	1.983	1.09	1.003	1	1	1.024	1.004	1	1	1	1	1.001	1	1	1	1	1.001	3.206	1	1.892	1
ELN	1	1	1	1	1	1	5.684	1	1	1	1	1	1	1	1	1	1	1	1	86.863	8.333	2.102	1	5.769	90.426	30.276	1	1
ELOVL7	1	1.578	1.999	1	1	1	1.559	1	1	1	1	1	4.238	88.259	1	3.886	1	1	1	1	1	1	1.89	1	1	2.189	1	1
EMCN	1	1	1	1	1	1	40.255	11.988	7.081	1	1	1	1	1	1	1	1	37.32	1	1	1	1	1	5.221	1	9.229	1	1
EMILIN1	1	1	1	1	1	1	1	1	1	1	7.356	1	1	1	4.084	32.272	1.344	2.326	1	49.357	89.181	133.428	1.255	5.643	31.616	12.034	82.386	19.399
EML6	1	1	1	1	1	3.436	1	1	1	1	1	1	1	3.882	1	1	1	1	313.091	1	1	1	1	6.032	1	1	1.023	1.403
ENO3	1	2.819	5.713	7.256	4.342	4.474	7.434	1.035	1	5.942	2.654	7.534	7.622	9.933	3.339	1.914	2.408	1	6.582	1	1.024	1.022	1.03	1276.14	30.72	1	1.164	1
ENPP2	1	1	3.387	2.042	1	1	17.669	5.444	7.82	5.576	1	1.714	1.011	1	1	10.041	2.416	1.022	1	129.238	9.83	2.89	1	3.16	1	38.091	13.535	58.221
ENPP5	1	1	1	1	6.95	1	1	1	1	1	1	1	1	1	1	1	1	1	1	1	1	1	1	4.574	3.623	1	1	2.075
EPB42	2.585	1.168	1.276	1.04	1.106	1.16	1.884	1.334	2.024	1.282	1.005	1.026	67.091	4.619	1.011	1.016	1.021	1.004	1.152	1	1.003	1.003	1	1.144	1.004	1	1.013	1.017
EPHA2	1	1	1	1	1	1	1	1	1	1	1	1	1	1	1	1	1	45.802	1	3.96	6.192	10.515	53.437	1.264	9.468	3.578	42.547	1.487
EPHB2	1	2.142	1	1	1	1	1	1	1	1	6.825	1	1	1	1	2.563	1.546	13.134	1	1.039	1.408	5.518	21.781	1	1.361	1.048	38.183	2.313
EPN3	1.004	1	1	1	1	1	1.003	1	1	1	1	1	1	1	1	1	1	1	1	1	1	1	1.068	1	1	1	1	1
ERBB3	1.682	1.003	1.021	1.001	1.006	1.011	2.036	1.029	1.327	1.045	1	1.006	1.135	1.025	1	1	1	1	1.01	1	1	1	7.164	1.009	2.136	1	1	1
EREG	1	81.324	23.253	1	1	1	6.676	9.043	4.245	13.27	1.368	1	1.402	13.063	1	1	1	1	1	1	1	1	5.446	1	1.415	1.214	3.012	2.439
ERG	1	1	34.985	1	1	1	86.153	66.08	20.763	66.495	1	3.17	1	3.006	25.904	1	1	39.117	1	35.09	1	1	1	2.114	1	4.596	1	1
ERRFI1	1	1	1	1	1	1	1	1	1	1	1.098	1	1	1	1	1	1	11.764	1	44.461	26.486	10.276	50.633	170.813	75.346	101.959	48.162	25.777
ESM1	1	1	1	1	1	1	1.007	1	1	1	1	1	1	1	1	1	1	119.561	1	1	1	11.475	1	1	8.725	1	1.791	1.385
EXOSC5	1	4.529	75.518	5.519	3.985	6.233	26.755	31.504	37.856	29.36	6.599	5.474	29.093	9.367	4.311	8.923	3.211	3.968	11.128	1.578	6.905	2.805	8.551	18.525	8.593	3.696	4.537	10.841
F13A1	1	62.212	1	1	1	1	1	1.468	1	24.562	2.721	1	9.182	259.527	1.374	1	1	1	1	1	1	1	1	24.085	15.019	116.596	1	1
F2RL2	1	1	1.72	1	1	1	1.559	2.157	1	2.776	1	1	3.718	56.962	1	1	1	1	1	1	3.217	2.292	1	1	2.139	1	1.898	1
F3	1	4.467	1	1	1	1	1	1	1	1	4.878	1	1	1	5.792	11.86	7.057	1.114	1	11.885	8.44	3.725	74.64	2.228	5.102	84.848	146.238	14.845
FABP3	1	1	1	1	1	1	1	1	1	1	55.723	1	1.218	1	1	82.712	201.389	1	1	11.704	21.332	24.7	1	602.096	20.365	3.704	57.115	204.123
FABP4	1	1	1	1	1	1	1	1.876	1	1	239.859	1	1	1	1	332.576	30131.2	135.311	1	2.131	1	1	1	109.028	5.148	10248.6	1	1.276
FABP5	1	9.681	112.797	1.909	2.735	2.529	52.148	50.595	82.507	103.629	309.547	6.192	52.786	24.86	3.263	302.094	1022	189.748	3.591	6.145	8.574	5.209	77.743	26.737	5.833	70.745	7.533	28.31
FAIM2	1	1	1	1	1	1	1	1	1	1	1.4	1	1.105	1	1	1.22	1.667	1	1	1.085	1.316	1.071	1	1	1	1	1.544	1
FAM124B	1	2.211	38.94	1	1	1	32.322	37.315	14.62	10.809	1	1	7.625	4.246	1	1	1	45.991	1	1	1	1	1	1	1	1.127	1	1
FAM129C	1	1.822	1	1	1	231.956	1	1	15.226	1	1	1.508	1	1	1	1	1	1	1	1	1	1	1	1	1	1	1	1
FAM178B	1.633	1.002	83.259	1.001	1.005	1.009	1.973	5.702	1.286	1.017	1	1	23.98	1.001	1	1	1	1	1.008	1	1	1	1	1.004	1	1	1	1
FAM43A	2.805	2.201	1	1	9.168	5.868	1	1	1	1	1.088	1	1	1	3.29	1	1.516	68.216	5.727	1.272	5.926	7.305	1.069	1.863	6.358	2.702	23.895	2.604
FAM46C	4.998	1	8.035	3.985	22.482	81.151	5.881	5.414	2.437	4.61	1	5.893	22.641	16.984	9.113	1	1	1	225.013	1.667	1	1	1	3.607	1	1	1.331	1
FAM69B	1	1	5.626	1	1	9.252	3.763	6.916	1	4.126	1	1	1	1	1.45	1	1	58.462	1	1	1	1	1.658	1.81	1.661	1.286	1	1
FAM83A	1	1	1	1	1	1	1	1	1	1	1	1	15.562	1	1	1	1	1	1	1	1	1	1.013	1	1	1	1	1
FAM83H	1	1	1	1	1	1	1	1	1	1	1.096	1	1	1	1	1.673	1.463	1	1	1.548	1.069	1.175	19.274	1	1.183	1.024	1	1.912
FAP	1	1	1	1	1	1	1	1	1	1	1	1	1	1	1	1	1	1	1	104.757	41.609	80.573	1.105	2.807	81.836	5.21	110.598	58.799
FAT1	1	1	1	1	1	1	1	1	1	1	1	1	1	1	1	1	1	1.225	1	183.167	53.68	94.593	114.876	2.257	97.178	27.621	93.803	89.352
FBLIM1	1	1	1	1	1	1	1	1	1	1	1.145	1	1	1	1	1	1.529	86.558	1	8.183	30.907	24.508	88.103	1.713	24.113	3.943	70.898	4.442
FBLN1	1	1	1	1	1	1	1	1	1	2.35	1	1	1	1	1	1	1	1	1	40.986	120.397	67.117	15.824	8.513	7.057	70.235	59.982	83.065
FBLN2	1	1	5.369	1	1	4.697	1	1.907	1	1	1	19.555	1	1	1	1	1	1.393	1	19.812	223.609	180.146	1.429	15.95	29.531	95.219	58.134	40.601
FBLN5	1	1	1	2.564	1	1	10.551	6.079	1	4.254	1	2.034	1	1	1	1	1	1	1	8.643	68.501	12.031	1.018	11.063	5.48	70.313	17.767	15.844
FBN1	1	1	7.192	1	1	1	3.382	10.872	1	1	1	1.788	3.18	1	2.442	1	1	51.573	1	838.677	431.865	579.991	26.823	10.463	277.285	65.764	288.83	595.713
FBN2	1	4.672	1	1	1	1	1	1	1	1	1	1	1	1	4.853	1	1	2.494	1	54.255	26.916	26.736	15.293	1	1.787	1	122.322	30.703
FBP1	3.81	18.116	1	2.029	3.125	1	1	1	1	1	187.92	1	1	1	1.749	118.94	111.587	1	7.351	1.033	1	1	1	1	1	3.313	1	1
FCAR	185.718	106.628	1	1	1	1	1	1	1	1	3.382	12.501	1	1	20.872	5.521	1	1	1	1	1	1	1	1	1	1.017	1	1
FCER1A	1	17.667	80.892	1	1	1	21.196	53.717	7.809	3.847	1.114	1	29.374	207.757	1.348	1	1	1	1	1	1	1	1	1	1	1	1	1
FCER1G	271.961	271.544	44.972	1.474	174.028	1	34.431	16.841	36.178	33.338	386.61	58.357	40.525	476.594	166.955	465.383	142.651	1	1	1	1	1	1	6.192	1	74.995	1	1
FCER2	1	2.51	1	1	1	153.459	1	1	1	1	3.055	1	1	1	1	1	18.267	1	1.875	1	1	1	1	1	1	1	1	1
FCGR2A	1008.88	162.772	11.093	1	3.636	1.322	1.902	1.008	5.604	13.626	73.463	3.071	32.804	155.318	14.383	44.536	1.632	1	1.797	1.02	1	1	1	3.704	1	50.641	1	1.534
FCGR2C	31.046	78.51	1	1	43.038	19.395	1.07	1	1.024	1	20.754	1	2.47	1	1.619	1.453	1.241	1	5.742	1	1	1	1	1.532	1	42.118	1	1
FCGR3A	190.104	35.748	1	1	363.929	1	1.062	1	1.021	1	58.272	1	1.006	1	1	29.888	1.68	1	1	1	1	1	1	1	1	7.727	1	1
FCGR3B	1380.38	3.384	1	1	4.702	1	1.062	1	1.021	1	1.852	1	1.006	1	1	1	1	1	1	1	1	1	1	1	1	1	1	1
FCN1	112.958	1394.9	1	1	1	1	1	1	1	1	158.36	64.083	1	1	25.089	2.464	8.446	1	1	1	1	1	1	1	1	1.068	1	1
FCRL1	7.891	1.086	1.334	1.056	1.142	361.133	2.015	1.397	2.128	1.34	1.007	1.037	1.761	1.053	1.017	1.021	1.029	1.006	17.645	1.001	1.004	1.005	1.001	1.118	1.006	1	1.018	1.023
FCRL5	2.719	1.087	1.335	1.056	1.143	45.767	1.969	1.398	2.13	1.342	1.007	1.037	1.763	1.053	1.015	1.021	1.029	1.006	214.877	1.001	1.004	1.005	1.001	1.118	1.006	1	1.018	1.023
FERMT1	1.566	1.001	1.013	1	1.003	1.007	1.891	1.054	1.242	1.027	1	1	1.084	1.016	1	1	1	1	1.006	1.139	1.237	1.405	6.521	1.002	1.05	1	1.32	5.764
FFAR2	158.805	14.086	1	1	1	1	1	1	1	1	1	1	1	1	1	1.381	1	1	1	1	1	1	1	1	1	1	1	1
FGD5	1	1	3.071	1	1	1	7.676	6.127	3.638	2.939	1.179	1	1	1	1	1.431	1	38.028	1	3.723	1	1	1	2.434	1	4.347	1	2.457
FGF1	1	1	1	1	1	1	1	1	1	1	1	1	1	1	1	1	1	1	1	56.003	1.07	1.187	1	1	3.707	1.291	1.113	1
FGF7	1	1	1.677	1	1	1	1	1	1	1	1	1	1	1	1	1	1	1	1	90.406	61.108	136.625	1	1	8.352	27.825	95.771	38.211
FGFBP1	1.376	1	1.005	1	1	1.002	1.193	1.008	1.122	1.005	1	1	1.033	1	1	1	1	1	1.001	1	1	1	2.057	1	1	1	1	1
FGFBP2	1.402	1.009	2.677	1.001	385.145	1.002	2.797	1.721	3.524	1.011	1	18.568	1.033	1.013	1.527	1	1	1	1.001	1	1	1	1	1	1	11.795	1	1
FGR	354.925	160.799	1	1	196.021	49.482	1	1	1	1.702	193.28	11.658	1	2.286	2.024	131.566	130.671	1	1	1	1	1	1	1	1	15.283	1	1
FHL1	1	1	72.916	5.244	1	3.527	40.959	74.407	20.09	34.086	6.524	2.796	1	5.531	1	11.165	94.519	23.116	1	236.278	42.789	41.733	10.509	2677.9	141.444	928.5	28.343	12.638
FHL2	1	1	33.256	1	1	1	21.897	21.907	1	2.934	1	1	27.926	74.923	1	1	1	48.206	1	168.071	65.186	50.393	53.316	9.516	129.826	9.404	117.583	27.781
FIBIN	1	1	1	1	1	1	1	1	1	1	1	1	1	1	1	1	1	1	1	2.329	12.415	19.656	1	10.459	2.98	5.992	65.841	2.606
FKBP10	1	1	1	1	1	1	1	1	1	1	1	1	1	1.995	1	1	1	64.65	1	176.494	132.755	226.425	63.678	4.898	177.815	8.701	186.764	134.562
FKBP11	9.067	4.192	53.368	17.79	50.387	4.728	16.04	25.859	25.649	48.051	1.591	42.851	7.622	6.69	2.974	1	1.763	5.207	933.325	6.983	14.446	6.467	4.792	1	8.74	1.266	10.347	12.025
FLNC	1	1	1	1	1	1	1	1	1	1	1	1	1	1	1	1	1	54.697	1	6.949	73.905	100.928	28.95	805.179	90.19	1.409	56.984	51.504
FLT3	1	3.24	4.754	1	1	1	16.001	16.548	19.356	21.667	1.1	1	1	1	21.577	1	1	1	1	1	1	1	1	1	1	1	1	1
FLT3LG	1.163	2.855	1	69.065	6.512	5.307	1.245	1.007	5.161	1.001	1.023	44.45	3.186	1.553	1.615	1	1	1	5.829	1.2	1.28	1.077	1	1	1.04	1	1.598	1.807
FLT4	1	1	1	1	1	1	1	1	1	1	1	1	1	1	1	1	1	38.443	1	1	1	1	1	1	1	1.841	1	1
FMN1	1	4.331	1	1	1	2.088	1	1	1	2.252	7.555	1.138	1	1	1	6.207	1	1	1	1.197	1	1	1.052	1	2.702	11.244	1.023	1
FN1	1	1	1	1	1	1	2.976	1	2.311	2.772	19.61	1	1	1	1	16.368	155.245	892.541	1	2499.24	5824.35	3880.81	1276.24	36.296	5518.85	81.557	2314.43	7112.65
FOXD1	1	1	1	1	1	1	1	1	1	1	1	1	1	1	1	1	1	1	1	2.698	1.578	1.264	1.828	1	2.384	1	3.339	1
FPR1	885.981	158.788	1	1	1	1	1.021	1	1	1	21.368	1	1	1	1.584	29.6	1.156	1	1	1	1	1	1	1	3.715	7.371	1	1
FPR2	194.789	13.878	1	1	1	1	1.023	1	1.65	1	6.158	1	1	1	1.336	8.766	1	1	1	1	1	1	1	1	1	1	1	1
FPR3	1.003	2.498	1	1	1	1	1.021	1	1	1	148.127	1	1	1	1	28.286	2.396	1	1	1	1	1	1	1	1	8.643	1	1
FRMD6	1	1	2.167	1	1	1	1.508	2.009	1	1.654	1	1	1	1	1.311	1	1	70.49	1	163.171	91.131	99.279	69.788	5.584	134.821	3.897	179.738	96.473
FSCN1	3.102	3.073	2.729	1.118	1.241	1.313	2.176	2.933	4.85	1.655	7.786	1.078	3.092	1.691	4.649	50.426	6.251	181.459	1.303	105.594	133.714	93.101	168.155	1.505	47.469	10.679	160.175	163.112
FST	1	1	1	1	1	1	1	1	1	1	1	1	1	1	1	1	1.424	2.704	1	80.731	34.815	29.732	14.202	1	44.003	3.565	26.782	29.213
FSTL1	1	1	8.121	1	1	1	9.318	15.746	6.325	11.936	1	1.386	1	1.085	1	1	1	189.787	1	1842.34	522.046	471.142	118.714	24.2	582.085	309.888	369.927	564.279
FSTL3	1	2.532	1	1	1	1	1	1	1	1	1.477	2.6	1	1	2.368	1	1	2.271	1	7.105	34.609	21.51	126.409	5.375	61.414	51.931	42.429	12.967
FUCA1	5.657	11.806	6.071	2.406	5.277	3.1	3.806	2.876	2.091	3.785	804.096	1.815	9.354	6.353	14.065	49.179	76.313	3	5.1	7.332	2.566	3.686	7.921	6.512	12.694	13.14	2.149	1.021
FXYD3	1	1	1	1	1	1	1	1	1	1	1	1	1	1	1	1	1	1	1	1	1	1	1	1	1	1	1	1
FXYD6	1	10.554	3.387	1	1	1	43.289	11.819	9.573	13.986	6.02	1	1	1	2.098	2.153	1	1.25	1	1.04	1	1	1	3.499	1.747	4.427	1	1
G0O1	1	1	1	1	1	1	1	1	1	1	1	1	1	1	1	1	1	1	1	1	1	1	1	1	1	1	1	1
G0S2	726.291	519.465	1	1	1	1	1	1	1	1	9.35	1	1	1	1	22.898	1	1	1	2.103	16.566	7.361	22.556	49.885	5.221	805.179	24.132	5.392
GABRA1	2.3	1.027	1.157	1.018	1.048	1.083	2.153	1.206	1.79	1.16	1.001	1.013	1.488	1.016	1.004	1.008	1.01	1.001	1.076	1	1	1.001	1	1.04	1.001	1	1.006	1.008
GABRG2	2.343	1.031	1.171	1.02	1.054	1.092	1.722	1.22	1.819	1.173	1.001	1.014	1.51	1.018	1.005	1.009	1.012	1.001	1.085	1	1.001	1.001	1	1.045	1.001	1	1.007	1.009
GAD1	1	1	3.029	1	1	1	1	1	1	1	1	1	22.975	12.437	1	1	1	1	1	1	1	1	1	1	1	1	1	1
GALNT12	1.765	1.003	1.85	4.789	2.834	2.012	3.825	1.698	4.583	3.871	11.147	4.454	1.151	1.029	1.014	6.612	137.123	1	1.011	6.595	1.685	10.482	2.086	1.006	1.887	1.017	4.635	8.263
GAPT	37.876	25.038	21.169	1	1	56.313	25.927	21.564	25	21.749	8.685	1.756	6.18	10.182	55.73	1	1	1	1	1	1	1	1	1	1	1	1	1
GAS6	1	2.188	1	1	1	1	1	1	1	1	1.39	1	1	1	1	1	4.898	36.11	48.632	105.551	92.082	59.236	49.222	34.524	248.227	53.853	86.4	23.404
GATA1	1.612	1.026	134.969	1.001	1.004	1.009	3.658	20.626	2.807	1.033	1	1	105.853	211.892	1	1	1	1	1.008	1	1	1	1	1.003	1	1	1	1
GBP4	7.939	8.584	14.621	17.059	44.738	7.269	43.874	39.85	38.851	35.73	1.162	7.237	1.075	6.332	1.777	5.116	1	1.332	1.625	1	1	1	1	1	1	1.112	1.038	1
GCA	780.022	63.355	17.365	4.656	1	16.885	22.076	21.554	27.052	14.949	34.169	45.858	21.026	25.534	48.547	26.803	15.593	2.899	12.381	1.699	1.15	1.676	3.039	3.375	1.294	14.112	1	1
GFI1	1	1	1	2.767	11.821	1	2.246	3.677	1	3.045	1	6.746	1	1	111.865	1	1	1	5.873	1	1	1	1	1	1	1	1	1
GFI1B	1	1.969	32.008	1	1	1	6.938	15.092	1	6.14	1	1	116.397	231.963	1.877	1	1	1	1	1	1	1	1	1	1	1	1	1
GFPT2	1	1	1	1	1	1	1	1	1	1	1	1	1	1	1	1	1	1	1	23.362	24.857	21.605	1.038	1.889	22.734	14.763	50.297	96.55
GHR	1	1	1	1	1	1	1	1	1	1	1	1	1	1	1	1	1	1	1	2.172	1.203	1.078	1	22.679	1.059	96.154	1	3.083
GIMAP5	1	2.907	1	165.715	84.027	1	2.248	1	1.006	1	3.394	23.654	1	1	1.206	3.01	1	12.954	1	1	1	1	1	7.281	1	17.472	1	1
GIMAP6	2.296	2.317	2.609	60.732	85.691	1	1	3.16	4.747	3.717	4.616	16.838	1	1	1.392	2.463	1.09	73.194	1	1	1	1	1	5.884	1	15.187	1	1
GIMAP7	1	6.89	5.336	157.628	115.823	1	13.981	8.228	8.139	9.054	3.949	39.233	1	1	1.385	1.317	1	17.405	1	1	1	1	1	2.918	1	6.616	1	1
GJA1	1	1	1	1	1	1	1	1	1	1	1	1	1	1	1	1	1	184.458	1	422.083	72.303	243.909	69.458	3.869	115.646	52.631	276.174	34.816
GJB2	1	1	1	1	1	1	1	1	1	1	9.935	1	1	1	1	16.775	1.959	1	1	1	1	1	1.663	1	1	1	1	1
GJB3	1	1	1	1	1	1	1	1	1	1	1	1	1	1	1	1	1	1	1	1	1	1	13.461	1	1	1	1	1
GJB5	1	1	1	1	1	1	1	1	1	1	1	1	1	1	1	1	1	1	1	1	1	1	1	1	1	1	1	1
GLCCI1	15.632	1.737	3.763	10.425	22.358	12.883	14.397	4.505	3.669	9.116	1.242	11.067	6.039	5.146	4.735	1	1.294	1	172.423	5.744	1.124	2.648	1.026	1	1.267	5.62	2.125	1.629
GM2A	11.471	33.209	13.255	2.561	3.503	23.99	9.41	10.942	10.447	9.94	525.957	4.432	11.604	8.787	14.462	748.854	1921.25	4.771	37.481	13.868	9.409	10.541	11.338	2.867	5.978	8.708	5.137	10.471
GMFG	638.734	204.123	382.932	256.292	229.475	164.444	485.367	327.22	462.087	284.988	157.625	252.074	41.677	243.282	205.747	114.834	159.79	31.128	117.495	1	1	1	1	1.877	1.238	13.972	1	1
GNB2L1	55.551	928.5	2627.88	984.134	787.552	832.239	3426.17	3149.49	2385.29	2795	673.585	1166.76	1150.75	1430.52	1506.33	632.701	419.491	1	1509.93	1	1	1	1	1	1	1	1	1
GNG11	1	2.122	5.687	1	1	1	39.326	18.986	16.167	6.912	1	1	7.713	67.424	1	1	1	149.08	1	3.161	20.454	16.726	3.104	3.015	33.777	10.593	25.42	29.484
GNG13	1	1	1	1	1	1	1	1	1	1	1	1	1	1	1	1	1	1	1	1	1	1	1	1	1	1	1	1
GNG3	1	1	1	1	1	2.803	1	1	1	1	1	1	1	1	1	1	1	1	1	1	1	1	1	1	1	1	1	1
GNLY	1	5.979	1	2.118	1338.43	1.468	1	1	1	1	1	1	1	1	1.508	1	1	1	1	1	1	1	1	3.092	1	1.063	1	1
GP1BA	1	1	1	1	1	1	1	1.968	1	1	1	1	3.252	72.99	1	3.36	1	1	1	1	1	1	1	1	1	1	1	1
GP6	1	1	2.069	1	1	1	1	1	1	1	1	1	1	33.461	1	1	1	1	1	1	1	1	1	1	1	1	1	1
GP9	1	1.834	1	1	1	1	1	1.192	1	1	1	1	1	48.412	1	1	1	1	1	1	1	1	1	1	1	1	1	1
GPC6	1	1	1	1	1	1	1	1	1	1	1	1	1	1	1	1	1	1	1	114.378	7.199	37.913	4.005	1	10.008	4.638	4.068	10.92
GPD1	1	1	1	1	1	1	1	1	1	1	4.239	1	1	1	1	4.368	223.74	1	1	1	1	1	1	111.329	1	1256.22	1	1
GPM6A	1	1	1	1	1	5.137	1	1	1	1	1	1	1	1	1	1	1	1	1	1	1	1	1	1	1	1	1	1
GPNMB	1	1.98	1	1	1	1	2.784	1	1	1	2093.01	1	9.897	4.031	1	805.179	962.303	1	1	89.193	54.143	93.306	3.232	11.88	5.894	92.408	56.276	79.815
GPR143	1.102	1	1	1	1	1	1.054	1	1.018	1	1	1	1.005	1	1	1	1	1.425	1	1	1	1	1.849	1	1	1	1	1
GPR176	1.117	1	1	1	1	1	1.063	1	1.021	1	1	1	1.88	1	1	1	1	7.786	1	61.186	49.685	55.064	13.521	1	52.25	1.619	78.529	25.839
GPR183	1.176	224.642	4.065	141.294	2.054	59.897	6.981	4.656	7.371	16.801	28.451	8.541	5.942	18.105	25.31	7.455	5.438	1	32.448	1	1	1	1	1	1	16.563	1.983	1
GPR97	159.933	11.008	1	1	1.692	1	1.362	1	1	5.728	1	6.336	1	1	1.441	1	1	1	1	1	1	1	1	1	1	1	1	1
GPRC5B	1	1	1	1	1	1	1.091	1	1	1	1	1	1	1	1	1	1	17.607	1	1	2.609	2.903	1.823	27.242	4.627	6.638	14.442	1
GPX3	7.308	5.227	1.827	1	1	1	1	1.61	1	1	8.919	1	1	1	1	8.927	17.03	1.547	1	32.121	2.672	6.228	3.247	319.822	5.958	4189.27	5.682	7.75
GRAP2	3.455	3.577	2.542	42.668	17.677	7.708	3.023	1.742	3.207	1.672	1.029	34.507	17.952	75.892	1.067	1.101	1.137	1.025	1.454	1.008	1.02	1.024	1.009	1.343	1.026	1.021	1.083	1.104
GREM1	1.142	1	1	1	1	1	1.075	1.001	1.026	1	1.969	1	1.008	1	1	3.465	1	1	1	54.559	74.023	73.361	1.017	1	84.995	1	267.361	1
GRIA2	1	1	1	1	1	1	1	1	1	1	1	1	1	1	1	1	1	1	1	1	1	1	1	1	1	1	1	1
GRID2	1	1	1	1	1	1	1	1	1	1	1	1	1	1	1	1	1	1	1	1	1	1	1	1	1	1	1	1
GSN	79.157	23.759	4.197	2.37	55.962	5.85	10.953	12.088	9.418	13.881	167.36	29.233	4.526	42.069	73.822	400.331	113.761	117.917	7.987	116.468	133.396	162.622	131.606	271.961	216.008	2385.29	86.525	78.939
GSTM5	1	1	14.849	1	1	1	53.604	5.309	5.667	26.233	1	1	1	20.461	1	1	1	1	1	1.458	1.303	1.06	1	1	1	1	1	1.249
GUCY1A3	2.443	1.286	18.811	1.026	2.406	1.115	40.828	43.883	33.031	21.822	1.002	1.017	4.071	17.769	1.716	1.019	1.642	1.531	1.108	1	1.002	1.014	1.401	5.316	1.002	2.108	1.009	1.011
GUCY1B3	2.474	1.384	16.495	1.029	1.115	1.123	16.447	13.216	6.283	2.835	1.003	1.019	8.634	149.676	1.304	1.479	1.507	1.328	1.117	1	1.245	1.88	1.425	2.645	1.003	1.395	1.01	1.324
GYG2	1	1	3.665	1	1	1	1	1	1	1	1	1	1	1	1	1	1	1	1	1.026	1.177	1.044	1	1	2.788	80.07	3.288	1
GYPA	1	1	1	1	1	1	1	1	1	1	1	1	329.009	3.766	1	1	1	1	1	1	1	1	1	1	1	1	1	1
GYPB	1	1	3.261	1	1	1	1	1	1	1	1	1	191.806	3.866	1	1	1	1	1	1	1	1	1	1	1	1	1	1
GYPE	1	1	1	1	1	1.503	1.213	1	1	1	1	1	62.769	9.637	1	1	1	1	1.865	1	1	1	1	1	1	1	1	1.111
GZMA	3.299	1.674	1.557	4.151	491.968	1.378	2.3	1.64	8.085	1.567	1.02	36.118	2.086	1.157	1.053	1.065	1.092	1.017	1.373	1.004	1.014	1.016	1.005	1.273	1.017	1.001	1.058	1.072
GZMB	3.301	2.983	1.558	1.207	849.401	1.379	2.301	2.008	13.877	1.748	1.021	1.114	2.087	1.158	1.052	1.065	1.093	1.017	1.554	1.004	1.014	1.016	1.005	1.273	1.017	1.001	1.058	1.072
GZMH	3.215	1.89	1.56	1.365	287.66	1.38	2.303	1.642	2.523	1.569	1.02	1.115	2.089	1.159	1.185	1.066	1.093	1.017	1.374	1.005	1.014	1.016	1.005	1.274	1.017	1.001	1.059	1.072
GZMM	3.301	1.593	1.563	23.971	234.549	1.382	2.307	1.645	2.527	1.571	1.02	62.383	2.093	1.16	1.045	1.067	1.095	1.017	1.377	1.005	1.014	1.016	1.005	1.276	1.017	1.001	1.059	1.073
H19	1	1	1	1	1	1	1	1	1	1	1	1	1	1	1	1	1	2.369	1	16.138	22.411	1.745	4.552	1316.45	6775.04	120.605	1.983	7.966
HAL	70.081	13.116	1	1	1	3.112	1	1.113	2.258	3.202	1.324	1.546	1	1	49.179	1	1	1	1	1	1	1	1	1	1	1	1	1
HAPLN1	1	1	1	1	1	1	1.478	1	1	1	1	1	1	1	1	1	1	1	1	125.592	1	1	1	1	2.194	1	1	1
HAS1	1.113	1	1	1	1	1	1.05	1	1.017	1	1	1	1.004	1	1	1	1	1	1	1	1	1	1	1	35.782	1.275	1	1.993
HAS2	1.097	1	1	1	1	1	1.279	1	1.017	1	1	1	1.004	1	1	1	1	1	1	6.421	6.874	15.075	1	1	46.821	1.966	38.191	1.652
HAVCR2	1	29.217	1.849	2.231	50.714	1	4.534	4.154	3.04	10.005	123.392	3.345	2.208	4.002	1.805	122.818	208.569	1	1	1	1	1	1	1	1	5.181	1	1
HBA1	5.863	30.306	14.663	1	1.982	7.923	27.969	91.421	15.134	16.65	4.101	1	8467.82	58.697	37.321	1	1	1	1	1	1	1	1	92.536	1	53.937	1	1
HBA2	7.239	31.997	24.085	1	1	10.182	34.649	82.651	13.641	34.784	10.159	1	10248.6	55.195	79.503	1	1	1	1	1	1	1	1	13.409	1	6.383	1	1
HBB	13.826	46.066	20.994	1	1	25.811	17.591	225.975	31.251	12.607	25.713	1	13531.2	118.717	150.99	1	1	1	1	1	1	1	1	22.966	1	64.421	1	1
HBD	1	1	26.335	1	1	1	7.072	14.167	8.498	1	1	1	1380.38	2468.11	1.788	1	1	1	1	1	1	1	1	1	1	1	1	1
HBE1	1.088	1	1	1	1	1	1.046	1	2.654	1	1	1	40.063	18.782	1	1	1	1	1	1	1	1	1	1	1	1	1	1
HBG1	1.096	1	3.635	1	1	2.09	9.616	5.571	12.009	2.508	1	1	3621.07	66.242	1.353	1	1	1	1	1	1	1	1	1	1	1	1	1
HBG2	1.101	8.947	23.066	1	1	41.548	54.321	146.369	57.485	37.282	1	1.547	53722.3	896.395	1.748	1	1	1	1	1	1	1	1	1	1	1	1	1
HBM	1	1	1	1	1	1	1	1	1	1	1	1	17.078	1	1	1	1	1	1	1	1	1	1	1	1	1	1	1
HBQ1	1.326	1.002	13.287	1	1.001	1.001	1.419	1.033	2.866	1.004	1	1	36.746	3.753	1	1	1	1	1.001	1	1	1	1	1.001	1	1	1	1
HBZ	1	1	1	1	1	1	1	1	1	1	1	1	26.978	1	1	1	1	1	1	1	1	1	1	1	1	1	1	1
HCK	329.009	60.449	1	1	1	15.562	1	1	1	13.541	93.035	8.366	1	1.264	21.288	153.123	17.818	1	1	1	1	1	1	1	1	7.109	1	1
HDC	1	1	52.368	1	1	1	1.163	13.583	1	1	1.042	1	14.31	1	4.431	1	1	1	1	1	1	1	1	1	1	1	1	1
HEMGN	1	1	11.693	1.836	1	1	20.377	18.545	10.593	7.264	1	1.926	185.106	58.174	1	1	1	1	1	1	1	1	1	1	1	1	1	1
HENMT1	8.27	3.581	37.612	4.598	36.582	2.628	27.801	33.273	61.523	43.795	3.34	9.937	17.864	13.093	25.986	2.829	6.554	1	2.383	1.449	1.353	1	1.015	1	1.795	1.026	1.442	1
HES6	1	1	1	1	11.72	1.906	1	1	1	1	2.437	1	5.043	1	2.403	2.603	11.127	1.14	2.292	1	1	1	2.422	11.941	23.033	1.066	2.048	1
HFE2	1	1	1	1	1	1	1	1	1	1	1	1	1	1	1	1	1	1	1	1	1	1	1	161.147	1.968	1	1	1
HGD	1	1	1	1.964	1	1.414	1	1	1	1	1	1	9.229	179.45	1	1	1	1	1	1	1	1	1	1	1	1	1	1
HGF	5.002	6.17	2.623	1	1	1	8.88	6.598	36.827	71.251	4.439	1	1	1	117.408	1	1	1	1	1	19.089	56.722	1	1	27.453	1.4	131.071	235.924
HHIP	1	1	1	1	1	1	1	1	1	4.141	1	1	1	1	1	1	1	97.764	1	1	1	1	1	1	3.573	1	1.686	1.22
HIST1H1B	7.134	4.016	46.253	4.587	66.83	14.477	16.24	33.758	8.316	21.174	8.982	64.841	69.718	38.65	414.011	41.311	2.709	215.246	5.674	113.517	43.288	52.136	107.491	3.841	32.727	1.094	464.199	840.94
HIST1H2AG	4.195	1.536	2.451	12.343	32.436	13.398	6.247	3.314	4.545	2.694	2.355	24.531	3.518	5.863	96.009	8.478	1.295	66.227	3.651	20.565	19.018	31.697	45.443	1	19.527	1.018	124.172	325.798
HIST1H2AI	9.357	3.327	1.379	9.084	149.305	60.337	3.495	4.702	1.806	1	11.983	131.293	4.556	6.376	299.159	41.551	6.907	246.937	9.286	77.079	65.114	65.06	209.071	4.459	47.059	2.332	720.89	936.148
HIST1H2BB	6.153	2.207	1	6.648	74.121	10.942	1	1	1	1	3.201	73.507	9.958	15.465	86.108	16.581	1.49	105.639	2.232	28.417	11.021	63.983	25.891	1.816	11.522	1.152	68.67	545.638
HIST1H2BL	4.863	3.124	1	6.993	64.421	6.487	1	1	1	1.995	6.21	43.118	4.304	4.423	118.717	14.707	4.945	160.289	1	65.414	62.617	70.773	159.198	2.237	59.911	1.132	639.743	892.865
HIST1H2BM	1	1	1	3.499	20.696	5.076	1	1	1	1	1.709	24.603	1	1	18.876	3.959	1.196	55.27	2.603	20.488	7.038	7.94	36.963	1	2.991	1.026	117.51	289.609
HIST1H2BO	9.143	2.272	1	11.459	91.943	16.509	1	1	1	1	2.829	99.337	1	3.289	248.912	24.754	2.133	256.997	3.527	82.511	58.066	57.037	166.899	3.242	40.642	2.336	517.07	1039.78
HIST1H3B	7.568	1.327	3.434	5.023	86.745	6.081	1	2.029	1	1	6.817	156.496	11.422	13.982	473.22	54.885	2.561	285.948	1	118.571	82.428	58.899	201.707	7.34	21.139	8.729	900.027	691.691
HIST1H3C	5.759	1.185	1	4.41	52.553	3.736	1	3.355	1	1	4.673	53.533	10.474	8.032	267.277	34.901	2.652	360.662	1.568	286.265	102.149	79.976	401.463	7.06	62.625	40.272	1355.79	1166.42
HIST1H3E	1	1	1	3.389	4.411	2.923	1	1	1	1	3.3	7.504	1	7.788	1	6.438	4.625	38.424	8.494	2.348	38.087	63.943	181.679	2.286	16.022	1.735	118.02	113.792
HIST1H3F	4.192	5.355	1	2.248	95.336	8.656	1	1	1	1	8.14	47.236	7.129	8.692	221.931	37.685	2.163	144.808	1	3.722	40.947	58.507	336.106	7.495	67.166	4.928	1246.87	93.696
HIST1H3G	1	1	1	1	2.355	1	1	1	1	1	1.041	3.144	3.867	2.173	1	2.981	1	10.463	1	12.763	5.179	2.948	25.403	1	8.182	1	131.314	121.87
HIST1H3H	5.614	6.389	5.004	10.409	79.676	26.109	9.886	10.837	1	3.286	3.958	47.266	10.566	117.214	49.147	10.853	1.241	89.835	8.954	43.586	21.288	40.722	65.07	1	24.545	1.356	288.696	462.822
HIST1H4L	4.567	2.019	1	11.838	55.506	15.08	1	1	1	1	23.234	27.301	1	1	199.795	12.338	6.253	517.522	1	45.853	38.906	179.771	191.559	1	95.778	1.028	693.337	2040.33
HIST2H2AA3	1	1	1	1	1	1	1	1	1	1	1	1	1	1	1	1	1	358.54	1	351.727	395.151	319.297	598.264	91.819	295.836	205.09	1497.39	3800.72
HIST2H4A	56.55	14.001	6.582	42.092	120.826	43.491	9.41	6.46	5.485	3.329	35.569	122.119	8.637	20.347	408.325	64.313	10.983	670.988	17.196	761.301	443.863	318.63	1601.56	110.772	239.95	297.737	4616.16	1478.24
HIST2H4B	25.707	3.21	8.16	5.38	13.073	7.881	3.319	14.966	1	5.572	1.793	13.344	6.037	9.988	15.139	3.118	2.761	2.324	17.333	17.656	2.84	3.345	5.362	1	24.416	1	1.883	140.752
HJURP	1.421	1	2.128	1	1	1.002	1.658	1.042	1.121	1.011	1	2.022	59.626	26.153	7.386	1.545	1.206	4.053	1.001	3.437	2.723	1.286	2.623	1	1.188	1	9.742	9.295
HK3	51.188	69.884	1	1	1	1	1	1	1	1	128.153	12.67	1	1	1.56	237.934	152.123	1	1	1	1	1	1	1	1	3.232	1	1
HLA-DMA	6.309	118.645	115.717	3.513	3.419	220.34	301.762	173.347	224.325	236.165	241.413	3.534	38.65	48.245	2.68	27.685	82.258	1	299.187	1.663	1.419	1.006	1.001	2.352	1	18.207	1.004	1.004
HLA-DMB	5.24	110.934	8.198	2.094	4.441	257.285	52.109	33.668	68.729	40.574	311.101	2.286	5.306	1.28	1.078	28.568	78.748	1	24.905	1	1	1	1.001	1.739	1	10.029	1.004	1.004
HLA-DOA	2.042	6.893	5.149	1.612	1.02	123.379	32.258	50.004	16.253	25.462	7.225	4.601	1.446	1.006	1.001	1.002	1.003	1	16.867	1	1	1	1	1.017	1	1.032	1.002	1.002
HLA-DOB	4.64	1.985	1.355	2.015	1.02	159.303	1.523	1.098	5.097	1.07	1	1.619	1.31	1.007	1.04	1.002	1.004	1	168.169	1	1	1	1	1.017	1	1	1.002	1.002
HLA-DPA1	1	307.932	110.554	3.097	13.75	339.803	372.668	327.313	224.325	232.797	440.031	1	23.235	19.816	1.391	46.426	61.244	1.581	411.187	2.169	1	1	1.136	8.704	1	55.781	1	1.751
HLA-DPB1	1	226.006	131.313	3.777	11.279	324.379	324.782	271.149	216.595	245.993	409.922	1	24.977	11.223	1.3	21.525	24.768	2.793	214.995	8.095	2.367	2.082	4.761	6.99	4.187	35.35	1.125	1.919
HLA-DQA1	1	74.363	15.897	1	1	155.051	62.84	45.562	31.912	28.823	100.139	1	1	1	1	9.032	4.439	1	160.881	1	1	1	1	1	1	1.798	1	1
HLA-DQB1	5.957	223.968	16.498	1	3.878	232.994	66.773	48.993	33.618	40.886	81.32	1	1	1	1	2.948	1.583	1	144.824	1	1	1	1	1	1	1.026	1	1
HLA-DRA	11.484	1405.45	430.754	2.646	3.564	833.595	1231.24	821.192	814.756	670.285	1826.18	1.005	184.007	24.001	3.818	177.313	317.537	1	464.406	1	1	1	1	26.803	1	132.593	1.002	1.002
HLA-DRB1	4.605	449.43	145.247	1.582	12.214	338.431	320.231	227.029	125.764	217.311	415.495	1	49.74	12.283	1	47.886	125.918	1	730.744	1	1	1	1	4.685	1	24.211	1	1
HLA-DRB5	1	163.486	151.57	1	2.011	167.112	143.048	95.631	150.004	140.393	190.668	1	11.498	1	1	1.899	17.108	1	399.188	1	1	1	1	1	1	1.071	1	1
HLF	1	1	1.37	1	1	1	28.394	17.883	1	1	1	1	1	1	1	1	1	1	1	1	1	1	1	3.137	1	3.066	1	1
HMBS	1	2.312	48.93	2.34	2.282	3.238	22.364	26.663	11.807	26.233	2.191	3.235	252.074	8.038	1.585	5.079	2.697	2.081	12.148	1.637	3.376	2.111	5.153	5.342	1.85	1.711	2.746	3.904
HOPX	1	1	49.743	1.652	224.325	5	352.944	237.54	123.04	108.704	1	1.508	1	1	1	1	1	1.222	2.64	1.122	1	1	1.793	2.419	1	1.005	1	1
HOXA3	1	1	1.762	1	1	1	4.22	3.952	1	2.05	1	1	1	1	1	1	1	1.177	1	1.927	1	1	1.29	1	1	1.006	1	1.556
HPGD	1	2.313	17.123	2.47	2.169	1	25.258	22.737	14.509	12.073	1.635	31.189	65.945	3.622	1	41.261	10.31	1	1.54	1	1	1	1.012	1.392	1	5.537	1	1.327
HPGDS	1	1	128.803	1	1	1	21.279	45.601	32.821	43.944	2.591	1	31.329	7.756	1	2.31	1.758	1	1	1	1	1	1	1	1	1.008	1	1
HRC	1	1	1	1	1	1	1	1	1	1	1	1	1	1	1	1	1	1	1	1	1	1	1	112.958	13.261	1	1	1
HS3ST3A1	1	1	1	1.128	1.617	1	1	1	1	1	1	1	1	1	1	2.007	1	1	1	1.146	6.608	5.034	1.131	1	3.531	1	18.02	14.428
HSD11B1	1	1	1	1	1	1	1	1	1	1	6.257	1	1	1	1	78.017	154.179	1	1	1.051	6.785	7.384	1	2.55	1.48	6.444	3.942	3.559
HSD17B2	1.713	1.003	1.024	1.002	1.007	1.013	1.364	1.033	1.347	1.024	1	1.001	1.149	1.029	1	1	1	11.133	1.011	1	1	1	1	1.006	2.158	1	27.407	1
HSH2D	88.821	26.49	89.802	10.339	81.814	54.849	40.794	89.348	94.558	236.165	1	11.157	4.552	1.842	76.725	1	1	1	220.968	1	1	1	1	1	1	1	1	1
HSPA1B	20.696	5.856	2.216	1.829	3.219	3.064	1.867	2.357	3.442	1.199	10.825	1.422	5.525	11.447	13.961	7.409	16.341	19.976	702.097	59.539	55.647	78.464	52.096	50.06	35.811	72.116	35.451	43.657
HSPB8	1	1	1	1	1	1	1	1	1	1	1	1	1	1	1	1	1	1.452	1	5.79	4.82	5.186	4.092	282.335	26.089	8.019	3.025	1.397
HSPG2	1	1	1	1.74	1	1	1.154	1	1	2.827	1	1	1	1	2.645	1	5.463	556.526	1	114.626	104.236	76.059	60.209	36.806	63.992	68.074	74.66	68.111
HYAL2	8.524	3.941	1	1	2.088	1	1	1	1	3.768	8.312	1.534	1	1	2.069	23.161	12.651	239.005	1	7.761	22.328	32.733	42.004	27.545	25.117	57.762	17.941	13.552
HYAL3	1	1.835	53.805	1	1	1	11.52	24.807	5.902	30.229	1.588	3.143	12.556	12.394	15.603	6.376	3.835	2.492	1	1.019	1.876	1.445	2.524	1	1.89	1	1	1.35
I0	1	1	1	1	1	1	1	1	1	1	1	1	1	1	1	1	1	1	1	1	1	1	1.041	1	1	1	1.055	1
ICAM2	4.006	24.857	85.839	44.797	85.259	32.714	45.275	39.42	15.677	23.664	5.041	11.953	49.353	237.934	8.833	3.114	5.351	257.554	89.275	1.492	1	1.105	2.068	24.35	4.041	34.413	1	8.828
ICAM4	2.915	6.281	70.74	1.001	1.003	1.007	22.085	29.183	4.189	13.383	2.372	1	56.006	23.593	7.031	1.342	2.688	1	3.405	1	1	1	1	1.003	1	1	2.406	1
ID1	1	10.151	1.858	1	1	1	4.045	1	1	1	1	1	1	1	1	1	1	105.637	1	120.024	98.991	69.295	99.473	80.253	50.608	194.789	12.75	31.208
IFI27	1	1	1	1	1	1	2.197	1	1.002	1	1	1	6.174	1	1	9.617	1	74.207	3.62	25.383	3.155	6.321	6.923	52.428	11.148	123.485	9.197	8.806
IFI30	113.717	704.107	2.104	1	3.61	23.265	4.339	7.704	10.757	16.094	4208.44	1	35.69	2.562	13.497	823.345	1549.95	1	123.601	2.32	3.132	4.341	3.261	3.005	19.153	57.904	6.975	11.899
IFI44L	8.468	11.84	2.708	4.864	1.597	5.731	10.343	11.029	18.119	6.119	1.106	7.083	1	1	1	1.964	1	1	1	3.346	1	1.77	1	1.941	3.679	3.207	1.021	4.563
IFI6	21.997	34.177	10.432	11.419	27.634	7.517	5.892	8.671	13.982	6.823	120.949	13.512	2.446	3.597	8.162	359.439	25.424	7.335	27.567	82.927	24.356	11.591	9.554	7.363	87.049	23.337	23.722	4.273
IFIT1	25.178	3.045	2.578	1.971	1.991	1.188	3.406	1.761	6.769	1.32	2.251	1.136	6.108	5.173	1.014	3.735	2.459	1.017	1.743	12.764	6.21	4.111	1.515	1.34	2.048	3.102	3.085	1.608
IGFBP2	1	1	1	1	1	1	1	1	1	1	1	8.151	1	1	41.653	1	1	35.408	1	3.198	12.433	34.34	107.077	13.492	541.046	15.626	8.076	1.693
IGFBP3	1	1	1	1	1	1	1	1	1	1	1	1	1	1	1	1	1	2.234	1	9358.23	132.722	51.167	45.243	42.146	344.715	323.366	241.62	22.854
IGFBP4	1	1	1	1	1	3.906	1	1	1	1	1	1	1	1	1	1	1	106.403	1	598.246	187.287	129.701	20.194	19.948	71.485	129.345	110.051	79.972
IGFBP5	1	1	1	1	1	1	1	1	1	1	1	1	1	1	1	1	1	1	1	454.091	50.696	289.206	2.137	132.339	91.964	215.708	271.276	30.161
IGFBP6	1	1	8.23	1	1	1	7.7	7.393	9.087	10.825	3.059	1.121	1	1	1	1.474	1.322	2.769	1	132.159	333.292	344.224	30.045	41.576	171.105	140.683	85.185	318.732
IGFBP7	4.547	10.54	7.527	1	71.465	1	4.603	11.666	19.74	23.951	3.292	2.618	2.624	1.516	36.946	3.044	1.389	373.933	1	69.425	378.979	167.918	168.625	58.991	579.186	241.505	134.753	1.455
IGJ	1	2.679	1	12.67	1	82.183	8.372	4.324	626.031	39.367	1	1	4.693	4.105	1	1	1	1	53722.3	1	1	1	1	1	1	1	1	1
IGLL1	1	1	57.186	1	1	1	16.602	28.889	157.27	142.827	1	1	2.943	1	1.382	1	1	1	1.288	1	1	1	1	1	1	1	1	1
IGLL5	1	1	1	1	1	105.486	1	1	1	1	1	1	1	1	1	1	1	1	10999.5	1	1	1	1	1	1	1	1	1
IGSF11	1	1	1	1	1	1	1	1	1	1	1	1.36	1	1	1	1	1	1	1	1	1	1	1	2.734	1	1	1	1
IGSF6	117.214	62.075	1.473	1	1	1	1.003	2.329	1.236	1.987	270.75	1	1.108	1	1	179.981	185.076	1	1	1	1	1	1	1	1	1.554	1	1
IL10RA	22.081	153.581	1	47.917	115.449	37.984	1.108	2.59	1	4.319	77.013	19.995	1	3.182	4.57	43.093	16.933	1	135.762	1	1	1	1	1.353	1	15.009	1	1
IL13RA2	1.003	1	1	1	1	1	1.002	1	1	1	1	1	1	1	1	1	1	1	1	3.997	3.885	41.836	1	1	1	1	6.209	124.339
IL18RAP	131.293	1	1	1	150.664	1	1	1	1	1	1	2.527	1	1	1	1	1	1	1	1	1	1	1	1	1	1	1	1
IL1A	1	7.803	1	1	1	1	1	1	1	1	1	1	1	1	1	2.689	1	1	1	1	1	1	1.086	1	1.62	1	13.031	1
IL1B	59.578	729.93	23.468	1	1	1	29.42	36.816	6.883	7.453	6.851	1	11.198	20.646	5.454	145.32	1	1	1	1	1	1	1	1	33.414	1	103.554	1
IL1R2	207.107	9.588	1	1	1	1	1	1	1	1	1.122	1	1	1	1	1	1	1	1	1	1	1	1	2.276	1	7.373	1	1
IL1RN	71.465	72.951	1	1	1	1	1	1	1	4.067	127.81	1	7.313	1	1	431.979	957.395	1	1	1	1	1	1.567	1	1	1.642	1	1
IL20RB	1	1	1	1.468	1	1	1	1	1	1	1	1	1	1	1	1	1	1	1	1	1.134	1	1	1	1.044	1	1	1.089
IL24	1	1	1	1	1	1.462	1	1	1	1	1	1	1	1	1	1	1	1	1	1	1	1	1	1	1	1	70.07	1
IL2RB	1	1	1	3.077	174.937	1	1	1	1	1	1	6.655	1	1	1	1	1	1	2.656	1	1	1	1	1	1	1	1	1
IL2RG	58.268	16.939	177.813	55.595	119.982	67.588	135.251	163.291	342.422	428.86	9.637	77.339	38.216	23.357	31.897	43.226	22.638	1	68.282	1	1	1	1	1	1	2.814	1	1
IL32	9.476	2.398	1	96.556	119.755	1	1	1	1	1	1	78.819	1	1	1.461	7.116	1	34.836	1	1.123	2.948	1.814	24.042	21.84	90.038	3.97	4.095	1.263
IL33	1	1	1	1	1	1	1	1	1	1	1	1	1	1	1	1	1	1.89	1	1	1.613	60.893	1.252	1	38.904	4.132	49.018	2.475
IL7R	1	3.201	1	422.856	1	2.087	1	1	23.044	4.449	3.245	290.686	1	1	1.847	18.498	1.205	1	1	19.234	2.323	1.132	1	1	1.739	4.848	5.043	1.401
INHBA	1	1.612	1	1	1	1	1	1	1	1	1	1	1	3.06	1	1.622	1	1.771	1	21.015	2.101	13.572	2.696	1	17.601	1	52.798	1
IRF4	1	4.804	1	7.955	2.318	25.359	1	1.751	6.246	1	1.995	3.514	1	1	1	1	1.471	1	247.538	1	1	1	1	1	1	1.012	1	2.662
IRF6	1	1	1.533	1	1	1	1	1	1	1	1	1	8.299	1	1	1	1	1.472	1	1	1	1	32.516	1	1	1	1	1
ISG15	20.654	26.275	28.886	11.511	54.261	18.456	18.21	22.781	24.361	22.804	11.007	40.618	11.662	10.437	6.096	100.966	25.584	22.511	25.043	7.494	24.27	30.117	21.43	4.549	24.231	7.455	40.487	17.512
ISG20	42.692	10.946	22.347	52.786	54.59	140.42	34.558	23.179	46.458	34.318	1.122	59.043	25.58	1	1.26	1.64	1	4.369	745.327	1.911	1	1.209	2.58	1	1.064	2.952	1.336	1.299
ISLR	1	1	1	1	1	1	1	1	1	1	1	1	1	1	1	1	1	1	1	126.908	51.029	38.393	1	12.141	5.215	21.288	7.765	4.085
ISY01	7.007	2.118	95.105	5.225	5.303	3.087	31.854	54.663	36.543	38.238	2.003	5.696	9.673	1.932	1.652	3.876	7.718	13.773	1.831	1.953	8.283	6.764	16.346	4.233	4.334	5.008	14.231	1.253
ITGA1	1.012	1	1	1	1	1	2.727	1	1.914	1	1	8.014	1	1	2.171	1	1	4.904	1	16.593	5.673	16.145	1.51	6.783	6.822	14.713	109.058	1.519
ITGA11	1	1	1	1	1	1	1	1	1	1	1	1	1	1	1	1	1	1.243	1	128.017	11.645	12.954	1	1.333	29.585	1	36.303	1
ITGA2B	1	7.826	13.481	1	1	1	1	3.004	1	1	1	1	29.529	116.397	1.133	1	1	1	1	1	1	1	1	1	1	1	1	1
ITGA3	1.01	1	1	2.161	1	1	1.061	1	1.001	1	14.044	1.682	1	1	1	50.603	93.486	46.221	6.101	28.247	46.631	67.255	304.915	9.863	117.879	12.362	151.51	38.446
ITGA7	1.013	1	1.001	1	1	1	1.006	1	1.001	1	1.039	1	1	1	1.264	1	2.617	1	1	7.109	2.732	12.086	1	47.115	101.84	70.745	1	5.797
ITGAM	110.964	69.761	2.918	1	156.865	6.065	1.066	1.543	1.903	3.269	79.231	13.725	1	1	2.952	133.119	192.78	1	1	1	1	1	1	1	1	9.084	1	1
ITGAX	454.881	99.169	1.413	1	33.443	1	2.752	1.477	1.991	1.748	103.273	1	1	1	6.18	140.099	120.096	1	1	1	1	1	1	1	1	2.368	1	1.179
ITGB2	444.686	367.385	31.266	126.673	454.881	79.816	25.402	42.723	15.754	37.856	878.27	129.824	3.159	1	93.013	757.339	606.832	1	80.108	3.269	1	1	1	10.002	3.912	95.731	1	1
ITGB3	1.012	5.41	1	1	1	1	1.005	1	1.001	1	2.632	1	4.489	109.55	1	4.477	1.783	49.598	1	7.05	2.427	8.134	18.454	1	16.789	3.193	36.739	56.266
ITGB4	4.187	1	1	1	1	1	1.005	1	1.001	1	1	1	1	1	1	1	1	1.668	3.557	1	1	1	19.716	2.645	1	2.998	1	1
ITGB6	1.01	1	1.001	1	1	1	1.006	1	1.001	1	1	1	1	1	1	1	1	1	1	1	1	1	26.169	1	6.859	1	1	1
ITGB8	1.01	1.952	1	1	1	1	1.917	1.283	1.905	1	1.242	1	1	1	1	8.532	2.457	2.138	1	13.823	3.042	12.834	13.156	1	5.08	1.4	1.406	2.514
ITGBL1	1	1	1	1	1	1	1	1.64	1	1	1	1	1	1	1	1	1	2.817	1	31.314	16.314	75.214	1	1.011	129.828	1.392	26.568	35.439
ITIH5	1	1	1	1	1	1	1.005	1	1	1	1	1	1	1	1	1	1	1	1	2.162	1	1	1	3.209	1	67.817	1	1
ITK	1	1	1	282.335	67.88	1	1.188	1	1	1	1	112.775	1	1	1	1	2.112	1	1	1	1	1	1	1	1	1.065	1	1
ITM2A	1	1.407	105.146	90.444	55.38	4.847	182.451	199.647	167.362	123.268	1	179.981	64.254	57.996	25.569	1	1	10.538	4.217	1.231	1	1	1	11.276	1	16.272	1	1
ITM2C	1	2.534	18.343	7.01	1	50.807	27.15	30.321	28.93	45.599	1.827	29.259	1.188	2.767	77.068	1	1.266	3.455	438.133	27.177	27.818	39.826	22.448	4.35	56.152	5.094	35.08	5.782
ITPR1	10.178	15.777	13.497	22.633	14.039	160.63	15.972	19.481	14.75	10.535	17.459	15.302	4.16	21.243	13.926	21.686	3.257	4.167	3.259	9.896	1.901	10.771	1.863	4.354	4.962	7.335	9.764	2.569
JUP	1	8.529	32.037	1	1	29.643	31.474	91.115	47.559	34.883	3.824	3.796	4.328	11.125	3.271	1.788	1.826	116.472	1	1.563	7.559	4.245	207.456	45.12	5.019	13.359	103.759	1.186
KANK2	1.019	1	3.102	1	1	1	2.614	4.841	2.202	4.057	1.272	1	6.865	2.527	1.889	1.809	1	29.136	3.308	118.036	136.347	180.412	21.692	35.983	111.594	134.969	167.408	128.895
KC0B1	1	1	1	1	1	1	1.006	1	1.349	1	1	1	1	1	1	1	1	1	1.473	1	1	1	1	1	1	2.215	1	1
KCNE4	1	1	1	1	1	1	1	1	1	1	1	1	1	1	1	1	1	1	1	19.093	3.022	3.953	1	1.829	53.082	1.207	1.028	1
KCNH2	1	1	7.989	1.437	1	1	1	1	1	1	1	1	23.593	1	1	1	1	1	1	1	1	1	1	1	1.15	1	1	1
KCNIP4	1	1	1	1	1	1	1	1.663	1	1	1	1	1	1	1	1	1	1	1	1	1	1	1	1	1	1	1	1
KCNN3	1	1	1	1	1	1	1	1	1	1	1	1	1	1	1	1	1	1	41.667	1	1	1	1	7.509	1	1	1	1
KCTD8	1	1	1	1	1	1	1	1	1	1	1	1	1	1	1	1	1	1	1	1	1	1	1	1	1	1	1	1
KDR	1	1	1	1	1	1	1	1	1	1	1	1	1	1	1	1	1	140.35	1	1	1	1	1	5.456	1.966	23.897	1.524	1
KEL	1	1	11.289	1	1	1	1	1.028	1	1	1.181	1	37.492	15.748	1	1.437	1	1	1	1	1	1	1	1	1	1	1	1
KIAA0101	1	1	149.527	1	2.023	1	51.363	53.73	120.168	112.586	2.404	4.983	780.022	80.07	33.762	6.27	1.242	8.914	2.002	25.259	7.224	5.781	6.596	1	3.028	1	7.234	24.362
KIAA0125	1	1	51.753	1	1	67.863	194.222	124.224	198.494	196.021	1	1.941	13.631	43.012	1	1	1	1	204.041	1	1	1	1	1	1	1	1	1
KIAA1107	1	1	1	3.102	1.786	1	2.062	1	1	1	1.145	1.905	1	1.126	1.714	1	1.546	1	1	1.165	1	1.147	1	1	1.104	1.023	1	1
KIRREL	1	1	1	1	1	1	1	1	1.291	1	1	1	1	1	1	1	1	9.544	1	67.06	47.221	51.445	30.879	3.014	28.518	17.891	78.828	49.198
KIT	1	1	42.777	1	1	1	48.885	52.223	22.49	40.688	1	1	29.989	5.506	20.106	1	1	3.892	1	1.015	1	1	1	1	1	1.378	1	1
KLF1	1	1	3.436	1	1	1	1	1	1	1	1	1	31.912	1	1.217	1	1	1	1	1	1	1	1	1	1	1	1	1
KLK5	1	1	1	1	1	1	1	1	1	1	1	1	1	1	1	1	1	1	1	1	1	1	2.195	1	1	1	1	1
KLRB1	1	1	1	5.173	250.042	1	1	1	9.566	1	1	21.043	1	1	1	1	1	1	1	1	1	1	1	1	1	1	1	1
KLRC4-KLRK1	1	1	1	1.498	74.995	3.875	1	1	1	1	1	59.774	1	1	1	1	1	1	1	1	1	1	1	1	1	1	1	1
KLRD1	1	1	1	1	268.439	1	1	1	1	1	1	1	1	1	1	1	1	1	1	1	1	1	1	1	1	1	1	1
KLRF1	1	1	1.681	1	287.66	1	1.253	1	1	1	1	1	1	1	1	1	1	1	1	1	1	1	1	1	1	1	1	1
KLRG1	1	1.203	24.406	7.657	57.054	1.834	27.777	28.961	1	19.978	1.562	16.027	1.582	11.263	1.159	1.527	2.253	1.105	1.309	1	1	1	1	1	1	1.268	1	1
KLRK1	1	1.508	1	3.605	311.419	39.414	1	1	1	1	1	207.107	1	1	1.258	1	1	1	1	1	1	1	1	1	1	1.014	1	1
KRT14	1	1	1	1	1	1	1	1	1	1	1	1	1	1	1	1	1	1	1	1	1	1	1.114	1	1	1	1	1
KRT16	1	1	1	1	1	1	1	1	1	1	1	1	1	1	1	1	1	1	1	1.031	1	1	1.614	1	1	1.652	1	1
KRT17	1	1	1	1	1	1	1	1	1	1	1	1	1	1	1	1	1	1	1	1	1	1	92.909	1	1.291	1	1.041	1
KRT18	1	1	6.434	3.378	1	1.637	21.802	8.626	1.11	5.922	1	1	1	1	3.818	1	1	110.766	15.561	1.036	57.742	8.242	232.399	1	48.63	1.678	1155.04	1.098
KRT19	1	1	1	1	1	1	1	1	1	1	1	1	2.695	1	1	1	1	5.52	1	1	15.958	24.518	699.224	1	17.418	2.193	85.016	2.504
KRT5	1	1	1	1	1	1	1	1	1	1	1	1	1	1	1	1	1	1	1	1	1	1	2.09	1	1	1	1	1
KRT6A	1	1	1	1	1	1	1	1	1	1	1	1	1	1	1	1	1	1	1	1	1	1	26.658	1	1	1	3.719	1
KRT6B	1	1	1	1	1	1	1	1	1	1	1	1	1	1	1	1	1	1	1	1	1	1	1	1	1	1	1	1
KRT7	1	1	1	1	1	1	1	1	1	1	1	1	1	1	1	1	1	34.761	1	4.5	3.144	1.575	369.658	1	3.288	1.014	1.205	1
KRT79	1	1	1	1	1	1	1	1	1	1	4.649	1	1	1	1	3.715	104.75	1	1	1	1	1	1	1	1	1	1	1
KRT8	1	1	1	1	1	1	3.772	3.441	1	1.792	1	1	1	1.299	1.682	1	1	4.265	2.446	2.154	4.733	2.092	181.37	1	2.243	2.39	103.586	1
KYNU	1	83.781	1	1	1	19.525	1	1	1	3.726	72.649	1	1	4.238	1	271.961	47.789	1	1	4.745	1	1	1.201	1	1	1.835	2.382	5.482
L1CAM	1.668	1.003	1.02	1.002	1.006	1.011	1.34	1.027	1.314	1.02	1	1.001	1.128	1.001	1	1	1	1	1.009	1	1	1	1.002	1.005	1.417	1	2.689	1
LAD1	2.535	1.053	1.252	1.034	1.092	1.142	1.851	1.309	1.982	1.258	1.054	1.023	1.642	1.032	1.01	1.352	1.018	1.003	1.135	1	1.002	1.002	16.413	1.086	1.561	1	1.011	1.015
LAIR1	12.401	44.244	32.238	20.923	53.174	38.315	39.162	65.724	64.965	50.239	99.281	27.698	2.104	1	176.353	101.091	8.296	1	1	1	1	1	1	1	1	14.686	1	1
LAMA1	1	1	1	1	1	1	1	1	1	1	1	1	1	1	1	1	1.34	1	1	2.712	3.018	3.745	2.114	1	6.43	1	4.005	19.676
LAMA3	1	1	1	1	1	1	1	1.029	1	1	1	1	1	1	1	1	1	1.902	1	1.303	1.064	2.418	78.368	1	1.531	9.624	1	1.723
LAMA4	1	1	1	1	1	1	1	1	1	1	1	1	1	1	1	1	1	288.451	1	251.681	178.95	223.642	1.112	4.087	37.348	127.603	45.288	348.664
LAMA5	1	1	1	1	1	9.193	1	1	1	1	1	1	1	1	1	1	1	19.743	57.389	1.137	15.554	18.093	39.095	9.001	5.558	15.683	21.551	28.864
LAMB1	1	1	1.998	1	1	1	2.909	5.739	6.59	5.946	1	1	1	1	1	1	1	284.327	1	83.277	221.947	254.721	97.745	18.912	101.34	174.937	172.658	277.726
LAMB3	5.62	3.997	1	1	1	1	1	1	1	1	1.333	1	1	1	1	2.507	1	1.078	1	2.646	1.775	8.491	169.708	1	1.336	4.972	4.551	3.391
LAMC1	1	1	4.128	1	1	19.109	3.204	2.907	1	2.888	5.696	1	1	2.504	15.438	6.739	10.208	204.425	19.042	105.576	334.798	366.578	103.645	68.729	255.61	214.204	262.879	393.618
LAMC2	1	1	1	1	1	1	1	1	1	1	1	1	1	1	1	1	1	1	1	1.101	1.11	1.869	363.748	1	1.21	1	1.035	1.819
LAPTM4B	1	1	30.859	2.43	1	1	30.861	36.068	17.078	16.412	1	1	12.271	22.329	1.641	1	1	60.728	1	79.182	71.863	74.649	123.725	59.043	63.734	11.864	56.21	86.08
LAT	1	3.374	1	83.921	53.533	1	1.797	1	1	1	12.01	81.179	20.705	152.759	2.679	31.897	18.674	1	2.523	1	1	1	1	1	1	1.07	1	1
LAT2	108.704	78.937	76.844	1.097	89.402	97.786	64.546	92.446	164.886	186.333	49.283	4.962	12.727	91.943	115.652	27.963	4.201	1.007	25.527	1.001	1.005	1.006	1.005	1.209	1.007	1.437	1.022	1.027
LCK	1	1	1	207.757	184.007	8.853	2.918	2.797	7.132	2.532	1	170.387	1	1	1.694	1	1	1	17.516	1	1	1	1	1	1	1	1	1
LCP1	1088.68	510.362	165.752	184.007	410.883	172.9	162.696	207.276	195.407	363.929	571.414	243.282	77.426	33.321	251.128	866.765	1532.94	1	52.694	1	1	1	1.364	4.882	1	53.573	7.342	1.001
LDB2	1.959	1.011	1.062	1.01	3.911	1.031	3.806	1.261	1.538	5.005	1	3.079	1.285	1.005	1.001	1.002	1.003	75.69	1.027	1.19	9.758	25.215	1	8.939	2.818	11.256	4.665	2.284
LDB3	1.958	1.011	1.062	1.007	1.017	1.031	1.498	1.086	1.537	1.06	1	1.004	1.284	1.005	1.001	1.002	1.003	1	1.027	1	1	1	1	84.027	3.878	1	1.002	1.002
LEF1	1.761	1.041	14.445	444.686	5.19	2.546	1.985	10.163	4.376	11.051	1	321.568	9.161	2.979	1.377	1	1	1	12.66	1.017	1	1	1	1.005	1	1	1.179	1
LEP	1	1	1	1	1	1	1	1	1	1	1	1	1	1	1	1	1	1	1	1	1	1	1	1	1	209.08	1	1
LGALS2	1.001	80.486	1	1	1	1	1	1	1.397	2.298	28.642	1	1	1	1	40.108	1	1	1	1	1	1	1	1	1	1	1	1
LGALS3	11.812	127.559	1	1.416	2.211	1	1	1	1.395	1	824.283	7.466	25.407	2.847	57.104	866.765	1907.37	20.51	12.22	141.198	227.307	78.916	77.365	33.374	50.388	201.744	54.686	153.526
LGALS3BP	8.594	5.248	8.867	17.671	1	2.777	31.087	13.705	25.499	31.11	6.96	22.201	1.087	2.139	4.911	21.48	3.517	1	5.488	1.178	90.42	166.666	127.64	13.787	250.839	218.789	225.686	166.255
LGALS7B	1	1	1	1	1	1	1	1	1	1	1	1	1	1	1	1	1	1	1	1	1	1	1	1	1	1	1	1
LGALSL	14.59	1.667	1	1	1	1	1.3	1	1	1	1.427	1.659	7.386	161.57	1	2.009	2.22	1.382	2.884	2.028	1.049	1.387	3.974	3.595	1.261	1.7	1.269	1
LIF	1	1	1	1	1	1	1	1	1	1	1.07	1	1	1	1	1	1	1	1	1.323	1	10.096	2.558	1	25.108	1	37.765	1.097
LILRA5	114.651	115.852	1	1	1	1	1	1	1	1	57.091	3.698	1	1	1	8.58	1	1	1	1	1	1	1	1	1	1.005	1	1
LILRB4	1	27.69	1	1	1	1	1	1	1	1.746	124.552	1	1	1	1	239.69	42.688	1	1.263	1	1	1	1	1	1	2.334	1	1
LIME1	5.665	2.049	1	22.482	42.983	1.941	1	1	1	1.484	1.165	36.417	1	1	1.711	1	1.239	1.033	118.763	1	1.183	1.018	1.151	1.038	1.162	1.362	1.274	1
LINC00426	1.649	1.009	4.805	3.842	8.86	4.564	15.363	13.955	18.693	13.482	1	2.75	1.104	1	5.835	1	1	1	16.394	1	1	1	1	1.003	1	1	1	1
LINC00473	1.571	1.001	1.014	1.001	1.003	1.007	1.61	1.018	1.246	1.014	1	1	1.085	1	1	1	1	1	1.006	1	1	1	1	1.003	1	1	1	1
LIPA	4.06	55.371	39.877	18.561	36.926	26.659	84.518	78.388	30.421	38.759	2392.58	13.184	27.864	78.19	12.459	1276.14	7112.65	23.185	7.777	23.191	42.02	23.995	16.681	4.179	18.29	54.885	21.022	40.01
LIPE	1.007	1	1	3.384	2.59	11.594	1.001	1	1	1	1	2.886	1.421	1	1	1	1	1.767	3.98	1.012	1	1	1.365	5.304	1.068	696.986	1.258	3.043
LLPH	13.586	13.645	42.961	10.719	8.643	4.468	64.685	43.645	106.024	44.45	10.797	7.842	51.006	46.738	11.696	15.346	17.048	1.825	8.882	1.884	2.271	1.488	2.591	3.996	2.842	1.26	1.037	1.185
LMO7	1	1.805	2.947	37.728	2.085	8.683	5.838	4.475	1.002	2.599	1.403	16.532	1	2.792	2.529	1.355	1.6	11.338	2.343	427.705	57.83	120.379	17.246	58.268	215.981	1.71	58.978	7.989
LOX	1	1	1	1	1	1	5.073	3.556	1	1	1	1	1	1.369	1	1	1	21.974	1	230.608	78.898	35.922	4.14	1	66.045	12.772	55.927	14.468
LOXL1	5.078	1	1	1	1	1	1.781	1	1	1	1	1	1	1	1	1	1	1.132	1	71.049	84.427	61.85	16.798	2.432	58.57	1.327	26.415	45.302
LOXL2	4.866	1.689	1	2.647	1.794	2.259	1	1	1	1	1	1.49	1	1	1	1	1	78.274	14.212	91.948	84.255	93.325	58.708	1	130.709	14.107	241.7	39.801
LOXL4	1	1	1	1	1	1	1	1	1	1	1	1	1	1	1	1	1	1	1	6.568	24.35	21.454	1.252	1.918	46.619	2.06	17.051	2.479
LPL	1	1	1	1	1	1	1	1	1	1	152.871	1	1	1	1	354.925	742.738	1	1	1	1	1	1	40.525	1	772.221	1	1
LRP1	1	43.403	1	1	1	1	1	1	1	1	55.581	1	1	1	1	25.013	56.649	1.017	1.322	274.228	148.859	239.859	16.155	23.366	57.929	270.75	157.32	196.188
LRRC17	2.026	1.013	1.366	1.009	1.021	1.038	1.535	1.105	1.586	1.075	1	1.005	1.323	1.007	1.001	1.002	1.004	1.517	1.034	1	31.503	35.676	1.347	1.028	180.262	1	8.736	1.861
LRRC70	5.474	2.012	10.919	3.428	3.741	3.725	64.67	38.6	28.487	25.211	1	3.314	1.844	1.207	1.57	1.004	1.006	16.584	1.043	1	1	1	1	1.038	1	1.564	1.003	1.004
LRRK2	275.81	28.647	1	1	1	18.511	1	1	1	1	5.031	1	1	1	1	2.05	1.992	1	1	1.363	1.328	3.101	1	2.81	1	3.611	1	1.477
LRRN3	1	1	1	16.511	1	1	1	1	1	1	1	29.629	1	1	1	1	1	1	1	1	1	1.051	1	2.272	1.198	1	1.261	1
LRRN4	1	1	1	1	1	1	1	1	1	1	1	1	1	1	1	1	1	1	1	1	1	1	1	1	1	1	1	1
LSP1	504.396	216.152	25.481	110.564	221.931	144.541	28.682	33.204	52.08	67.617	382.613	144.675	1	1	35.274	389.905	254.801	1	312.677	35.449	1.391	1.026	1	3.601	83.536	10.714	1	58.612
LST1	596.156	309.383	44.251	5.707	3.002	11.84	189.707	136.212	336.499	76.213	174.243	47.333	9.235	82.613	59.979	80.253	19.525	1	1	1	1	1	1	1	1	3.689	1	1
LTB	65.022	4.25	1	242.341	9.768	284.367	2.004	3.42	10.045	4.605	1.227	169.447	1	1	1.383	1	1	1.284	6.946	1	1	1	1	1	1	1	1	1
LTBP1	1	1.848	1	1	1	1	1	1	1	1	1	1	17.348	296.382	1.401	1	1	20.629	2.295	109.868	64.511	221.961	13.369	10.553	65.886	3.168	97.982	223.024
LTBP2	1	1	1.41	1	1	1	1	1	1	1	1	1	1	1	1	1	1	56.589	1	155.576	69.541	95.69	20.144	11.736	70.103	22.499	146.157	23.05
LUM	1	1	1	1	1	1	1	1	1	1	1	1	1	1	1	1	1	1	1	4536.06	215.747	214.5	1.034	3.677	155.265	143.457	385.135	29.787
LXN	10.285	1.643	47.445	3.097	2.951	1.285	37.016	22.121	18.95	12.195	9.975	2.7	342.422	65.322	6.675	32.026	9.671	35.004	2.918	67.38	21.266	74.491	3.515	1	26.411	8.213	6.872	7.405
LY6G6D	1	1	1	1	1	1	1	1	1	1	1	1	1.451	96.978	1	1	1	1	1	1	1	1	1	1	1	1	1	1
LY6G6F	1	1	1	1	1	1	1	1	1	1	1	1	3.741	127.834	1	1	1	1	1	1	1	1	1	1	1	1	1	1
LY86	1	59.222	1	1	1	93.554	1	1	35.56	14.033	50.958	1.988	1	1	1.552	29.302	8.006	1	1.852	1	1	1	1	1	1	1.143	1	1
LY9	1	2.168	1	42.822	15.307	115.148	1	1	1	1	3.873	71.62	1	1	1	3.219	2.795	1	56.755	1	1	1	1	1	1	1	1	1
LYPD1	1.024	1	1	1	1	1	1.013	1	1.004	1	1	1	1	1	1	1	1	2.108	1	1	1	1.161	1.21	1	6.354	1	21.124	1
LYVE1	5.014	1	1	1	1	1	1	1	1	1	1	1	1	5.512	1	1	1	16.453	1	1.532	1	1	1	14.253	1.233	100.368	1	1
LYZ	269.698	6102.07	26.344	1.945	2.072	4.699	25.985	24.553	15.047	231.089	6024.15	473.22	40.815	17.729	1217.06	703.933	419.818	1	1	1	1	1	1	5.537	1	24.839	1	1
LZTS1	1	1	1	1	1	1	1	1	1	1	1	1	1	1	1	1	1	1	1	1.083	1	1	1	1	2.863	1	2.348	1
MAL	1	1	3.556	130.056	1	1	3.498	3.329	1	2.492	1	42.324	1	1	1	1	1	1	1	1	1	1	1.74	1	1	1	1	1
MAL2	1	1	1	1	1	1	1	1	1	1	1	1	1	1	1	1	1	1	1	1	1	1	62.725	1	1	1.458	1	1
MAOA	1	1	3.267	1	1	1	1	1	1	1	1.472	1	4.112	1.269	1	6.96	18.61	12.566	1	1.49	6.047	3.917	15.983	11.671	6.631	146.587	1	15.394
MAP3K8	38.349	137.06	34.498	1.453	68.854	85.803	121.219	63.226	73.286	219.597	24.865	3.634	11.276	19.055	40.252	18.868	10.899	1.513	8.709	10.413	3.855	2.891	1.383	1.359	1.798	19.869	3.996	2.501
MB	1	1	1	1	1	1	1	1	1	1	1	1	1	1	1	1	1	1	1	1	1	1	1	3880.81	1	1	1	1
MCAM	1	1	1	1	1	1	1	1	1	1	1	3.305	1	1	1	1	1	600.688	1.623	10.862	19.139	6.796	141.811	64.726	22.403	416.929	60.524	1
MCF2L	1	1	1	3.47	1	3.178	4.48	1.104	1	1	1	2.819	1	3.286	1	1	1	1	1	1	1	1	1	7.767	4.883	13.531	1	1.427
MCM10	1	1	9.468	1	1	1	1.613	1.025	1	8.345	1	1	52.75	11.667	3.066	2.719	1	3.443	1	1.044	1.343	1	1.335	1	1	1	3.136	5.668
MDFI	1	1	1	1	1	1	1	1	1	1	1	1	1	1	1	1	1	10.807	1	1.422	1	1	32.591	1	1.17	5.913	1	1
MDK	4.243	1	60.372	1.697	1	1	113.397	75.108	37.876	31.126	1.094	2.341	1	1	2.077	1	1.468	26.712	2.07	8.919	17.717	12.142	33.433	1	34.099	2.5	9.681	1.335
MEF2B	1	1	1	1	1	1.575	1	1	1	1	1	1	1	1	1	1	1	1	218.899	1	1	1	1	1	1	1	1	1
MEI1	10.005	16.798	22.57	33.762	34.524	15.393	19.5	12.22	1	16.136	13.313	15.677	1	4.243	2.724	23.664	3.108	1	223.957	1.01	1	1	1	1	1	1	2.567	1.087
MEIS1	1	1.256	81.777	1	1.664	1	141.173	105.974	37.793	54.139	1	1	14.977	316.307	1	1	1	2.647	1	2.075	18.986	47.439	5.719	1	5.864	4.401	22.564	5.662
MEST	1	1.328	114.195	2.501	1	2.312	133.48	166.961	80.162	126.916	1	7.764	39.39	108.524	7.308	1	1	2.31	2.164	654.316	40.595	37.319	10.966	1	102.248	128.323	271.847	2.74
MET	1	1	1	1	1	1	1	1	1	1	1.219	1	1	1	1	1	1	24.117	1.78	28.122	7.263	7.737	68.89	11.953	25.393	12.802	9.848	11.92
MFAP2	1	1	23.392	1	1	1	51.011	33.484	11.872	7.561	1	1	1	1	1	1	1	9.292	1	4.944	27.384	7.386	15.147	1	4.597	2.316	12.411	18.856
MFAP4	1	1	17.035	1	1	1	47.054	36.12	27.864	33.116	1	1	1	1	1.27	1	1	1	1	1.291	36.011	11.565	1	8.683	1.281	54.179	13.499	1.155
MFAP5	1	1	1	1	1	1	1	1	1	1	1	1	1	1	1	1	1	1	1	2.098	14.14	7.99	1.002	31.817	137.119	102.264	1	16.065
MFSD12	8.325	29.803	1	26.346	7.442	12.196	1	2.091	4.868	2.238	187.986	29.374	1	1	13.211	213.459	331.544	30.219	26.372	19.944	32.479	46.128	43.227	15.075	44.623	9.958	61.941	42.864
MGAM	186.333	4.444	1	1	3.339	1	1	1	1	1	1	3.334	1	1	3.777	1	1	1	1	1	1	1	1	1	1	1	1	1
MGP	1	1	1	1.967	1	1.559	1	1	1	1	1	1.661	1	1	1	1	1	62.234	1	26.14	2.063	8.351	1	24.797	10.911	131.566	1.186	1
MIR205HG	1.95	1.01	1.059	1.007	1.017	1.03	1.491	1.083	1.529	1.058	1	1.004	1.279	1.005	1.001	1.001	1.003	1	1.026	1	1	1	1.18	1.014	1	1	1.002	1.002
MIR650	2.511	1.05	1.242	1.032	1.086	1.135	1.837	1.298	1.962	1.248	1.003	1.021	1.629	1.03	1.009	1.013	1.017	1.002	11889.9	1	1.002	1.002	1	1.071	1.003	1	1.011	1.014
MITF	1	4.665	5.156	1	1	1	1.418	1	1	4.24	52.532	1	10.145	6.098	2.216	35.983	53.649	1.07	1	14.135	1.997	5.292	1.994	43.362	2.739	9.684	1.774	1.755
MLA0	1	1	1	1	1	1	1	1	1	1	1	1	1	1	1	1	1	1	1	1	1	1	1	1	1	1	1	1
MLLT3	1	2.381	241.784	67.091	8.729	1.975	733.075	556.507	62.383	69.128	1.278	42.511	136.356	42.563	1.197	1.226	1	2.479	1	2.567	5.028	11.152	7.931	2.561	14.388	2.071	4.314	3.369
MLPH	1	1	1	1	1	1	1	1	1	1	1.106	1	1	1	1	1.409	1	1	1	1.02	4.079	3.67	5.434	3.08	9.089	1.336	13.436	14.975
MME	216.595	2.215	1	1	1	2.217	4.519	1.092	23.065	9.332	15.979	1	1	1	1	11.829	37.06	4.974	27.934	4.218	72.775	150.016	18.858	30.781	68.632	74.28	373.747	324.918
MMP1	1	1	1	1	1	1	1	1	1	1	1	1	1	4.42	1	1.242	1	283.971	1	4.568	13.174	236.22	1.223	1	42.607	1	362.407	210.79
MMP14	1	2.166	1	1	1	1	1	1	1	1	50.223	1	1	1	1	83.214	12.157	108.088	1	179.03	177.702	214.99	103.43	9.761	110.077	83.716	416.342	200.934
MMP2	1	1	1	1	1	1	1.397	1	1	1	2.627	1	1	1	7.262	1.674	1	49.783	1	175.458	563.927	563.873	22.481	30.151	171.189	186.333	551.372	262.33
MMP25	308.393	6.436	1	1	1	1	1	1	1.05	1	1	1	1	1	2.157	1	1	1	1	1	1	1	1	1	1	1	1	1
MMP7	1	1	1	1	1	1	6.023	1	1	1	30.779	1	1	1	1	517.181	1	1	1	1	1	1	1.018	1	1.112	1	1	1
MMP9	156.105	4.534	1	1	1	1	1	1	1	1	560.026	1	1	1	1	2577.86	1.962	1	1	1	1	1	1	1	1	1.023	1	1
MMRN1	1.01	1.136	6.34	1	1	1	27.865	20.848	4.846	9.223	1	1	8.878	338.332	1	1	1	508.145	1	1	1	1	1	1.626	1.047	7.445	1	1
MMRN2	1.008	1	1	1	1	1	1.005	1	1.001	1	1	1	1	1	1	1	1	82.733	1	1.296	1.053	1.198	1.218	9.303	1.428	19.19	1	1.506
MNDA	1430.52	113.179	1	1	1	2.053	1	1	1	4.261	73.736	74.046	1	1	205.09	77.068	96.643	1	1	1	1	1	1	1	1	2.791	1	1
MPEG1	33.762	112.052	1	1	1	31.159	1.004	1	1.799	1	48.693	1	1	1	1	9.364	1	1	12.398	1	1	1	1	2.243	1	15.677	1	1
MPL	1	1	22.17	1	1	1	30.499	31.074	1	15.047	1	1	1	17.123	1	1	1	1	1	1	1	1	1	1	1	1	1	1
MPO	4.478	3.069	14.081	1	1	1	1	37.342	17.988	1021.54	1.102	109.865	2.728	1	1166.76	1	1	1	1	1	1	1	1	1	1.041	1	1	1
MRC1	1	1	1	1	1	1	1.331	1	1	1	55.373	1	1	1	1	2.68	460.048	2.469	1	1	1	1	1	5.696	1	87.927	1	1
MRC2	1	1	1	1	1	1	1	1.865	1	1	3.845	3.675	1	1	3.503	2.709	3.093	7.423	1	112.041	144.867	141.732	18.743	3.117	136.24	5.495	113.838	78.537
MREG	1	1	1.581	2.38	1.919	2.203	2.733	3.134	9.656	2.919	38.818	3.411	4.086	1.361	1	159.172	132.055	1.144	2.999	1.287	1	1	3.044	1	1	1.014	1.021	1
MS4A1	1	1	1	1	1	391.148	1	1	1	1	1	1	1	1	1.252	1	1	1	61.663	1	1	1	1	1	1	1	1	1
MS4A3	5.207	2.421	20.254	1	1	1	2.508	3.88	6.795	51.337	1	110.036	1.249	1	166.071	1	1	1	1	1	1	1	1	1	1	1	1	1
MS4A4A	1	7.068	3.266	1	1	1	7.896	5.717	4.619	5.873	140.164	1	1	1	1	35.923	67.166	1	1	1	1	1	1	3.709	1	54.751	1	1
MS4A6A	41.056	195.198	2.243	1	1	1.554	1.724	2.223	16.314	23.15	92.72	1	1	1	1	1	2.481	1	1	1	1	1	1	8.89	1	98.508	1	1
MS4A7	1	115.377	2.525	1	1	9.923	3.185	2.083	1	16.858	156.343	1	1	1	5.8	106.825	99.369	1	1	1	1	1	1	3.077	1	52.75	1	1
MSR1	1	10.598	1	1	1	1	1	1	1	1	254.198	1	1	1	1	181.544	1104.98	1.381	1	1	1	1	1	1	1	42.591	1	1
MT1A	1	1	1	1	1	1	1	1	1	1	1	1	1	1	1	2.099	1	1	1	1	1	1	1	3.821	1.363	213.459	1	4.737
MT1E	1	1.604	1	1	1	1	1	1	1	1	10.241	1	1	1	1	91.943	93.286	38.497	1	19.032	52.762	60.578	128.163	56.365	190.066	175.423	48.208	163.965
MT1G	1	1	1	1	1	1	1	1	1.012	3.872	2.598	1	1	1	1	141.597	30.933	1	1	1	1	1	1.038	1	1	11.08	1	1
MT1H	1	1	1	1	1	1	1	1	1	1	1.87	1	1	1	1	80.708	25.768	1	1	1	1	1	1	1	1	1	1	1
MT1L	1	1	1	1	1	1	1	1	1	1	1	1	1	1	1	1	1	3.489	1	1.212	3.357	16.094	15.969	1	77.487	2.679	8.787	23.941
MT1X	1	10.36	13.934	9.542	8.33	1	1.794	8.541	4.63	6.196	9.59	10.182	11.181	10.947	3.136	107.661	34.06	3.235	12.017	44.018	33.373	4.923	41.494	1696.8	69.93	1217.06	9.951	160.038
MT3	1	1	1	1	1	1	1	1	1	1	1	1	1	1	1	1	1	1	1	1	1	1	1	1	1	1	1	1
MTUS1	1	1	1	3.096	1	1.441	1.207	1	1.001	1	1.345	2.959	1	1	1	5.403	43.033	53.283	2.171	5.837	1.291	1	2.252	29.5	1	15.21	1.482	1.744
MUSTN1	1	1.953	1	1.793	1	1	1	1.875	1	1.686	1	1.12	1	1	1	1	1	1	1.312	1	1	1	1	198.494	2.59	1.154	1	1
MX1	32.961	29.787	1	33.638	17.17	32.177	12.443	19.53	4.589	13.121	11.678	11.248	1	2.547	1.549	20.041	19.985	1.937	23.788	6.252	1.773	1.926	3.716	2.633	1.043	8.304	4.156	1.768
MXRA5	1	1	1	1	1	1	1	1	1	1	1	1	1	1	1	1	1	1	1	54.74	3.151	7.085	1	1	1.356	1	8.077	1
MXRA7	2.042	1.293	1	1.431	21.904	1	1	1	1	2.372	2.244	2.753	1	1.187	8.86	2.445	5.801	57.001	1	137.774	117.496	80.382	56.832	15.518	354.017	89.648	85.161	123.703
MXRA8	1	1	1	1	1	1	1	1	1	1	1	1	1	1	1	1	1	1	2.542	260.718	223.927	114.834	8.925	15.992	112.997	35.029	153.789	159.814
MYB	5.452	1.603	29.791	5.984	1	1	19.661	46.217	22.099	26.803	1	12.685	22.228	4.779	182.575	1	1	1	1	1	1	1	1	1	1	1	1	1
MYBPC1	1.11	1	1	1	1	1	1.51	1	1.02	1	1	1	1.006	1	1	1	1	1	1	1	1	1	1	2066.41	3.091	1	1	1
MYBPC2	1.109	1	1	1	1	1.85	1.058	1	1.019	1	1	1	1.006	1	1	1	1	1	1	1	1	1	1	191.806	1	1	1	1
MYCT1	1.647	1.01	17.6	1.002	1.005	1.01	37.014	33.547	4.159	2.173	1	1	3.651	54.51	1	1	1	68.766	1.009	1	1	1	1	3.755	3.649	4.147	1.043	1
MYF6	1.003	1	1	1	1	1	1.002	1	1	1	1	1	1	1	1	1	1	1	1	1	1	1	1	338.332	4.538	1	1	1
MYH1	1.002	1	1	1	1	1	1.001	1	1	1	1	1	1	1	1	1	1	1	1	1	1	1	1	718.434	8.648	1	1	1
MYH2	1.002	1	1	1	1	1	1.001	1	1	1	1	1	1	1	1	1	1	1	1	1	1	1	1	267.277	22.528	1	1	1
MYH7	1.002	1	1	1	1	1	1.001	1	1	1	1	1	1	1	1	1	1	1	1	1	1	1	1	1537.15	49.333	1	1	1
MYL1	1.001	1	1	1	1	1	1	1	1	1	1	1	1	1	1	1	1	1	1	1	1	1	1	2317.06	148.009	1	1	1
MYL2	1.001	1	1	1	1	1	1	1	1	1	1	1	1	1	1	1	1	1	1	1	1	1	1	1295.72	1.779	1	1	1
MYL4	1.001	1	17.483	1	1	1	1.02	1	1	1	1	1	203.093	29.473	1	1	1	1	2.81	1	1	1	1	1	139.672	1	1	1
MYL9	1.001	1	1.384	1	1	1	6.567	1.906	1.479	1	2.254	1	1	1	1	20.958	27.239	1.688	1	29.759	45.787	4.697	1.648	6.962	59.221	38.805	49.533	6.262
MYLK	1.002	2.608	1	1	1	1	1.546	4.241	8.818	1	1.46	1	11.023	276.98	1	7.894	1	14.412	1	144.223	57.679	130.569	16.86	4.748	22.385	18.759	85.202	2.024
MYLPF	2.182	2.285	3.332	1	3.574	1	1	2.062	3.589	3.288	1.581	1	1	1	2.507	1	2.609	1	1	1	1	1	1	1696.8	280.089	1	1	1
MYO10	1	1	1	1	1	1	1	1	1.083	1	1.327	1	1	1.527	1	2.485	1	45.97	1	27.713	13.219	23.068	15.261	8.778	20.623	2.619	106.463	1.225
MYO18B	1	1	1	1	1	1	1	1	1	1	1	1	1	1	1	1	3.392	1	1	1	1	1	1	168.569	18.232	1	1	1.196
MYO1F	676.884	159.994	4.486	2.997	182.076	7.487	3.871	9.07	6.813	23.385	108.353	11.471	6.128	14.144	94.959	63.276	92.566	1	1	1	1	1	1	1	1	7.881	1	1
MYOM1	1.037	1	1	2.403	1	1.525	1.169	1	1.002	1	1	2.076	1	7.681	1.381	1	1.187	1	1	1	1	1	1	142.827	10.175	1	1	1
MYOM2	1.015	1	5.737	1.868	303.701	1.948	1.179	5.97	2.078	1	1.322	1.235	1.864	1.262	1.41	1	1.259	1	1	1.01	1.16	1	1	118.717	1.42	1.005	1	1
MYOM3	1.016	1	1	1	1	1	1.009	1	1.002	1	1	1	1	1	1	1	1	1	1	1	1	1	1	137.195	2.895	1	1	1
MYOT	1.001	1	1	1	1	1	1.026	1	1.525	1	1	1	1	1	1	1	1	1	1	1	1	1	1	102.264	1.815	1	1	1
MYOZ1	1.028	1	1	1	1	1	1.016	1	1.005	1	1.867	1	1.001	1	1	3.903	11.083	1	1	1	1	1	1	504.396	1	1	1	1
MZB1	1	1	42.348	1.583	1	53.734	132.286	105.828	165.715	183.514	1	2.099	1	1	1	1	1	1	7112.65	1	1	1	1	1	1	1	1	1
NCAPH	1	1	1	1	1	1	1.118	1	1	4.775	16.122	1.603	41.727	15.893	7.217	103.032	215.761	3.615	1	1.389	1.262	1.193	2.12	1	1	1	5.883	5.703
NCF1	476.594	47.817	1.189	1.028	1.062	85.84	2.967	1.452	3.211	1.191	23.575	2.319	1.543	2.306	2.499	79.243	1.013	1.001	256.127	1	1.001	1.001	1.001	1.051	1.001	1.002	1.008	1.01
NCF2	764.501	204.396	1.189	2.616	1.062	5.415	2.864	1.451	1.858	3.121	291.382	11.476	4.599	1.34	100.522	332.576	270.315	1.004	1.096	1.1	1.001	1.001	12.68	1.688	1.001	11.016	1.008	1.01
NDRG2	1.944	2.685	10.232	5.184	2.131	1.818	20.367	7.645	5.166	9.207	2.651	2.349	4.484	6.249	1.001	5.655	2.706	1	1.025	1	1	1	2.809	823.345	2.73	77.339	1.235	1.002
NDRG4	1.942	1.01	1.057	1.006	1.016	1.519	1.487	1.25	1.523	1.056	1	1.017	1.273	1.005	1.001	1.001	1.002	20.247	2.501	2.461	2.167	3.429	6.012	2.605	2.487	3.201	1.18	3.869
NDUFA4L2	1	1	1	1	1	1	1	1	1	1	1	1	1	1	1	1	1	1	4.38	51.779	3.223	5.824	1.659	8.848	28.988	2.828	1.189	1
NEB	1	1	1	1	2.136	2.323	3.985	1	1	1	1	1	1	1	1	1	1.323	1	2.356	1.011	1	1	1	2795	64.662	1	1	1
NEDD4L	1	4.571	3.517	1.938	1.713	2.546	8.111	3.184	1	3.119	2.853	2.234	8.506	7.45	1	2.213	1.983	6.228	7.403	25.296	3.273	1.396	19.31	15.426	4.873	11.345	1.661	1.967
NEFH	1	1	4.692	1	1	1	1	1	1	3.819	1	1	7.556	3.931	1	1.558	1.557	1	1	1	1	1	1	1	1	1	1	1
NEFL	1	1	1	1.837	1	1	1	1	1	1	1	1	1	1	1	1	1	1	1	1	1	1	1	1	1	1	1.428	1
NEFM	1	1	1	1	1	1	1	1	1	1	1	1	1	1	1	1	1	1	1	1	1	1.231	1	1	6.412	1	1.249	1
NEK2	1	1	1	1	1	1	1	1	1	1	1	1	31.673	15.118	4.33	1	1	3.304	1	2.88	2.078	1.721	1.91	1	1.432	1	5.639	7.5
NELL2	1	1	1	154.595	1	1	1	1	1	1	1	231.089	1	1	1	1	1	1	1	1	1	1	1	1	1	1.016	1	1
NES	1	1	1	1	1	1	1	1	1	1	2.475	1	1	1	1	3.854	2.563	58.14	1	1	13.739	18.587	1	17.683	157.522	4.364	12.511	18.055
NFE2	99.767	18.843	100.686	1	1	1	53.416	63.831	11.498	65.446	1	1.947	158.387	125.764	65.252	1	2.347	1	1	1	1	1	1	1	1	1	1	1
NGFRAP1	1	3.592	228.405	17.182	1	1	264.438	166.706	160.375	235.457	10.49	24.013	93.149	568.675	1	25.089	2.228	1	5.08	1	1	1	1	1	1	1	1	1
NHP2L1	12.473	32.296	225.666	41.627	35.73	47.016	262.483	199.496	203.745	198.494	32.264	45.509	163.578	116.027	28.619	38.171	33.316	1	122.382	1	1	1	1	1	1	1	1	1
NID2	1	1	5.723	1	1	1	4.754	2.73	3.649	3.288	1	1	1	2.61	1	1	1	16.981	1	49.704	74.257	83.526	1.807	2.096	57.236	9.126	255.553	41.275
NKG7	8.583	11.71	7.456	3.025	1380.38	1.417	15.406	10.885	91.355	70.008	1.301	86.108	6.845	1	135.227	3.822	1	1	1	1	1	1	1	1	1	1	1	1
NKX6-2	1	1	1.519	1	1	1	1	1	1.026	1	1	1	1	1	1	1	1	1	1.956	1	1	1	1	1	1	1	1	1
NKX6-3	1	1	1	1	1	1.848	1	1	1	1	1	1	1	1	1	1	1	1	45.807	1	1	1	1	1	1	1	1	1
NLRP3	21.446	148.696	1.662	1	1	1	1.309	7.429	4.702	9.256	11.202	1	1	2.393	6.945	2.893	1	1	1	1	1	1	1	1	1	1.585	1.502	1
NME2	1	1.901	28.983	1	1.744	1.958	14.337	24.978	23.99	11.004	2.665	1.973	17.945	12.822	1.312	4.354	1.856	223.957	32.845	231.143	375.142	348.253	417.036	191.806	320.806	188.389	227.659	320.12
NME7	1	2.028	14.183	4.946	2.854	3.645	22.234	22.304	13.836	24.013	2.645	4.554	24.329	21.659	3.824	2.474	2.293	7.001	3.355	10.146	9.108	7.029	9.245	3.094	7.414	2.399	9.163	10.933
NNMT	1	1	1	1	1	1	1	1	1	1	1	1	1	1	1	1	1	103.976	1	676.953	423.31	187.952	185.479	84.543	1261.77	638.734	224.2	247.613
NOV	14.092	1	1	1	1	1	1	1	1	2.49	1.037	1	1	1	1	1	1	1	1	18.028	1.404	5.3	1	1.595	1	1.464	2.188	2.828
NPL	82.396	30.109	4.898	1.979	2.112	1	2.326	1	1	1	168.036	1.63	31.897	37.555	14.174	79.971	63.957	1	1	1.143	1	1.052	1	2.104	1	8.793	1	1.33
NPM2	1	1	8.916	1	1	1	37.364	15.009	4.314	14.185	1	1	1.235	3.18	6.203	1	1	1	1	1	1	1	1.113	1	1	1	1	1
NPR3	1	1	45.345	1	1	1	41.923	63.566	23.385	27.507	1	1	12	7.429	1	1	1	1	1	49.235	7.313	15.131	1.015	1	25.155	2.408	1.231	5.669
NQO1	1	1	5.908	1	2.744	1	10.752	3.111	14.483	8.054	21.062	1.211	13.353	7.524	2.264	80.885	29.039	175.589	1	489.123	202.418	196.003	59.791	22.679	213.186	71.842	179.898	307.346
NR1H3	1	3.579	14.359	2.143	6.53	2.216	13.925	11.729	16.688	7.361	135.482	1.911	5.045	7.016	6.756	559.179	136.255	1.914	2.547	2.442	10.608	6.512	3.298	5.635	4.031	36.666	7.482	34.492
NRAP	1	1	1	1	1	1	1	1	1	1	1	1	1	1	1	1	1	1	1	1	1	1	1	741.427	1	1	1	1
NRCAM	1	1	1	1	1	1	1	1	1	1	1	1	1	1	1	1	1.789	10.07	1	1	1.888	1	6.993	1	8.303	5.391	1	2.324
NREP	1	6.048	71.614	2.316	2.997	7.315	88.997	116.148	207.757	161.966	6.458	21.095	21.695	15.454	52.35	2.867	3.609	26.105	1	143.782	33.095	19.602	21.047	1	37.731	1.212	63.169	17.515
NRK	1	1	1	1	1	1	1	1	1	1	1	1	1	1	1	1	1	1	1	1.012	1.139	1	1.407	1	1	1	1	1
NRM	6.267	7.085	28.715	1	1.894	4.323	32.169	17.253	37.152	34.653	2.202	1.831	8.613	14.247	5.694	2.832	1.507	1.551	3.235	1.084	1.729	1	2.038	1	1.217	1	1.319	2.52
NT5E	1	1	1	1.537	1	30.141	1	1	1	1	1	17.504	1	1	1	1	1	56.55	1	282.342	79.953	233.256	42.352	1.651	139.385	5.242	210.675	472.466
NTN4	1	1	1	1	1	1	1	1	1	1	1	1	1	1	1	1	1	103.695	1	58.132	9.698	22.947	32.741	3.035	42.986	6.569	2.745	20.279
NUCB2	13.972	13.435	256.227	91.943	36.827	4.319	376.191	351.197	579.002	632.701	20.328	205.09	144.995	196.647	332.576	12.561	5.922	28.693	154.61	101.992	40.359	64.609	11.509	16.344	26.191	15.483	70.389	22.539
NUSAP1	4.864	4.634	12.877	1	3.069	1.785	13.024	9.602	25.986	16.088	4.596	3.859	174.503	83.416	45.482	8.124	4.214	21.619	6.362	15.259	8.845	5.107	12.527	1	4.011	1	15.352	34.506
OAS1	4.23	27.202	2.05	2.562	6.524	14.15	10.114	15.499	10.23	5.362	25.01	1.844	1.005	1.001	1.819	21.596	294.846	3.284	31.896	5.204	1	1	1.632	1	1	6.79	1.282	1.274
OAS2	1.212	10.691	1.012	16.724	27.838	13.172	10.702	7.869	9.812	9.604	5.602	18.119	1.005	1.001	1	13.901	6.338	2.114	26.075	1.794	1	1	1	1	1	2.139	2.514	2.029
OBSCN	1	1	3.9	18.672	2.642	6.089	1.262	1	1	1	1	13.811	1	1	1	1	1.383	1.028	3.359	1.239	1.434	2.392	2.039	377.736	2.465	1.019	2.953	1
OCA2	1.484	1	1.01	1	1.002	1.004	1.247	1.013	1.191	1.01	1	1	1.057	1	1	1	1	1	1.004	1	1	1	1	1.003	1	1	1	1
OCIAD2	1	1.767	86.924	34.048	11.596	19.298	116.104	84.657	118.499	56.096	1	76.893	39.141	9.268	1.687	1	1.206	32.021	41.82	1.168	2.142	8.083	64.603	1	3.304	1.12	1.519	1
ODF3B	26.47	35.551	1	1	1.623	3.143	1	1	1	1	5.383	1	1	1	2.619	3.458	1.159	1	107.643	2.304	1.278	1	1.233	1	1	5.979	3.135	1.313
OGN	1	1	1	1	1	1	1	1	1	1	1	1	1	1	1	1	1	1	1	109.415	1.043	1	1	1	1	7.563	1	1.215
OLFML3	1	1	1	1	1	1	1	1	1	1	1	1	1	1	1	1	1	1.442	1	38.318	59.213	59.013	1	7.124	56.064	17.617	64.368	7.529
OMG	7.165	1	1	1	1	1	1	1	1	3.22	1	1	1	1	1	1	1	1	1	1	1	1	1	1	1	1	1	1
OSM	60.432	66.764	1	3.209	2.441	2.353	1	2.704	1	3.301	1.68	3.292	1	1	1.133	5.682	1	1	1	1	1	1	1	1	1	1.335	1	1
OXTR	1	1	1	1	1	1	1	1	1	1	1	1	1	1	1	1	1	1	1	1	2.224	1	1	1	12.322	1	1.871	1
P2RX5	1	1.732	8.442	5.238	2.263	219.956	1	4.767	1	2.587	1.057	7.547	1	1	3.006	1	1.275	1	56.748	1	1	1	1.003	5.392	2.405	1	1	1
P4HA2	6.576	1	1	1	1	1	1.563	1	2.058	1.535	3.835	1	1.231	4.08	1	8.253	3.778	16.978	5.012	65.707	96.802	169.16	50.969	4.429	196.985	3.499	77.339	44.813
PADI4	131.566	38.74	4.661	1.043	1.115	1.171	11.724	6.456	6.958	5.657	1.005	8.583	4.457	16.021	6.86	1.017	1.023	1.004	1.163	1	1.003	1.004	1	1.094	1.004	1	1.015	1.018
PAMR1	1	1	1	1	1	1	1	1	1	1	1	1	1	1	1	1	1	1	1	6.545	70.671	134.325	1	1	46.378	1.758	109.358	201.579
PAPPA	1	1	1	1	1	1	1	1	1	1	1	1	1	1	1	1	1	1	1	11.309	12.828	27.245	1.07	1	34.693	1	171.744	10.236
PAX3	1	1	1	1	1	1	1	1	1	1	1	1	1	1	1	1	1	1	1	1	1	1	1	1	1	1	1	1.227
PAX8	1	1	1.722	1	1	1.402	1.67	1	1	1	1.718	1	1	1	1	1.959	2.202	1	1	1	1	1	1.003	1	1.489	1.305	1	1.628
PCDH18	1	1	1	1	1	1	1	1	1	1	1	1	1	1	1	1	1	1	1	20.516	93.267	48.333	1	3.301	14.313	27.494	35.19	65.646
PCK1	3.513	1.328	1.724	1.261	1.429	1.519	2.532	1.819	2.784	1.743	1.036	1.197	2.321	1.26	1.089	1.13	1.171	1.034	1.506	1.01	1.027	1.032	1.012	1.507	1.034	101.361	1.104	1.133
PCOLCE	1	1	1	1.341	2.347	1	1	1	1	2.002	1	2.52	1	1	1.829	1	1	1	1	61.731	138.607	37.152	1.033	4.326	6.859	6.498	55.561	86.495
PCP2	3.685	1.507	2.388	1.913	1.608	2.384	2.605	3.507	2.86	1.792	1.103	1.518	2.393	3.909	2.114	1.151	1.197	1.042	1.672	1.012	1.033	1.039	1.014	1.429	1.042	1.003	1.12	1.156
PCP4	3.611	1.364	1.777	1.297	1.47	1.566	2.603	1.872	2.857	1.791	1.045	1.226	2.391	1.287	1.108	1.15	1.197	1.042	1.55	1.012	1.032	1.039	1.014	1.428	1.042	1.008	1.12	1.156
PCSK9	1	1	1	1	1	1	1	1	1	1	1	1	4.186	1	1	1	1	1	1	1	1	1	2.081	1	1	1	1	1.465
PDE6G	3.686	4.257	46.353	1.338	17.419	2.03	68.778	54.641	24.764	26.577	2.496	16.253	4.932	3.38	20.003	3.921	4.243	1.07	1.865	1.012	1.032	1.037	1.038	1.42	1.04	1.003	1.116	1.149
PDGFB	1.131	1	1	1	1	1	1.07	1	1.024	1	1.086	1	1.007	7.925	1	1	1	26.854	1	1	1.021	1	10.438	3.265	2.365	2.459	1.135	1
PDGFRA	1.276	1	1.002	1	1	1.001	1.812	1.004	1.073	1.002	1.242	1	1.028	1.008	1	7.288	1.337	1	1	446.42	161.515	202.064	1	10.459	61.977	62.488	98.369	160.848
PDGFRB	1.277	1.001	1.002	1	6.847	1.302	1.144	1.004	1.073	1.002	1	1	1.019	1	1	1	1	1.298	1	52.273	87.705	56.574	1.328	24.977	27.08	66.963	104.058	152.568
PDK4	3.369	12.609	1.44	1.101	1.215	4.4	3.461	1.511	2.322	1.447	122.127	1.066	1.923	1.648	1.575	1.037	8.803	2.586	1.275	2.772	1.041	1.023	1.01	1859.18	1.808	462.087	1.032	1.429
PDLIM3	1	1	1	1	1	1	1.012	2.298	1	1	1	1	1	1	1	1	1	9.107	1	1.331	3.976	16.798	1.517	1021.54	247.217	9.778	30.916	1
PDLIM7	78.463	17.309	6.094	1	1	1.723	5.364	3.817	1.356	5.796	9.903	1.612	3.488	7.064	9.594	28.353	11.188	25.332	4.39	31.944	96.141	40.619	56.004	89.174	76.471	5.352	102.413	32.484
PENK	2.434	1.039	1.205	1.025	1.069	1.112	2.717	1.259	1.892	1.21	1.002	1.017	1.57	1.023	1.007	1.011	1.014	1.002	1.105	549.257	1.427	3.946	1	1.056	1.002	1.001	1.009	3.549
PERP	2.521	1.151	1.247	1.033	1.089	1.138	1.843	1.304	1.971	1.253	1.003	1.022	1.635	1.031	1.009	1.024	1.018	9.448	1.132	9.495	8.005	7.479	31.008	1.073	5.904	9.644	3.826	7.485
PF4	1	17.65	2.425	1	1	1.458	1	1	1.654	1	1	1	45.773	4935.64	1	1	1	1	1	1	1	1	1	1	1.285	1	1	1
PF4V1	1	1	1	1	1	1	1	1	1	1	1	1	1.124	44.392	1	1	1	1	1	1	1	1	1	1	2.274	1	1	1
PGAM2	1	1	1	1	1	1.545	1	1	1	1	1	1	1	1	1	1	1	1	1	1	1	1	1	161.147	1.123	1	1	1
PGF	1	1	1	1	1	1	1	1	1	1	1	1	1	1	1	1	1	125.806	1	5.24	1.098	2.763	6.821	2.567	6.168	1	1	1.41
PGLYRP1	58.748	1.892	1	1	1	1	1	1	1	1	1	51.675	1	1	1	1	1	1	1	1	1	1	1	1	1	1	1	1
PIEZO2	1	1	1.986	1	1	1	1	1	1	1	1	1	1	1	1	1	1	38.578	1	123.036	1.017	1	1	1	1.677	1	5.592	1
PIK3IP1	9.023	16.634	9.356	340.366	51.113	123.629	17.668	14.824	3.01	12.155	24.871	212.67	1.438	2.082	5.525	5.92	11.982	4.893	4.734	5.676	5.32	12.207	5.69	5.435	14.262	18.823	8.08	3.029
PILRA	150.664	118.053	1.176	2.243	1.005	2.775	3.349	1.128	3.916	2.621	76.756	1.005	3.792	1.94	13.323	113.138	55.9	1	1.995	1	1	1	1	1.005	1	1.767	1	1
PIM2	85.892	18.814	48.629	144.073	36.158	117.065	17.481	28.123	18.957	42.486	2.659	34.009	17.811	36.684	7.654	4.169	3.83	1.489	1107.33	1.271	1.274	1.14	2.501	1	1.363	1.885	4.609	1.181
PIP5K1B	7.713	1.602	7.555	1	1	18.623	2.656	6.439	1	1	1	1	34.393	9.191	2.615	1	1	1	2.756	1	1	1	1	1	1	1	1	1
PITX1	1	1	1	1	1	1	1	1	1	1	1	1	1	1	1	1	1	1	1	74.024	1	1.047	1	3.633	1.075	1	57.492	1
PIWIL4	1	4.117	1	1	1	1	1.083	1.123	1	3.708	1.284	4.687	1	1	75.972	2.402	1.298	1	1	1.302	1	1.022	1	1	1	1	1.214	1
PKIB	1	1	1	1	1	1	1.252	1	1	1	1.536	1	1	2.349	1	2.668	4.965	1	1	1	1	1.024	1.279	1	1	1	15.564	1
PKP3	1	1	1	1	1	1	1	1	1	1	1	1	1	1	1	1	1	1	1	1	1.027	1	8.909	1	1	1	1	1
PLA2G16	1	4.979	1	1	16.082	1	1	1	1	1	1.382	1	1	1	1.239	1	13.517	13.151	1	3.294	2.618	4.032	5.252	28.823	13.138	140.393	2.155	4.981
PLA2G2A	1	1	1	1	1	1	1	1	1	1	1	1	1	1	1	1	1	1	1	1.353	1	1	1	3.325	1	178.833	1	1
PLA2G7	1	13.04	1	1	1	1	1	1	1	1	298.87	1	1	1.093	1	192.378	246.85	1	1	1	1	1	1	1	1	1.04	1	1
PLAC8	13.73	54.284	213.44	138.378	293.522	185.737	219.278	182.918	210.437	206.421	1.316	218.063	14.409	8.351	221.124	1.612	1	1	1.593	1	1	1	1	1	1.063	1	1	1
PLAT	1	1	1	1	1	1	1	1	1	1	1	1	1	1	1	1	1	10.899	1	1.074	31.29	299.406	12.047	3.361	472.479	4.786	176.227	6.303
PLBD1	125.541	118.105	1	1	1	1	1	1	1	1	44.668	15.244	1	1	1	53.898	127.216	1	1	4.141	1.182	1	1.204	2.429	1	4.876	2.592	1
PLCH2	1	1	1	3.566	12.376	2.506	1	1	1	1	1	1	1	1	1	1	1	1	6.915	1	1	1	1	1	1	1	1	1
PLEK	245.123	324.442	86.666	1	190.104	30.181	12.397	23.407	48.314	120.386	206.89	8.393	46.187	2932.07	130.307	311.419	133.132	1	10.909	1	1	1	1	1.843	1	9.175	1	1
PLEK2	1	1	1	1	1	1	1	1	1	1	2.008	1	14.023	1	1	3.262	1.978	1.066	1	1	1.066	1.259	14.022	1	1.795	1	8.694	2.704
PLEKHA5	1	2.109	14.288	1	1.921	1	24.416	15.183	17.348	12.052	1.687	5.472	7.472	9.067	14.696	1.84	3.538	3.635	1	7.1	6.059	10.062	7.438	1	2.486	5.254	8.857	13.228
PLIN1	1.598	1.002	1.015	1.001	1.004	1.008	1.304	1.02	1.264	1.016	1	1	1.096	1.018	1	1	1	1	1.007	1	1	1	1	6.374	1	663.71	1	1
PLIN4	13.437	1.002	1.016	1.001	1.004	1.008	1.304	1.021	1.265	1.016	1	1	1.096	1	1	1	4.197	1	1.007	1	1	1	1	47.236	1	420.06	1	1.244
PLK2	8.385	9.719	1	2.314	6.871	4.526	3.726	14.129	1	4.913	2.248	10.116	1	1.157	2.603	1.347	1	296.518	1	80.605	172.678	128.96	265.663	6.336	177.005	11.051	119.869	7.174
PLOD2	3.678	1.389	9.71	1.351	1.497	1.596	17.319	12.337	9.297	6.616	1.059	1.245	7.852	16.939	1.121	1.259	1.216	70.499	1.581	174.017	74.446	94.108	38.845	2.18	252.086	40.063	111.506	40.65
PLP1	1	1	1	1	1	1	1	1	1	1	1	1	1	1	1	1	1	1	1	1	1	1	1	1	1	1	1	1
PLS3	1	1	9.449	1	1	1	14.208	7.554	1	3.947	1	1	1	6.279	1	1	1	219.956	1	103.295	75.089	154.22	125.872	8.548	141.341	23.767	103.099	65.466
PLSCR4	1	1	2.531	1	1	1	1	1	1	1	1	1	4.299	2.711	1	1	1	56.421	1	15.196	16.623	9.079	1	6.069	6.578	38.65	4.821	3.159
PMAIP1	19.555	42.206	58.249	2.967	21.489	82.301	77.17	59.898	115.823	107.481	3.273	37.815	27.889	25.144	4.399	7.355	2.507	4.104	10.208	1.744	3.413	1.691	14.236	1.384	1.709	1.001	12.167	3.58
PMEL	1	1	1.452	1	1	1	1.742	1	1	1	1	1	1	1.445	1	1	1	1	1	1	1	1	1	1	1	1	1	1
PMEPA1	1.005	1	1	1	1	4.02	1.031	1	1	1	1	1	1	1	1	1	1	1.976	16.616	2.507	1	1	22.885	1.272	2.117	5.146	1.449	1
PNMT	1	1	24.494	1	1	1	1	1.173	1	1	1	1	5.517	1	1	1	1	1	1	1	1	1	1	1.929	1.492	1	1	1
PNOC	1	1.538	1	1	1	29.537	1	1	1	1	1	1	1	1	1	1	1	1	133.116	1	1	1	1	1	1	1	1	1
PODXL	1.01	1	1.359	1	1	1	1.187	1	1.001	2.974	1	1	1	1	1	1	12.551	86.74	1.306	1.316	1.462	1	1	7.251	3.417	13.22	5.355	2.645
POSTN	1	1	1	1	1	1	1	1	1	1	1	1	1	1	1	1	1	3.248	1	105.033	93.597	101.76	1	10.611	141.097	23.477	8.468	1
POU2AF1	1	1	1	1	1	41.9	1	1	1	1	1	1	1	1	1	1	1	1	543.402	1	1	1	1	1	1	1	1	1
PPAP2B	1	1	1	1	1	1.466	1	1	1	1	30.404	1	1	6.048	1	27.926	60.91	1	1	1	1	1	1	1	1	1	1	1
PPAPDC1B	6.183	10.071	32.757	6.621	5.045	151.753	52.963	36.345	57.668	36.46	11.015	5.184	17.201	47.049	12.639	10.983	18.666	1	335.493	1	1	1	1	1	1	1	1	1
PPBP	1	52.984	9.327	1	1	2.636	4.528	5.483	1	1	3.455	1	105.853	10248.6	1	1	1	1	1	1	1	1	1	1	1	1	1	1
PPP1R17	1.728	1.031	1.025	1.002	1.008	1.013	1.477	1.035	1.356	1.025	1	1.001	1.156	1.001	1	1.001	1	1	1.012	1	1	1	1	1.006	1	1	1	1
PPP1R1A	1.672	1.003	1.02	1.001	1.006	1.011	1.342	1.027	1.317	1.02	1	1.001	1.129	1.001	1	1	1	1	1.01	1	1	1	1	103.032	1	71.917	1	1
PPP1R1B	1.671	1.003	1.02	1.001	1.006	1.011	1.342	1.027	1.316	1.02	1	1.001	1.129	1.001	1	1	1	1	1.01	1	1	1	1	1.009	1	6.035	1	1
PPP1R27	1.666	1.003	1.02	1.001	1.006	1.011	1.339	1.026	3.647	1.019	1	1.001	1.127	1.001	3.004	1	1	1	1.009	1	1	1	1	150.004	1.624	1	1	1
PPP1R3C	1.687	1.003	1.022	1.002	1.006	1.012	1.351	1.029	1.33	1.022	1	1.001	1.137	1.001	1	1	1	1	1.01	128.826	21.196	59.501	1.556	41.336	90.295	1.058	25.442	1.179
PRDM1	12.973	18.494	1	2.22	32.008	1	1.661	1	1	1	4.91	1	2.798	1	1	4.031	1.483	1	134.663	1	1.081	1	1.002	1	1	1.533	6.341	1
PRDM15	1	2.126	1.655	4.422	3.007	4.376	1.235	3.152	2.304	3.299	1.602	3.412	1	1	2.32	1.357	1.796	1.671	451.813	1.242	1.191	1.488	1.404	1.951	1.715	1.191	1.598	1.916
PRDX2	1	13.522	348.003	54.095	40.086	24.015	163.626	171.107	125.764	104.463	9.357	42.17	512.862	69.324	1.842	10.196	48.101	105.321	81.062	82.609	101.538	86.105	116.077	185.718	63.065	67.032	80.991	50.658
PRF1	1	1.66	1	3.339	885.981	1	1	1	1	1	1	10.942	1	1	1.231	1	1	1	1	1	1	1	1	1	1	1	1	1
PRG2	1	1.745	40.151	1	1	1	1.745	2.978	1	10.801	1	1	105.532	1.951	25.776	1	1	1	1	1	1	1	1	1	1	1	1	1
PRKAR2B	1	5.675	13.266	1	1	1	1.902	3.366	1.018	1	1.502	1	25.155	62.337	1	2.642	1	13.562	1.238	1.268	1.199	1.36	1	1	1	178.833	2.361	1
PRKCDBP	1	1	1	1	1	1	1	1	1	1	1.779	1	1	1	1	4.992	1.616	55.141	1	97.346	190.039	88.914	55.084	13.457	76.186	40.272	177.413	136.458
PRKCG	1	1	1	1	1	1.515	1	1	1	1	1	1	1	1	1	1	1	1	1	1	1	1	1	1	1	1	1	1
PROK2	149.676	10.17	2.069	1	1	1	1.044	1.799	1.821	3.561	1	1	1.335	1	6.41	1	1	1	1	1	1	1	1	1	1	1	1	1
PROM1	1.01	1	20.552	1	1	1	63.625	71.891	55.105	86.309	1	1	1	1	1	1	1	1	1	1	1	1	1	1	1	1	1	1
PRRX1	1.001	1	1	1	1	1	1.001	1	1	1	1	1	1	1	1	1	1	1	1	232.123	64.958	68.676	1	39.669	23.303	29.787	97.184	272.505
PRSS21	1	1.548	51.92	1.398	1	1	14.128	15.074	11.011	27.363	3.526	1.778	4.142	2.228	16.241	2.972	6.024	1	2.094	1	1	1	1.008	1	1	1	1	1
PRSS23	1	1	1	1	41.183	1	1	1	1	1	1	1	1	5.406	1	1	1	114.482	1	383.631	92.073	118.611	46.627	3.623	159.775	8.113	38.459	30.642
PRSS57	1	1	177.227	1	7.842	1	24.75	81.647	11.758	99.624	1	1	1.001	1	134.159	1	1	1	1	1	1	1	1	1	1	1	1	1
PRTN3	1.71	1.002	4.632	1.001	1.004	1.008	1.3	1.647	4.222	53.099	1	32.436	3.431	1	28.394	1	1	1	1.007	1	1	1	1	1.003	1	1	1	1
PRUNE2	3.629	1	1	1	1	1	3.227	4.035	11.276	3.246	1.06	1	1.005	10.009	1	1	1	4.758	1	228.071	3.457	5.368	1.01	2.332	72.077	2.831	1	25.117
PSD3	1	1	1	1	1	3.848	1	1.038	1	1	17.271	1	1	1.503	1	31.897	15.981	2.838	1	182.609	35.613	61.94	8.149	5.571	92.183	8.436	63.029	140.98
PSTPIP2	45.391	24.245	34.356	5.576	8.845	1.694	17.377	17.001	17.722	13.555	7.674	7.659	33.374	190.76	21.489	24.254	4.805	1.417	1.679	2.127	1.445	1.54	3.146	4.097	2.406	1.412	1.82	1.276
PTGER3	1	1	1	1	1	1	1	1	1	1	1	1	1	4.59	1.641	1	1	1	1	1	1	1.085	1	1	1	80.803	1	1
PTGIS	1	1	1	1	1	1	1	1	1	1	1	1	1	1	1	1	1	1	1	13.908	24.382	70.633	1	5.118	7.561	12.908	1.305	23.252
PTGS1	4.775	10.387	27.741	1	1	3.425	13.533	18.18	1	1	13.484	1	13.921	161.147	9.781	7.593	12.494	1.024	1	1.261	22.832	13.817	1	1	7.94	1.545	5.023	22.361
PTHLH	1	1	1	1	1	1	1	1	1	1	1	1	1	1	1	1	1	1	1	1	1	1	1.173	1	1.121	1	1.763	1
PTK7	1	1	3.762	1.323	1	1	1	1	1	1	1	12.039	1	2.158	3.109	1	1	11.406	1	13.31	64.231	52.348	50.533	1	25.649	2.325	58.355	13.03
PTPLA	1	1	38.318	1	1	1	7.569	12.071	27.202	13.359	3.851	1.603	11.379	14.421	12.528	3.527	14.767	1	1	1	1	1	1	1	1	1	1	1
PTPLAD1	1	2.646	60.641	8.434	8.738	3.741	28.587	28.478	42.643	52.709	23.105	8.082	73.968	45.599	6.97	24.074	33.21	1	6.347	1	1	1	1	1	1	1	1	1
PTPRB	1	1	1	1	1	1	1	1	1	1	1	1	1	1	1	1	1	58.128	1	1	1	1	1	7.975	2.899	19.144	1.131	1
PTPRC	1185.1	395.118	35.629	458.611	372.548	254.542	125.965	75.884	69.581	110.772	180.497	297.737	20.679	41.528	110.036	141.294	58.257	1	49.052	1	1	1	1	1.977	1	21.393	1	1
PTPRCAP	1	1.992	28.588	43.887	226.882	167.965	17.517	31.234	14.669	22.164	1	82	1	1	6.346	1	1	1	132.732	1	1	1	1	1	1	1.076	1	1
PTPRF	1	1	1	1	1	1	1	1	1	1	1	1	1	1	1	1	1	59.603	1	7.627	11.766	22.82	70.469	1	17.638	58.449	51.798	6.866
PTPRR	1	1	1	1	1	1	1	1	1	1	1	1	7.981	3.213	1	1	1	1	1	1	1	1	1	1	1	1	1	1
PTRF	1	1	6.003	1	1	1	5.212	8.222	1	2.268	1.214	1	1	5.627	1	8.309	2.225	315.411	1	641.745	334.798	269.013	109.293	56.185	266.036	208.464	360.704	348.66
PTTG1	2.856	2.948	54.124	2.984	3.492	3.107	38.275	17.933	37.917	31.817	6.61	4.069	344.577	128.575	31.358	11.792	3.299	46.666	16.042	41.222	28.256	29.424	50.002	5.852	26.505	1.548	42.313	86.597
PTX3	1	35.567	1.605	1	1	1	1	1	1	1	1.96	4.125	1	1	1.152	8.79	6.8	155.114	1	174.383	128.328	204.189	2.316	1	590.674	35.35	161.045	235.926
PVALB	1	1	1	1	1	1	1	1	1	1	1	1	2.746	4.432	1	1	1	1	1	1	1	1	1	1	1.052	1	1	1
PXDN	1	1	4.743	1	1	1	7.689	5.63	7.048	3.884	1	1	1	1	7.721	1	1	151.121	1.371	141.848	104.776	81.085	91.276	4.358	83.576	52.948	267.629	66.016
PYGM	10.47	1	1.637	3.513	1	7.146	1	1.296	1	1	1	5.391	1	1	1	1	1	1	1	1	1	1	1	608.372	1	1.472	1	1
QPCT	104.283	36.739	2.017	1	1	1	1.167	1	1	3.367	21.576	3.015	1	7.213	1	53.651	12.646	3.575	32.805	3.37	2.384	2.913	9.011	1.911	1.208	1.013	9.424	1.698
QPRT	1	1	7.753	1	1.959	1	2.285	5.511	4.338	3.842	3.532	1	11.256	6.566	2.512	1.889	3.419	1	17.219	1	15.547	10.473	21.711	1	4.24	1.237	32.051	7.465
R0SE1	1	1.185	16.067	1	1	1	1	1	1	1	162.572	1	61.741	11.638	1	3.145	1	21.219	1	1	1	1	1	79.157	1	521.521	1	1
R0SE2	1	20.359	7.978	1	1	1	1	1.625	1	26.094	1.482	30.333	1	1	132.593	1	1	1	1	1	1	1	1	1	1	1.067	1	1
R0SE3	1	1.917	2.595	1	1	1	1	1	1	12.358	1	24.085	1	1	67.297	1	1	1	1	1	1	1	1	1	1	1	1	1
RAB27B	1	1.621	1	1	7.922	1	5.331	2.975	1	2.944	1	1	14.071	284.988	1	1	1	1	1	5.062	1	5.605	1.697	1	1.389	1	6.482	6.423
RAB37	32.203	12.828	85.321	9.242	53.212	13.114	56.841	80.415	38.921	57.054	1.065	22.528	8.793	20.796	64.254	1	1	1	2.932	1	1	1	1	1	1	1	1	1
RAB38	1	1	12.227	1	2.065	1	9.046	12.449	1	2.673	3.179	1	17.078	54.299	1.776	5.103	17.026	1.067	1	1	1	1	2.81	1	1	1	1.67	1
RAMP1	1	1	19.774	1	6.051	1	22.423	23.84	4.511	37.514	1.884	1	1	4.646	6.013	2.616	240.772	1	1	1.497	4.79	1.054	1.155	15.83	18.308	1.096	1.978	1
RAPGEF5	1	1	1	1	1	8.701	1.013	1	1	1	1	1	1	1	1	1	1	73.691	5.637	1.062	1	1	1.168	6.473	2.651	23.215	1	1
RARRES2	2.673	1.077	1.758	1.05	1.129	1.189	2.576	2.098	6.779	4.994	1.006	1.033	1.736	1.048	1.014	1.019	1.026	1.005	1.18	1	4.209	1.016	1.032	5.709	12.91	120.168	6.948	1.021
RARRES3	7.35	16.83	63.534	99.473	223.57	11.251	124.385	120.4	74.357	72.618	2.724	47.463	6.119	4.281	3.297	2.202	1.553	1.082	11.752	9.659	3.644	4.315	2.795	1.561	6.134	5.458	2.911	1.294
RASGRP1	1	1	1	93.526	34.245	8.545	2.6	1.771	1	2.805	1.194	66.436	1	1	1	7.788	2.955	1	10.155	1	1	1	1	1	1	1	1	1
RASGRP2	59.774	30.426	10.506	231.963	92.291	202.996	3.525	12.94	5.694	15.501	1.406	106.825	1.018	6.203	87.7	1	1	1	5.874	1	1	1	1	3.428	1.101	2.417	1	1
RASIP1	1	1	1	1	1	1.379	1	1	1	1	1	1	1	1	1	1	1	30.922	1	1	1	1	1.091	2.778	1	2.613	1	1.126
RASSF6	1.73	1.004	1.026	1.003	1.008	1.014	3.851	1.035	1.358	1.025	1	1.001	1.157	1.001	1	1	1	1	76.154	1	1	1	1.404	1.006	1	1	1	1
RBP1	1.099	1	1	1	1	1	1.484	1	1.017	1.001	4.618	1	1.005	1	1	1	1.297	9.279	1	1	2.086	2.464	26.922	3.102	7.468	1.02	1.105	1
RBP4	1.099	1	1	1	1	1	1.051	1	1.017	1	1	1	1.005	1	1	1	6.425	1	1	3.169	1	1	1	3.108	1	521.521	1	1
RCAN3	1.028	4.776	1.665	127.363	1	9.608	3.345	4.375	3.446	5.182	5.896	69.718	1.001	4.878	4.278	5.429	8.503	1.237	2.04	2.827	2.302	1.174	5.252	1	1	1.061	2.517	2.005
RCN3	22.081	4.711	1	1.919	1	1	1.046	1.005	1.016	1	3.89	1	1.01	1.001	2.461	1.29	1.723	21.459	7.815	105.026	103.754	147.992	3.99	4.269	142.686	8.076	83.124	91.649
REC8	22.595	14.967	33.733	7.226	5.503	5.93	17.963	23.563	17.558	16.813	1.462	7.182	7.231	3.368	2.524	1.398	1.078	1.281	23.947	1.004	1.211	1.013	4.377	1.244	1.015	1.249	1.436	1.061
RETN	11.545	15.786	1.417	1.09	1.197	1.266	2.095	1.485	2.279	1.423	5.925	99.057	2.102	1.085	106.984	1.033	1.048	1.009	1.257	1.001	1.007	1.008	1.002	1.172	1.009	1	1.028	1.036
RFESD	1	1	1	3.104	1.777	1	1	1	1	1	1.158	1.809	129.345	10.344	1.72	1.207	1.561	1	1	1.059	1	1	1	1	1	1	1	1
RGL4	63.601	4.15	16.319	10.64	10.377	1.046	49.767	17.336	82.712	39.669	1	47.401	1.425	1.009	8.787	1.003	1.005	1	1.535	1	1	1	1	1.021	1	1	1.003	1.003
RGS1	4.41	53.803	29.007	53.533	117.627	115.443	10.8	15.025	33.584	16.468	28.911	246.922	2.816	18.449	3.462	57.904	3.017	1	886.365	1	1	1	1	1.412	1	25.833	1.002	1.002
RGS10	5.966	52.941	57.661	149.676	3.619	6.002	152.222	100.779	91.019	50.969	66.139	221.931	115.823	772.221	4.498	35.197	20.748	8.417	13.621	9.913	18.287	20.39	23.455	6.766	8.674	9.233	17.354	28.972
RGS13	1.045	1	1	1	1	1	1.248	1	1.009	1	1	1	1.199	1	1	1	1	1	286.584	1	1	1	1	1	1	1	1	1
RGS18	119.982	40.458	5.759	1	1	1	1.663	5.767	3.109	1	6.392	2.586	15.46	590.225	69.454	4.894	2.492	1	1	1	1	1	1	1	1	1.011	1	1
RGS2	1455.15	551.953	42.68	8.698	46.187	181.755	70.325	68.908	86.745	31.704	15.068	41.031	11.54	9.437	2.563	3.446	8.821	1.898	201.774	1.143	6.838	23.927	5.053	3.622	26.608	36.985	4.625	4.162
RGS4	2.009	1.012	1.073	1.008	1.02	1.036	1.525	1.1	1.573	1.071	1	1.005	1.313	1.007	1.001	1.002	1.004	17.925	1.032	1.063	26.903	90.844	1.048	1.017	235.8	1.003	121.673	7.763
RGS6	2.011	1.012	1.073	1.008	1.02	1.036	1.612	1.1	1.574	1.071	1	1.005	5.584	48.151	1.001	1.002	1.004	1	1.032	1	1	1	1	1.081	1	1.279	1.002	1.002
RHAG	2.893	1.127	13.816	1.085	1.19	1.258	3.298	2.825	2.262	1.414	1.011	1.056	292.131	224.325	1.022	1.031	1.045	1.009	1.248	1.001	1.007	1.008	1.002	1.166	1.009	1	1.027	1.034
RHCE	2.695	1.082	1.326	1.053	1.136	1.197	2.466	1.388	2.114	1.332	1.006	1.035	62.383	2.333	1.014	1.02	1.028	1.005	1.39	1.001	1.004	1.005	1.001	1.113	1.007	1	1.017	1.022
RHOD	2.619	1.066	1.291	1.043	1.114	1.17	1.907	1.35	2.053	1.297	1.005	1.028	1.7	1.041	1.012	1.017	1.111	3.618	1.162	11.662	4.842	4.185	37.276	10.054	1.443	5.527	4.504	1.384
RHOH	5.649	6.018	171.135	125.311	24.873	172.55	63.729	108.917	115.449	100.223	1.903	178.334	14.818	11.051	9.256	1.017	1.023	1.004	68.241	1	1.003	1.004	1	1.093	1.004	1.02	1.014	1.018
RHOJ	2.603	1.064	1.282	1.052	1.111	1.165	2.023	1.342	2.039	1.29	1.005	1.027	1.687	1.039	1.012	1.016	1.022	50.08	1.157	1.107	1.347	1.396	1.001	1.856	1.004	1.624	1.014	1.018
RND3	1.005	1	1	1	1	1	1.035	1	1.84	1	1.419	1	1	1	1	2.915	1.557	25.998	1	275.135	81.307	192.106	47.63	6.079	103.089	50.129	250.675	83.928
RNU11	1816.31	1732.49	1	632.701	3621.07	3968.79	1.005	1	1.001	1	29.134	1816.31	1	1	1316.45	3621.07	161.57	1	1.23	1	1	1	1	1	1	1	1	1
RNU5D-1	2.176	1.063	1.048	125.979	796.736	984.786	1.461	1.206	1.485	1.048	1	352.857	1.37	1.117	68.335	1.001	11.916	1	2.074	1	1	1	1	1.012	1	1	1.001	1.001
RNU5E-1	814.756	34.112	1	437.958	2317.06	1515.19	1.07	1	1.024	1	11.871	573.944	1.015	1.002	321.568	2795	255.183	1	1	1	1	1	1	1	1	1	1	1
RNU5F-1	20.612	1.01	1.004	75.809	711.227	588.148	1.168	1.031	1.096	1.004	1	346.762	1.055	1.01	40.551	1	93.712	1	1.528	1	1	1	1	1	1	1	1	1
RNU6ATAC	1455.15	830.001	1	469.163	4536.06	2737.49	1	1	1	1	5.051	473.22	1	1	690.157	2677.9	95.797	1	1	1	1	1	1	1	1	1	1	1
ROBO4	1.619	1.002	2.367	1.001	1.005	1.009	3.172	6.576	1.278	1.017	1	1	1.105	1	1	1	1	136.687	1.008	1	1	1	1	5.025	1.055	10.288	1	5.859
RPL18A	17.465	500.262	7592.13	907.139	548.743	926.942	3511.3	2871.65	3621.07	4536.06	309.119	896.395	2385.29	1047.9	487.71	344.577	270.64	730.096	1987.5	561.808	796.736	528.359	764.78	590.225	684.808	651.094	883.11	611.279
RPL3	29.615	329.88	6953.97	1008.88	696.986	596.304	7790.24	11889.9	8467.82	7112.65	267.74	896.395	1734.67	1628.91	703.933	235.457	176.568	1628.66	2392.58	1515.51	1246.6	1776.09	1250.77	219.597	1359.4	876.927	1271.38	1760.78
RPL36A-HNRNPH2	1	8.694	11.058	1	1	1	12.5	17.071	1	7.15	14.955	1	17.065	16.563	1	1	1	62.84	2.706	55.275	11.486	46.29	149.002	2.725	175.327	97.807	27.105	181.273
RPL7	39.855	663.71	17785.6	1150.75	656.796	620.573	9358.23	8175.35	13531.2	10248.6	391.445	1074.66	3621.07	1776.09	1074.66	462.087	360.822	1246.6	697.045	1269.75	726.168	1110.38	866.84	496.128	1096.36	849.401	772.014	1100.59
RPPH1	984.134	706.839	1	451.651	918.335	960.77	1	4.676	1	1	155.375	484.125	1	2.028	1062.04	1047.9	820.741	30131.2	1	41926.7	30131.2	30131.2	30131.2	10248.6	41926.7	53722.3	30131.2	30131.2
RPS4Y1	16.277	49.058	448.957	238.852	111.329	1	517.448	390.888	91.257	663.71	37.878	296.382	207.757	87.927	1	1	25.73	1	96.986	69.83	94.19	125.301	122.444	80.341	174.194	1	24.956	1
RTN1	6.037	11.388	1	1	1	1	1	1	1	1	5.052	1	1	2.656	1	21.365	3.132	1	1	1	1	1	1	1	1	11.658	1	1
RYR1	1	1	1	1	1	1	1	1.056	1	1	2.549	1	1	1	1	1.495	2.338	1	1	1	1	1	1	325.304	2.536	1	1	1
S0P25	1	1	1	1	1	1	3.857	1	1	1	1	1	1	1	1	1	1	1	1	1	1	1.125	1	1	1	1	1.21	1.228
S100A1	1	1	1	1	1	1	1	1	1	1	1.042	1	1	1	1	1	49.295	1	1.305	1.014	1	1	1	237.934	1	5.63	1	1
S100A12	1217.06	322.033	2.46	1.335	1.519	1.619	3.374	1.932	2.948	1.851	1.163	73.665	2.576	1.321	1.716	1.755	1.229	1.051	1.604	1.015	1.04	1.047	1.037	1.5	1.052	1.041	1.138	1.18
S100A14	3.724	1.405	1.831	1.334	1.516	1.617	2.679	1.93	2.946	1.849	1.055	1.258	2.458	1.32	1.129	1.175	1.23	1.051	1.603	1.015	1.04	1.047	18.035	1.47	1.051	1.004	1.137	1.179
S100A16	3.719	1.404	1.829	1.367	1.515	1.615	2.764	1.928	2.944	1.848	1.574	1.257	2.571	1.319	1.128	5.535	97.208	252.097	1.602	56.15	94.613	101.995	329.299	19.002	210.946	33.048	145.738	356.636
S100A2	1	1	1	1	1	1	1	1	1	1	1.384	1	1	1	1	1	1	1	1	1.021	1	1	8.708	1	1.166	1	1	1
S100A8	7112.65	2282.22	1	1	1	1	1	2.678	1	1	95.006	1166.76	16.468	1	98.23	109.865	2.312	1	1	1	1	1	1	7.869	1	19.509	1	1
S100A9	30131.2	4000.51	1	1	1	2.321	1	2.789	1	3.035	539.785	1380.38	1	1	169.447	656.796	405.482	1	1	1	1	1	9.73	44.767	1	181.544	1	1
S100B	1	1	1	1.973	16.32	1	1.214	1	1	5.36	2.562	35.73	1	1	6.939	1	1	1	1	4.967	1	1	1	1	1	72.397	1	1
S100P	584.428	24.278	1	1	1	1	1	1	1	1	2.889	108.18	1	1	292.131	2.244	25.331	1	1	1	1	1	1.195	1	1	1	1	1
S100Z	4.811	9.345	2.47	1	1	1	30.075	19.383	117.627	35.102	1.476	1	1	1	4.566	1	2.418	1	1	1	1	1	1	1	1	1	1	1
S1PR1	1	5.317	2.089	120.386	48.119	37.009	7.401	8.17	1	2.711	1.253	18.876	1	1	1.524	1	1	99.192	1	1.844	2.587	2.509	1	14.008	1	43.716	1.937	1.669
S1PR5	1	1	1	1	218.789	1	1	1	1	1	1	1	1	1	1	1	1	1	1	1	1	1	1	1	1	1	1.648	1
SAA1	1	1	1	1	1	1	1	1	1	1	1	1	1	1	1	1	1	1	1	1	1	1	2.284	2.363	26.875	359.439	1	1
SAMD3	3.841	1.836	1.854	31.313	282.335	1.639	5.043	3.332	2.983	1.872	1.06	63.548	2.487	1.336	1.159	1.187	1.243	1.056	1.623	1.016	1.055	2.382	1.017	1.516	4.862	1.005	4.021	1.191
SAMSN1	90.889	168.909	18.89	16.468	12.159	3.302	53.62	32.95	20.106	22.209	44.553	26.815	32.419	19.539	22.434	15.392	4.114	1.057	11.922	1.003	1.011	1.012	1.003	1.226	1.013	6.766	1.043	1.053
SCAR01	192.981	339.218	1	289.242	1628.91	1483.84	1	1	1	1	7.034	302.094	1	1	228.577	544.13	36.757	1	1	1	1	5.256	1	1	1	1	1	1
SCAR013	2468.11	912.065	1.614	1480.25	1480.25	1635.73	1.801	1.541	4.725	1.35	346.803	1776.09	5.649	4.917	1628.91	348.777	506.889	2225.85	1.733	2654.55	704.107	2392.58	2191.73	309.888	2436.42	2932.07	4078.57	10248.6
SCAR015	95.867	347.701	1.22	49.56	2009.89	1874.26	1.805	1.275	1.921	1.226	1.107	111.496	1.774	1.383	59.043	938.149	9.689	1.008	1.114	1	1.001	1.002	1	1.062	1.002	1	1.009	1.012
SCAR016	2.458	1.042	1.216	1.027	1.074	1.119	1.797	1.27	1.913	1.221	1.002	1.018	1.588	1.025	1.008	1.012	1.015	9.896	1.112	1	1.002	19.264	1	1.106	121.672	1	227.546	1.012
SCAR02	52.865	92.758	1	163.177	568.675	570.151	1	1	1	1	62	121.039	1	1	118.94	121.253	15.57	2153.4	1	3649.65	2497.48	1761.47	2038.15	2317.06	4814.7	7112.65	7112.65	4168.58
SCAR022	530.649	224.942	1.232	65.887	608.372	574.917	1.823	1.515	1.944	1.238	11.07	359.439	1.794	1.397	696.986	209.08	38.913	1.009	1.122	1	1.002	1.002	1	1.067	1.002	1	1.01	1.013
SCAR03	225.119	174.895	1	84.341	1217.06	1307.75	1	1	1	1	5.522	154.595	1	1	93.526	448.07	20.45	1	1	1	1	1	1	1	1	1	1	1
SCAR08	57.01	146.308	1	22.774	1047.9	902.158	1	1	1	1	6.041	70.745	1	1	81.084	305.173	1.911	1	1	1	1	1	1	1	1	1	1	1
SCG5	1	1	1	1	1	1	1.247	1	1	1	2.878	1	1	1	1	8.484	1	1	1	1.097	4.196	4.377	1.486	1	6.024	1	2.919	1
SCIMP	1	18.975	1	1	2.296	9.223	1	1	1	1	13.925	1	1	1	1	1	73.988	1	1.238	1	1	1	1	1	1	1.489	1	1
SDC1	1.08	1	1	1	1	1	1.043	1	1.015	1	1.925	1	1.003	1	1	2.325	8.645	1.016	79.506	7.02	10.455	14.043	82.723	1	2.645	1	17.672	4.287
SDC3	1.077	1	1	1	1	1	1.041	1	1.014	1	2.565	1	1.003	1	1	4.788	2.727	6.575	1	8.335	16.027	7.551	6.291	2.028	10.617	8.325	18.478	4.653
SDPR	1.401	6.105	7.864	1	1	1.002	25.424	17.302	10.489	12.754	1	1	24.094	303.701	1	1	1	130.425	1.001	1	5.962	4.697	1.168	12.338	100.216	21.877	3.025	9.591
SDS	1	1.722	1	1	1	1	1	1	1	1	54.216	1	1	1	1	17.249	17.741	1	1	1	1	1	1	1	1	1	1	1
SEC11C	5.261	23.826	36.469	26.677	49.419	28.3	36.21	18.312	45.773	25.474	50.463	30.971	24.511	34.921	12.754	63.96	35.2	6.786	1175.52	4.293	5.145	4.271	11.34	4.928	11.031	4.975	9.349	3.369
SEL1L3	5.655	6.537	1.494	16.67	17.603	194.819	13.443	13.578	6.207	5.579	16.85	5.688	10.299	20.388	14.393	3.972	87.924	43.038	656.152	2.287	14.031	50.651	33.763	1.198	19.338	4.598	9.024	1.356
SELENBP1	1.669	1.025	1.02	1.001	1.006	1.011	1.971	1.888	1.314	1.02	1	1.001	79.971	1.001	1	1	1	1.5	1.009	35.735	24.077	25.891	1.598	23.426	7.292	25.683	6.375	11.146
SELK	33.991	73.837	61.105	31.373	32.125	34.77	124.085	74.927	77.598	61.635	17.448	35.294	67.748	131.293	11.596	19.388	22.248	1	341.876	1	1	1	1	1	1	1	1	1
SELL	690.157	170.026	133.054	325.304	56.229	233.41	411.723	403.83	521.521	530.649	1.719	250.042	3.069	7.708	5.812	1	1	1	12.641	1	1	1	1	1	1	1	1	1
SELM	1.216	1.539	1.001	15.454	2.183	5.397	2.163	1.014	1.042	1.001	2.774	1	1.012	1	1	2.351	1.358	1	154.241	1	1	1	1	1	1	1	1	1
SELP	2.31	1.458	1.028	1.001	1	1	1.677	1.014	3.048	1.003	1	1	10.975	299.159	1	1	1	1.012	1	1	1	1	1	1	1	2.144	1	1
SELT	48.78	48.73	50.792	27.278	49.813	29.345	99.448	74.799	123.713	56.745	68.311	28.34	92.408	539.696	23.573	68.074	86.858	1	141.526	1	1	1	1	1	1	1	1	1
SEMA3C	6.2	6.946	4.837	1	1	1	2.58	4.276	1	1	21.305	1	1	2.699	1.52	20.88	49.868	1	1	425.037	68.61	96.081	56.538	24.583	125.546	54.34	91.949	82.454
SEMA6B	1	4.623	1	1	1	1	1	1	1	1	34.728	1	1	1	1.471	1.521	1.455	46	1	1	1	1	1	1	2.523	1.108	1	1
SEPP1	1	1	1	1	1	1	12.89	5.972	1	1	65.424	1	1	3.338	1.375	4.848	1	1.635	1	133.73	18.639	15.392	2.621	118.717	17.427	521.521	2.291	19.718
SERINC2	1.001	1.796	1	1	1	1	1.007	1	1	1	6.354	1	1	1	1	5.014	12.386	2.453	1	1.101	4.471	1.469	19.453	11.851	15.866	1.194	9.938	6.19
SERPI01	656.796	290.591	1.156	1.001	1.004	1.008	1.302	1.898	1.262	1.015	25.799	3.416	1.129	1.017	5.279	48.314	1	1	1.007	16.959	1	1	1.374	1.006	1	1	1	1
SERPINB1	177.313	145.891	429.052	25.121	49.704	19.051	255.215	460.645	305.173	451.651	63.85	56.502	41.031	212.67	408.325	42.092	28.079	7.753	15.176	21.181	6.865	4.021	16.888	6.91	5.476	13.586	11.093	6.512
SERPINB2	1.521	105.821	1.007	1	1.001	1.003	1.22	1.01	1.157	1.015	25.202	1	1.093	1	112.775	1	1	1	1.002	1	1.737	1	1.204	1.001	1	1	89.174	1.12
SERPINB5	1.426	1	1.007	1	1.001	1.003	1.81	1.01	3.657	1.007	1	1	1.043	1.009	1	1	1	1	1.002	1	1	1	1	1.001	1	1	1	1
SERPINE1	1.389	1.01	1.006	1	1.001	1.002	1.2	2.122	3.555	3.037	3.364	1	1.313	15.534	1.416	14.421	3.318	714.33	1.002	77.16	454.529	176.48	109.696	3.503	1151.58	7.101	1168.38	217.035
SERPINE2	1.387	1	7.89	2.663	2.216	1.002	8.107	9.579	9.097	5.435	1	3.764	6.657	38.921	1	1	1	2.538	1.002	432.2	102.409	206.17	26.574	1.001	139.177	1.852	210.493	215.213
SERPINF1	1.427	9.152	10.639	1.594	1.001	8.46	7.213	8.178	8.532	10.489	3.83	47.66	4.292	3.263	2.009	9.182	1	1	3.919	2.59	129.566	44.094	3.287	258.501	135.451	563.827	126.182	91.685
SERPING1	7.772	2.305	44.378	1	1.001	1.002	167.981	95.918	63.834	83.716	1.035	1	8.25	19.333	5.244	4.717	1	1	1.002	7.227	38.172	2.299	1.178	41.056	8.732	325.304	3.088	13.072
SERPINH1	1.401	1.007	5.13	2.321	2.767	1.002	2.001	3.597	4.882	4.886	6.738	1.743	4.197	4.564	1.608	5.827	9.889	201.495	4.286	461.33	666.948	620.415	199.629	18.326	395.596	98.637	1005.02	386.201
SERPINI1	1.41	1	14.483	1.65	4.93	8.039	17.947	20.455	4.141	7.727	1.076	2.119	7.501	23.908	1	1.518	2.477	1	7.111	2.426	1.106	1.2	1	1.002	1.113	1	1.052	1
SEZ6L	1.011	1	1	1	1	1	1.066	1	1.001	1	1	1	1	1	1	1	1	1	1	1	1	1	1	1	1	1	1	1
SFN	8.876	1	1	1	1	1	1	1	1	1	1	1	1	1	1	1	1	1	1	1	1	1	82.937	1	1	1	1	1
SFRP1	1	1	1	1	1	1	1	1	1	1	1	1	1	1	1	1	1	1.473	1	5.62	24.021	100.209	9.628	1	7.658	7.888	11.583	3.498
SFRP4	1	1	1	1	1	1	1	1	1	2.414	1	1	1	1	1	1	1	1	1	13.139	1	2.669	1	1	38.818	2.171	1	1
SGCA	1.879	1.008	1.045	1.005	1.013	1.324	1.839	1.064	1.473	1.045	1	1.002	1.235	1.003	1	1.001	1.002	1	1.02	2.686	1	1.001	1	116.027	61.654	1	1.384	1.001
SH2D1B	1.866	1.76	1.043	1.004	187.908	1.022	1.445	1.06	4.172	1.043	1	1.002	1.227	1.003	1	1.001	1.002	1	1.019	1	1	1	1	1.012	1	1	1.001	1.001
SH3GL2	2.915	1.133	1.418	1.09	1.198	1.267	2.096	1.486	2.282	1.424	1.011	1.06	1.886	1.085	1.023	1.033	1.047	1.012	1.258	1.001	1.007	1.008	1.009	1.173	1.009	1	1.029	1.036
SHISA2	1	1	1	1	1	1	8.927	5.118	1	1	1	1	1	1	1	1	1	1.259	1	1	1	1	6.799	1.505	15.187	1	1	1
SLAMF7	1.038	8.026	1	1	80.162	1.53	1.016	1	1.005	1	47.038	1	1.001	1	1	153.882	56.223	1	370.1	1	1	1	1	1	1	1	1	1
SLAMF8	1.028	1	1	1	1	1	1.016	1	1.005	1	61.039	1	1.001	1	1	59.388	4.796	1	1	1	1	1	1	1	1	2.64	1	1
SLC11A1	437.958	165.923	1.751	1	1	1	1	1.169	1	1	56.028	1	1.426	1	1.274	61.321	3.792	1	1	1	1	1	1	1	1	26.493	1	1
SLC12A5	1	1	5.558	1	1	1	3.056	1.955	1	1	1.36	1	1	1	1	1	1	1	1	1	1	1	1	1	1	1	1	1
SLC12A8	1	1	1	1	1	1	1	1	1	1	1.269	1	1	1	1	1.394	1	1	2.189	1	2.322	2.565	4.449	1	2.079	1	39.72	1
SLC15A3	102.578	85.659	1	3.042	1	29.404	1	1	1	1	149.277	1	1	1	1	201.744	533.368	2.012	25.222	2.964	2.776	2.962	1	2.585	2.114	7.587	4.489	2.045
SLC16A6	14.998	18.878	1	2.376	7.319	1	1	1	1	1	7.087	1.314	1	1	1	4.212	1	1	2.14	1	1	1	1	1	1.037	1	23.856	1
SLC17A9	1	3.089	4.796	1.447	2.931	14.369	6.76	2.356	1.057	4.011	11.154	3.341	1	1	7.293	16.939	19.729	2.922	340.097	1.488	2.605	3.809	1.891	1	1.906	1	9.916	3.262
SLC19A3	1	1	1	1	1	1	1.008	1	1.427	1	1	1	1	1	1	1	1	1	1	2.235	1	1	1	1	1	158.021	1	1
SLC1A3	1	2.463	1	1	1	1	1	1	1	3.741	74.028	1	1	1	1.381	114.282	34.594	1	1	1	1.195	1.098	1.218	9.87	7.246	69.862	5.986	4.232
SLC1A4	1	2.519	3.495	1	3.283	1.483	3.38	1	3.065	4.619	10.829	1.782	3.842	5.124	16.468	41.701	20.646	3.616	95.697	27.361	5.816	5.22	6.007	4.291	4.607	1.432	10.074	1.202
SLC1A6	1	1	1	1	1	1	1	1.786	1	1	1	1	1	1	1	1	1	1	1	1	1	1	1	1	1	1	1	1
SLC24A2	1	1	1	1	1	1	1	1	1	1	1	1	1	1	1	1	1	1	1	1	1	1	1	1	1.249	1	1	1
SLC24A5	1	1	1	1	1	1	1	1	1	1	1	1	1	1	1	1	1	1	1	1	1	1	1	1	1	1	1	1
SLC2A1	9.149	6.006	15.287	10.691	23.798	100.929	1	4.274	1	3.875	1.883	12.288	27.85	5.476	5.911	4.132	3.794	13.191	6.177	37.513	74.768	48.303	502.5	6.18	127.955	7.785	96.533	17.982
SLC37A2	1	18.156	1	1	1	1	1	1	1	1	120.087	1	1	1	1.202	40.229	117.379	1	1	1	1	1	1.038	1	1	5.009	1.966	1.084
SLC39A4	1	2.344	81.581	1.484	2.335	2.136	19.15	22.139	17.995	26.045	1.886	1.851	21.659	14.739	2.01	3.361	2.368	1.038	15.336	1	1.387	1.072	4.941	1.555	1.148	1.054	1.374	1.13
SLC45A2	1	1	1	1	1	1	1	1	1	1	1	1	1	1	1	1	1	1	1	1	1	1	1	1	1	1	1	1
SLC4A1	1	1.702	1	1	1	1	1	1.728	1	1	1	1	132.593	1	1	1	1	1	1	1	1	1	1	1	1	1	1	1
SLC4A10	1.145	1	1	1	1	1	1.077	1.001	1.028	1	1	1	1.009	1	1	1	1	1	1	1	1	1	1	1	1	1	1	1
SLC6A15	1	1	1	1	1	1	1.191	1	1	1	1	1	1	1	1	1	1	1	1	1	1.163	4.685	3.564	1	1	1	1.612	65.235
SLC7A5	4.385	10.116	3.76	1.516	2.188	2.129	3.77	3.796	4.044	4.581	3.667	2.639	10.037	6.881	3.253	3.182	1.331	2.52	40.02	11.38	26.092	6.954	64.486	3.229	28.175	1.029	35.335	5.758
SLCO2B1	1.004	1	1	1	1	1	1.002	1	1	1	84.719	1	5.306	15.637	1	30.659	67.724	1	1	1	1	1	1	2.648	1	36.644	1	1
SLN	1.001	1	1	1	1	1	1.001	1	1	1	1	1	1	1	1	1	1	1	1	1	1	1	1	1118.05	23.419	1	1	1
SMOC2	1	1	1	1	1	1	1	1	1	1	1	1	1	1	1	1	1	1	1	59.906	1	1	1	9.503	1.628	16.444	1	1
SMPX	1	1	1	1	1	1	1	1	1	1	1	1	1	1	1	1	1	1	1	1	1	1	1	96.556	17.524	1	1	1
SMTNL2	1.188	1	1.001	1	1	1	1.098	1.001	1.04	1.001	1	1	1.012	1	1	1	1	1	1	1	1	1	1	150.359	1	1	1	1
SNCG	1	1	1	1	1	1	1	1	1	1	1	1	1	1	1	1	1	25.731	1	4.948	2.319	3.118	2.274	1	6.405	89.291	1.251	4.874
SNED1	1.023	1.231	1.003	3.011	1	2.052	1.126	1.001	1.004	1	1	2.086	1	1	1	1	2.124	6.817	3.639	20.291	13.576	13.03	1	13.602	3.731	12.047	2.41	158.038
SNHG15	4.57	76.879	244.094	32.552	21.095	39.999	180.868	158.987	125.979	262.826	5.778	154.96	36.985	33.709	14.773	10.825	2.291	4.693	25.283	1.544	6.227	2.966	7.361	2.297	8.984	8.513	4.281	6.002
SNORA10	377.736	440.023	1	306.813	1506.33	2094.51	1	1	1	1	75.09	428.86	1	1	350.596	849.401	63.389	1	1	1	1	1	1	1	1	1	1	1
SNORA11B	38.39	102.097	1	7.21	402.914	569.673	1	1	1	1	1.147	55.64	1	1	21.659	197.9	3.379	1	1	1	1	1	1	1	1	1	1	1
SNORA11D	1	1	1	1	16.762	364.939	1	1	1	1	1	27	1	1	1	1	1	1	1	1	1	1	1	1	1	1	1	1
SNORA11E	1	1	1	1	16.756	362.873	1	1	1	1	1	26.989	1	1	1	1	1	1	1	1	1	1	1	1	1	1	1	1
SNORA13	82	72.101	1	41.006	548.743	626.241	1	1	1	1	1.298	56.14	1	1	44.649	142.245	13.867	1	1	1	1	1	1	1	1	1	1	1
SNORA14A	27.412	50.088	1	33.084	346.762	416.538	1	1	1	1	5.085	60.534	1	1	45.571	108.007	23.544	1	1	1	1	1	1	1	1	1	1	1
SNORA14B	93.277	256.03	1	171.262	1359.29	1601.56	1	1	1	1	53.654	201.035	1	1	112.405	342.422	5.619	1	1	1	1	1	1	1	1	1	1	1
SNORA15	35.312	48.989	1	17.046	508.648	828.838	1	1	1	1	1	23.787	1	1	13.602	147.976	1.524	1	1	1	1	1	1	1	1	1	1	1
SNORA20	1150.75	1683.74	1	1133.99	7112.65	6102.07	1	1	1	1	49.087	1008.88	1	1	918.335	2385.29	85.062	1	1	1	1	1	1	1	1	1	1	1
SNORA21	352.857	250.384	1	184.007	1102.71	1707.46	1	1	1	1	21.694	354.925	1	1	274.514	1074.66	54.567	1	1	1	1	1	1	1	1	1	1	1
SNORA23	1133.99	997.02	1	626.031	2119.62	2555.61	1	1	1	1	65.402	718.434	1	1	1564.72	1380.38	227.944	89.441	1	1	1	34.964	1	1	797.282	1	718.39	1
SNORA28	110.379	137.699	1	50.06	757.339	939.658	1	1	1	1	6.611	131.566	1	1	115.652	357.112	25.607	1	1.261	1	1	1	1	1	1	1	1	1
SNORA2A	120.168	87.326	1	68.199	377.736	537.107	1	1	1	1	6.848	119.755	1	1	132.08	187.908	18.509	1	1.707	1	1	1	1	1	1	1	1	1
SNORA2B	23.693	13.219	1	21.026	173.097	353.366	1	1	1	1	1	26.303	1	1	28.475	83.115	4.815	1	1	1	1	1	1	1	1	1	1	1
SNORA34	2009.89	933.183	1	670.285	2468.11	2351.18	1	1	1	1	116.209	757.339	1	1	2385.29	1593.56	150.755	1	1	1	1	1	1	1	1	1	1	1
SNORA36A	10.553	6.589	1	7.828	143.124	596.333	1.002	1	1	1	1.301	21.489	1	1	1	93.013	1	1	1	1	1	1	1	1	1	1	1	1
SNORA37	796.736	1296.54	1	441.174	2066.41	3013.13	1	1	1	1	88.541	484.125	1	1	496.128	2066.41	123.19	1	1.244	1	1	1	1	1	1	1	1	1
SNORA38	1033.93	539.518	1	346.762	1628.91	1536.91	1	1	1	1	2.037	441.174	1	1	876.927	733.902	35.987	1	1	1	1	1	1	1	1	1	1	1
SNORA38B	451.651	389.757	1	614.187	2385.29	2206.28	1.002	1	1	1	4.23	553.874	1	1	402.914	526.068	32.645	1	1	1	1	1	1	1	1	1	1	1
SNORA41	14.887	28.387	1	1	147.976	346.566	1	1	1	1	1	1	1	1	1	34.671	1	1	1	1	1	1	1	1	1	1	1	1
SNORA47	290.686	541.448	1	234.549	313.064	359.581	1	1	1	1	52.098	539.696	1	1	703.933	350.596	112.709	1	1	1	1	1	1	1	1	1	1	1
SNORA49	2385.29	1409.94	1	1776.09	2577.86	2930.2	1	1	1	1	154.309	1537.15	1	1	2468.11	1734.67	435.163	1	1	1	1	1	1	1	1	1	1	1
SNORA52	1564.72	746.991	1	780.022	2119.62	2314.5	1	1	1	1	22.734	1021.54	1	1	1955.56	1593.56	317.728	1	1.655	1	1	1	1	1	1	1	1	1
SNORA54	3621.07	1275.97	1	30131.2	5440.12	4078.57	1	1	1	1	214.878	30131.2	1	1	4935.64	1564.72	890.915	1	1	1	1	1	1	1	1	1	1	1
SNORA55	44.422	111.476	1	11.059	626.031	936.516	1	1	1	1	3.238	36.543	1	1	33.638	441.174	6.867	1	3.174	1	1	1	1	1	1	1	1	1
SNORA5A	145.958	1060.62	1	422.856	3880.81	3511.3	1	1	1	1	25.149	465.383	1	1	262.826	2932.07	28.635	1	1	1	1	1	1	1	1	1	1	1
SNORA5C	47.236	72.45	1	149.305	1150.75	911.776	1	1	1	1	2.442	247.985	1	1	103.779	334.439	12.6	1	1	1	1	1	1	1	1	1	1	1
SNORA6	146.587	443.396	1	190.76	1955.56	2268.54	1	1	1	1	6.382	350.596	1	1	221.931	972.098	17.891	1	1	1	1	1	1	1	1	1	1	1
SNORA60	32.604	19.086	1	29.686	332.576	571.531	1	1	1	1	2.513	63.494	1	1	21.96	97.807	3.492	1	1	1	1	1	1	1	1	1	1	1
SNORA61	670.285	121.876	1	573.944	996.105	1274.43	1	1	1	1	3.916	559.179	1	1	508.648	1628.91	316.977	1	1	1	1	1	1	1	1	1	1	1
SNORA65	91.709	174.07	1	67.943	1256.22	1872.12	1	1	1	1	2.471	182.575	1	1	67.617	1537.15	4.259	1	2.196	1	1	1	1	1	1	1	1	1
SNORA66	26.009	27.476	1	25.753	190.76	421.243	1	1	1	1	1.935	20.339	1	1	18.214	108.18	2.547	1	1.85	1	1	1	1	1	1	1	1	1
SNORA71A	1359.29	562.601	1	428.86	938.149	1213.55	1	1	1	1	60.08	602.096	1	1	1696.8	1008.88	144.372	1	1	1	1	1	1	1	1	1	1	1
SNORA71D	857.778	421.191	1	368.057	1402.11	1719.93	1	1	1	1	70.324	608.372	1	1	1047.9	1276.14	69.348	1	1	1	1	1	1	1	1	1	1	1
SNORA74A	270.75	602.482	1	496.128	1380.38	2766.75	1	1	1	1	4.032	748.854	1	4.271	1033.93	2243.71	230.03	2.283	1	1	1	1	1	1	1	1	1	1
SNORA74B	504.396	893.842	1	584.428	2468.11	2293.87	1	1	1	1	28.328	530.649	1.016	1	787.552	1430.52	148.145	1	1	1	1	1	1	1	1	1	1	1
SNORA75	52.387	141.326	1	64.965	772.221	724.74	1	1	1	1	3.405	100.062	1	1	80.341	243.282	5.698	1	1.523	1	1	1	1	1	1	1	1	1
SNORA78	68.199	19.775	1	61.211	295.017	415.591	1	1	1	1	3.187	106.643	1	1	76.893	98.23	13.893	1	1	1	1	1	1	1	1	1	1	1
SNORA79	22.995	50.444	1	6.149	171.708	312.555	1	1	1	1	1	22.329	1	1	9.744	88.932	4.108	1	1	1	1	1	1	1	1	1	1	1
SNORA7A	1593.56	699.48	1	1133.99	3231.26	3880.81	1	1	1	1	16.285	1955.56	1	1	2317.06	1908.59	253.47	1	1	1	1	1	1	1	1	1	1	1
SNORA7B	996.105	537.414	1	559.179	2243.71	1907.37	1	1	1	1	8.186	584.428	1	1	1201.08	1185.1	136.519	1	1	1	1	1	1	1	1	1	1	1
SNORA80B	372.548	224.576	1	125.764	377.736	1405.45	1	1	1	1	19.504	308.393	1	1	211.119	309.888	36.089	1	1.534	1	1	1	1	1	1	1	1	1
SNORA81	960.69	1396.35	1	1033.93	4189.27	4814.7	1	1	1	1	148.002	1008.88	1	1.698	1430.52	2009.89	205.25	1	1	1	1	1	1	1	1	1	58.412	1
SNORA84	656.796	460.586	1	454.881	1564.72	1522.48	1	1	1	1	2.1	491.968	1	1	500.271	1236.04	88.817	1	1	1	1	1	1	1	1	1	1	1
SNORA9	273.257	183.737	1	306.813	1734.67	1768.75	1	1	1	1	5.538	389.905	1	1	400.331	984.134	32.434	1	1.293	1	1	1	1	1	1	1	1	1
SNORD10	5440.12	9816.66	1.717	4935.64	30131.2	10248.6	2.52	2.146	2.772	1.735	1961.22	8467.82	2.559	1.973	30131.2	30131.2	3806.77	1.111	1.698	1.01	1.026	1.045	1.011	1.389	1.033	1.002	1.102	1.13
SNORD104	1	1	1	1	1	1	1	1	1	1	170.911	1	1	1	1	1	1	1	22.23	1	1	1	1	1	1	1	1	1
SNORD15A	174.503	430.25	1	359.439	1537.15	1774.56	1	1	1	1	74.592	414.011	1	1	416.929	918.335	27.806	1	1	1	1	1	1	1	1	1	1	1
SNORD15B	1816.31	9358.23	1	2795	13531.2	13531.2	1	1	1	1	970.534	3880.81	1	1	3401.52	10248.6	1083.97	1	1	1	1	1	1	1	1	1	1	1
SNORD22	2243.71	4432.81	1.684	1696.8	10248.6	41926.7	2.475	1.775	2.72	1.702	143.482	2317.06	2.509	1.928	2179.14	7112.65	199.99	1.081	7.321	1.009	1.023	1.027	1.01	1.366	1.029	1.002	1.093	1.116
SNORD89	553.874	17.491	1.609	3880.81	1.336	4562.46	2.371	2.01	2.599	1.62	134.374	1480.25	2.264	1.664	1021.54	1.082	1.128	1.058	3.323	1.006	1.017	1.019	1.007	1.306	1.021	1.001	1.071	1.087
SNORD94	1564.72	1067.14	1.598	2385.29	6102.07	5187.88	2.357	1.682	2.583	1.609	20.436	2468.11	7.488	1.83	2795	2243.71	238.578	1.055	2.323	1.006	1.016	1.026	1.006	1.3	1.02	1.001	1.068	1.084
SNORD97	2795	3453.63	1.6	4536.06	6102.07	7112.65	2.359	1.684	2.585	1.611	191.535	4935.64	7.493	1.832	4189.27	8467.82	3641.17	1.067	1.589	1.006	1.016	1.026	1.007	1.3	1.02	1.001	1.068	1.084
SNX10	89.174	47.609	2.696	2.593	10.735	39.49	23.289	12.476	31.266	8.921	69.371	6.616	1	1	6.435	370.306	214.954	1	1	1	1	1	1.014	1	1	24.37	1	1
SORBS1	1	1	1	1	1	1	4.414	1.724	1	1	1	1	4.777	1	1	1	1.258	1.019	1	1	1	1	1	53.06	3.595	197.286	1	1
SORBS2	1	1	1	1	1.708	1	4.667	1	1	1	1	1	1	1	1	1	1	36.045	1	27.625	1	1.087	2.348	6.715	20.31	9.229	1.309	1.591
SORL1	787.552	52.286	21.214	173.097	133.875	42.146	56.509	85.404	16.958	51.262	10.855	61.796	1	1	146.587	1	1	1	3.47	1	1	1	1.051	1	1	1.868	3.868	1
SOX10	1	1	1	1	1	1	1	1	1	1	1	1	1	1	1	1	1	1	1	1	1	1	1	1	1	1	1	1
SOX15	1	1	1	1	1	1	1	1	1	1	1	1	1	1	1	1	1	1	1	1	1	1	3.251	1	1	1	1	1
SOX4	1	12.211	82.581	1.741	1.94	6.077	53.038	103.864	222.736	83.817	2.461	31.56	10.237	13.906	4.564	5.236	4.765	31.63	1	13.398	2.882	9.19	25.737	1	3.784	2.24	13.194	1.561
SPARC	1	14.029	40.022	1	1	1	44.952	53.592	86.849	159.172	188.682	1	10.463	359.439	4.719	226.006	122.944	730.041	1	1661.32	1295.72	712.48	76.375	89.174	3122.65	402.914	880.22	449.725
SPARCL1	1.034	1	1	1	1	1	1.158	1	1.007	1	1	1	1.001	1	1	1	1	1	1	1	1	1	1	114.834	1	264.027	1	1
SPC25	1	1	3.972	1	1	1	1	1.692	3.076	1	1	1	46.097	19.847	3.252	1.231	1	1.62	1	1.099	1	1	1.043	1	1	1	1.349	1.735
SPINK2	1	1	105.575	1.737	1	1.935	385	282.627	332.576	231.963	1	6.103	1	1	5.946	1	1	1	17.092	1	1	1	1	1	1	1	1	1
SPINK6	1	1	1	1	1	1	1	1	1	1	1	1	1	1	1	1	1	1	1	1	1	1	1	1	1	1	1	1
SPINT1	7.617	4.138	6.236	1	1	2.497	3.713	4.796	1	2.336	14.553	1	1	1	1.417	23.178	46.589	1	1.8	1	1	1	97.507	1	1	1.824	1	1
SPN	1.002	13.108	50.286	20.705	145.642	1	19.205	37.998	15.893	35.178	36.145	31.607	25.534	18.14	107.661	24.839	63.902	1	12.846	1	1	1	1	1	1	1	1	1
SPNS3	3.061	3.712	4.764	1.55	1.265	1.27	9.842	24.624	28.434	51.224	1.011	3.608	1.983	1.087	8.399	1.034	1.048	1.01	1.261	1.002	1.007	1.008	1.003	1.175	1.01	1	1.029	1.036
SPOCD1	1	1	1	1	1	1	1	1	1	1	19.319	1	1	1	1	27.596	173.113	6.484	1	16.15	11.534	16.745	3.815	1	10.479	1.197	40.131	26.761
SPOCK1	1	1	1	1	1	1	1	1	1	1	1	1	1	1	1	1	1	13.272	1	70.137	55.221	108.725	5.739	6.665	30.957	17.912	16.089	14.618
SPOCK2	7.561	1.955	1.492	172.159	74.439	51.495	4.5	3.87	1	3.17	1	164.039	1	1	1.694	1	1	1	4.208	1	1	1	1	2.082	1	1.097	1	1
SPOCK3	1	1	4.88	1	1	1	7.617	9.444	6.219	5.219	1	1	1	1	1	1	1	1	1	1	1	1	1	1	1	1	1	1
SPON2	3.625	1.939	2.338	1.994	316.307	1.804	3.093	2.105	11.911	11.633	1.765	3.593	11.236	1.268	7.54	62.437	85.624	1.064	2.72	7.314	137.195	101.736	2.853	3.182	6	9.883	363.16	195.529
SPP1	5.676	1	7.607	1	1	1	75.989	27.154	6.583	5.823	1159.13	1	1.024	1.356	1	3231.26	2686.43	1	1	1	1	1	1	2.764	2.062	58.547	1.072	1
SPTA1	1.807	1.005	7.753	1.002	1.009	1.515	2.543	2.796	4.477	5.045	1	1.001	40.365	28.043	1	1	1.001	1	1.013	1	1	1	1	1.008	1	1	1	1
SPTB	1	1	1	1	1	1	1	1	1	1	1	1	6.293	1	1	1	1	1	1	1	1	1	1	104.463	1.113	1	1	1
SRL	1.001	1	1	1	1	1	1	1	1	1	1	1	1	1	1	1	1	1	1	1	1	1	1	146.924	2.912	1	1	1
SRPX	1.003	1	1	1	1	1	1.002	1	1	1	1.434	1	1	1	1	1	1	49.054	1	1.471	58.491	83.39	4.791	20.264	43.99	157.628	19.686	181.931
SSR4	11.715	91.941	274.312	113.909	150.99	110.038	241.492	232.86	323.366	268.439	137.878	127.603	118.499	279.834	132.593	93.013	89.009	79.927	4935.64	81.92	112.961	61.038	71.228	47.72	147.341	62.383	56.297	77.502
ST14	4.576	7.484	1	1	1	7.551	1.007	1	1.001	1	63.555	1	1	1	1	37.342	131.433	1	42.297	1	1	1	29.996	1	1	2.281	1	1
ST6GAL1	8.079	6.753	12.704	80.708	39.455	149.924	8.58	11.431	5.575	6.407	10.082	44.649	7.836	27.363	3.838	6.908	27.212	30.839	641.893	1.83	1.003	1.735	7.042	7.864	1.098	18.498	1.444	1.005
ST8SIA6	1	1	6.803	1	7.83	1	7.968	7.778	3.559	1	1	1	13.992	41.887	1	1	3.464	1	1	1	1	1	1	1	1	1	1	1
STAB1	3.082	64.224	1.443	1.122	1.217	1.287	3.593	3.353	2.411	1.45	167.547	1.067	2.146	1.651	35.218	4.222	1.06	109.896	1.278	1.213	1.01	1.012	1.002	12.57	1.011	115.034	1.033	1.041
STAC3	3.012	5.019	1.429	1.26	1.206	1.901	2.113	1.831	2.303	1.436	6.646	1.532	1.907	1.634	2.693	10.026	10.52	1.01	4.29	1.002	1.008	1.009	1.003	368.057	19.445	1.006	1.03	1.038
STAP1	2.998	1.151	24.216	5.559	4.878	62.612	58.713	33.677	48.245	21.455	1.013	3.428	10.513	9.3	4.811	1.04	1.056	1.011	25.797	1.002	1.009	1.01	1.002	1.195	1.011	1	1.035	1.043
STC2	1.025	1	1	1	1	1	1.014	1	1.005	1	1	1	1	1	1	1	1	5.05	1	250.861	81.433	177.549	26.198	1	337.886	3.344	894.976	4.624
STEAP4	100.062	3.527	1	1	1	1	1.389	1	1	1	1	1	1	1	1	1	1	1	1	80.257	1	1	1	5.627	1	34.227	1	188.051
STMN1	1	2.363	547.193	25.613	24.437	18.815	405.649	406.768	840.6	632.701	44.824	60.68	632.701	226.006	245.123	9.754	22.753	79.944	12.641	32.079	27.49	18.155	58.858	7.764	67.237	9.46	23.907	30.319
STMN2	1	1	1	1	1	1	1	1	1	1	1	1	1	1	1	1	1	1	1	1	1.017	1	1	1	2.921	1	1	2.486
STOM	25.013	19.285	25.795	4.228	135.532	1.678	61.214	49.573	47.463	57.15	46.69	68.664	151.681	996.105	33.673	131.866	96.732	117.668	6.049	269.805	54.908	50.466	47.464	38.965	28.543	279.834	74.812	68.244
STON2	1	5.804	7.45	1	1	1	5.568	11.855	4.715	6.585	2.468	1	20.863	128.823	2.597	1	3.475	1.141	1	16.802	1	1	5.912	71.399	1.182	3.944	1	3.529
SULF1	1	1	1	1	1	1	1	1	1	1	1	1	1	1	1	1	1	4.792	1	1450.71	25.586	169.731	1.071	2.093	106.814	3.451	24.649	1.246
SYNGR1	1	3.69	83.149	1	7.495	1	88.481	71.955	51.006	123.713	1.629	2.688	132.867	1.907	11.86	13.097	19.707	1	9.327	1.849	3.366	2.521	1.228	2.724	3.313	1.015	3.092	1
SYNPO2	1	1.183	1	1	1	1	1	1	1	1	1	1	1	1	1	1	1	1	1	1.247	2.698	2.753	1	530.649	78.239	12.185	3.969	2.387
SYTL1	29.888	16.489	4.9	43.508	105.532	50.059	6.001	4.902	1.339	3.336	3.155	28.407	1	1	37.471	1.293	3.262	1	289.491	1	1	1	14.692	1	1	1	1	1
SYVN1	13.936	6.498	5.131	4.137	4.671	18.338	8.626	5.543	10.967	2.742	3.658	4.969	4.473	5.503	5.097	3.585	3.144	3.17	336.981	3.635	8.111	6.639	6.425	11.868	2.852	17.059	45.662	4.458
TACSTD2	1.7	1.015	1.012	1	1.003	1.006	1.275	1.016	1.226	1.013	1	2.315	1.074	1	1	1	1.472	5.272	1.005	1	1	1	63.507	1.002	1	1	1	1
TAGLN	5.493	11.729	1	2.296	1	17.538	1	1	1	1	2.156	1.382	1	1	1.61	1.86	31.797	5.087	7.677	194.451	418.146	536.809	113.379	57.762	1579.14	350.596	1188.88	16.859
TAL1	1	1.191	15.25	1	1	1	10.36	11.406	1	1	1	1	25.045	52.195	1	1	1	14.431	1	1	1	1	1	1	1	1	1	1
TBC1D16	1.001	1	1	1	1	1.349	1	1	1.451	2.252	2.745	1	1	1	1	3.355	4.68	14.791	1	7.612	11.797	15.509	11.897	3.702	8.56	21.202	13.989	47.462
TBX21	1	1	1	1	150.004	1	1	1	1	1	1	1	1	1	1	1	2.315	1	1	1	1	1	1	1	1	1	1	1.144
TBX3	1	1	1	1	1	1	1	1	1	1	1	1	1	1	1	1	1	1	1	1.195	12.11	8.378	1.115	6.19	2.972	4.665	41.632	49.148
TC2N	1	1.303	3.716	163.177	45.659	4.809	3.085	3.288	1	3.177	1	65.194	1.356	38.046	1	1	1	1	1	1	1	1	1.907	3.091	1	16.363	1	1
TCAP	1	1	1	1	1	1	1	1	1	1	1	1.187	1	1	1	1	1	1	1	1	1	1	1	1008.88	2.997	1	1	1
TCF7	1	2.046	1.698	230.234	9.2	1.596	1.411	1	8.698	3.022	1.052	151.681	1	1	1.241	1	1.167	1	1	1	1	1	1	1	1	1	1.063	4.67
TCL1A	1	1	1	1	1	322.97	1	1	1	1	1	1	1	1	1	1	1	1	19.77	1	1	1	1	1	1	1	1	1
TEK	1	1	1	1	1	1	3.066	2.298	1	1	1	1	1	3.107	1	1	1	41.358	1	1	1.211	1.36	1	3.665	3.944	5.112	2.274	1
TERC	5.336	2.719	1	17.776	32.203	105.139	1	1	1	1	1	34.996	1	1	4.654	3.578	1.856	24.366	1	71.455	78.421	28.679	154.032	13.781	92.578	55.595	249.449	243.976
TFPI	1	4.04	50.899	1	1	1	208.382	122.587	121.668	47.3	9.845	1	22.679	37.193	1.419	8.205	5.085	316.443	1	30.39	51.803	73.053	37.279	26.788	161.849	35.102	92.867	172.598
TFPI2	3.791	1.434	1.867	1.359	1.549	1.652	3.146	1.968	3.006	1.886	1.079	1.281	2.506	1.345	1.146	1.194	1.25	28.472	1.637	1.351	25.675	86.968	9.409	1.527	88.262	1.658	349.082	152.246
TGFBI	1	150.919	1	1	1	1	1	1	1	1	264.164	1	1	1	1	59.679	8.734	4.199	1	1329.93	190.685	672.401	232.848	19.249	1402.11	82.613	1577.55	245.122
TGFBR3	1	1	1	4.447	109.193	1	1.201	1	1	1	1	1	1	1	1	1	1	3.644	1	25.86	13.908	4.89	1.196	25.144	4.296	94.299	13.69	75.511
TGM2	3.307	1.777	3.022	1.217	1.338	1.421	2.375	1.695	2.603	1.623	30.482	1.137	7.54	1.187	1.49	57.442	671.924	242.858	1.417	13.464	34.802	140.758	57.499	26.446	99.989	8.594	829.101	1.366
THBS1	1	317.945	1	1	3.135	1.7	1	1	1	1	42.071	1	14.253	885.981	1	1	1.177	4735.85	1	631.032	1067.44	395.874	213.352	29.902	1796.92	596.156	1693.11	27.238
THBS2	1	1	1	1	1	1	1	1	1	1	1	1	1	1	1	1	1	1	1	39.878	214.972	532.66	1.439	2.37	138.091	37.429	85.084	129.484
THEMIS	1	1	1	45.509	1	1	1	1	1	1	1	48.475	1	1	1	1	1	1	1	1	1	1	1	1	1	1	1	1
THY1	1.994	1.012	1.35	1.008	1.019	1.034	2.47	1.096	1.564	1.068	1	1.005	1.304	1.006	1.001	1.002	1.003	1.001	1.031	419.302	111.809	52.378	2.521	1.025	28.632	9.106	63.924	24.598
TI0GL1	1.021	1	1	1	1	1	1.012	1.001	1.004	1	1	1	1	1	1	1	1	159.549	1	8.326	1.481	8.195	73.706	32.091	77.076	59.338	14.801	1
TIE1	2.127	1.017	6.63	1.014	2.334	1.052	2.556	3.838	2.069	1.2	5.086	1.008	1.386	2.514	2.177	23.524	93.549	299.916	1.046	1	1.001	1.189	1.003	10.751	1.149	8.06	1.004	1.004
TIMP3	3.565	1.349	8.939	1.282	1.454	1.546	4.301	6.33	2.826	1.771	28.355	1.215	15.003	86.205	1.099	66.629	23.906	8.097	1.532	43.411	98.15	91.2	15.133	51.859	76.777	448.07	925.164	34.719
TM4SF1	1	1	1	1	1	1	7.503	7.074	1	1.952	1	1	1	1	1	1	1	460.64	1	311.409	61.2	107.334	58.65	17.831	170.666	61.211	68.646	311.927
TM4SF18	1.068	1	1	1	1	1	1.13	1	1.013	1	1	1	1.003	1	1	1	1	103.54	1	1	1	1	1	1.99	1	4.513	1	1
TM4SF19	1.069	1	1.008	1	2.553	1	1.036	1	1.013	1	400.197	1	1.003	1	1.001	1133.99	903.581	1	1	1	1	1	1	1	1	1	1	1.223
TMC8	24.157	14.475	11.414	178.334	66.695	62.247	7.549	6.566	6.051	20.42	6.738	111.329	3.172	3.055	8.805	1.623	1.547	1	8.997	1	1	1	1	1	1	1.31	1	1
TMEM119	5.25	1	1	1	1	1	1	1	1	1	1	1	1	1	1	1	1	1	1	8.639	34.43	24.883	1	1	8.778	1.905	37.995	84.687
TMEM132A	1	1	1	1	1	1	1	1	1	1	1.089	1	1	1	1	2.658	1	32.154	1	1.11	7.7	9.044	56.305	1	21.903	1	54.618	1.933
TMEM163	1	1	2.216	1	1	1	22.485	14.68	5.732	6.587	1.906	1	1	10.381	1	1.639	1	1	2.202	1	1	1	1	1	1	1	1	1
TMEM176B	1	54.69	3.348	1	1	1	1	1	1	1	120.6	1	1	1	1	90.889	22.772	1	1	1	1	1	1	3.895	1	14.514	1	3.635
TMEM200A	1	1	1	1	1	1	1.863	1.136	1	1	1	1	1	1	1	1	1	1	1	13.761	14.287	36.558	1.016	1	28.385	1	92.876	1.555
TMEM40	1	1.956	1	1	1	1	1	1	1	1	1	1	2.548	66.242	1	1	1	1	1	1	1	1	1.751	1	1	1	1	1
TMEM54	1	1	1	1	1	1	1	1	1	1	1	1	1	1	1	1	1	7.846	1	10.85	14.613	13.261	45.573	1.64	10.209	8.513	6.198	10.229
TMEM91	49.456	14.795	34.771	4.175	10.573	1	26.184	22.47	11.501	8.313	32.19	5.042	2.301	31.736	7.509	39.9	325.653	1.988	3.656	1.962	1.614	1.997	1.749	1	1.326	2.722	1.488	1.297
TMIGD2	1	1	22.869	20.897	42.768	1	7.173	14.879	12.95	30.971	1	32.977	1	1	2.771	1	1	1	1	1	1	1	1	1	1	1	1	1
TNC	1	1	1	1	1	1	1	1	1	1	1	1	1	1	1	9.798	1	1	1	815	44.168	38.136	47.067	4.189	8.884	2.36	87.534	37.248
TNFRSF10C	814.756	7.725	1.603	1	1	1	1.492	2.402	5.277	3.351	1.59	1.667	1	1	1.657	2.152	2.616	32.836	1	1.238	1.358	2.106	4.199	1	1.351	1.002	1.323	1
TNFRSF11B	1	1	1	1	1	1	1	1	1	1	1	1	1	1	1	1	1	1	1	5.501	30.244	45.937	1.039	1	52.069	2.027	75.251	1
TNFRSF12A	11.291	6.197	2.178	1	1	1	1	1.829	1	1	14.808	1	1	1	2.297	32.472	29.721	23.734	1	51.466	88.274	102.012	163.243	26.666	176.026	5.616	195.024	68.379
TNFRSF13C	1	1	1	1	1	72.579	1	1	1	1	1	1	1	1	1	1	1	1	55.768	1	1	1	1	1	1	1	1	1
TNFRSF17	1.001	1	1	1	1	3.785	1	1	1	1	1	1	1	1	1	1	1	1	230.296	1	1	1	1	1	1	1	1	1
TNFRSF25	1.002	1	6.49	86.953	8.029	1	5.518	1.836	1	1	1	78.982	1	1	1.746	1	1	4.284	1	1	1.403	1.373	4.387	1	1.962	1.221	1	1.106
TNFRSF6B	1	1	1	1	1	1	1	1	1	1	1	1	1	1	1	1	1	2.749	1	1.031	2.425	3.479	10.499	1	6.394	1.559	4.095	2.093
TNFSF18	1	1	1	1	1	1	1	1	1	1	1	1	1	1	1	1	1	19.296	1	1	1	1	1	1	2.811	1	1.235	1
TNNC1	1.017	1	1	2.033	1	1	1.01	1	1.003	1	1	1	1	1	1	1	1	1	1	1.017	1	1	1	3065.39	231.543	1	1	1
TNNC2	1.017	1	1.002	1	1	1	1.01	1.001	1.003	1	1	1	1	2.768	1	1	1	1	1	1	1	1	1	1564.72	10.317	1	1	1
TNNI1	1.014	1	1	1	1	1	1.008	1	1.002	1	1	1	1	1	1	1	1	1	1	1	1	1	1	402.914	242.563	1	1	1
TNNI2	24.668	13.492	1	1	1	3.892	1.086	1	13.477	4.321	34.552	1	1	1	1	15.939	5.012	1	1.787	1	1	1	1	1150.75	3.586	1	1	1
TNNT1	1.041	4.969	1	1	1	1	1.019	1	1.007	1	1.747	1	1.003	1	3.238	1.264	1	1	1	1.387	1	1.028	5.447	2932.07	134.872	1	1	1.076
TNNT3	7.316	1.255	5.02	4.788	1.647	3.63	6.266	5.062	2.343	7.842	1	6.609	1.001	1	1.224	1	1	1	2.257	1	1	1	1	1088.68	41.136	2.032	1	1
TNS4	1.34	1.003	1.004	1	1	1.001	1.177	1.006	1.105	1.004	1	1	1.028	1	1	1	1	1	1.001	1	1	1	1.725	1	1	1	1	1
TNXB	5.811	1.002	1.005	1.593	1	1.002	1.194	1.008	1.123	1.005	1	1	1.07	1.007	1.016	1	1	1	1.001	10.249	19.564	8.352	1	14.728	1.138	61.057	17.509	73.736
TOP2A	1.047	1	5.061	1	2.206	2.07	7.076	1.001	3.394	6.171	1.873	3.777	139.812	68.14	58.943	3.191	1.268	25.297	2.514	32.788	14.87	7.198	12.943	1	4.535	1	30.143	52.465
TP63	1.003	1	1	1	1	1	1.039	1	1	1	1	1	1	1	1	1	1	1	1	1	1	1	1	11.32	1	1	1	1
TPBG	1.004	1	1	1	1	1	1.028	1	1	1	1	1	1	1	1	1	1	2.091	1	11.121	26.812	21.722	19.888	1	13.296	3.318	96.427	32.79
TPD52	1	1	10.843	5.316	7.762	66.399	18.072	10.364	19.571	8.562	1.532	2.318	8.216	4	1	2.659	2.753	6.252	279.879	1.012	1	1	9.736	3.041	1	1.448	1	1
TPD52L1	1	1	1	1	1	1	1	3.577	8.833	5.802	1.19	1	1	1	1	1.714	15.063	1.189	1	129.679	2.034	3.562	39.524	48.379	16.952	23.818	1	1
TPM1	9.604	4.955	20.749	5.252	5.533	1.821	7.377	9.957	2.523	1	5.974	3.524	22.247	40.295	3.893	4.292	3.87	157.891	3.903	429.576	153.844	274.388	384.993	796.736	569.402	110.379	397.644	24.094
TPM2	3.036	1.735	2.271	24.437	2.55	1	5.616	2.176	2.519	4.815	3.465	15.363	1.004	3.484	9.239	2.907	13.933	39.914	2.156	276.011	340.016	385.06	36.894	2932.07	877.201	45.067	316.722	166.656
TPPP3	1.015	11.58	1.832	1	1	1	1.08	2.53	7.635	34.155	1	1	1	1	1	1	1	1	1	1	1	1	1	4.902	3.498	1	1	1
TPSAB1	1	1	17.136	1	1	1	1	3.014	1	5.299	1	1	11.291	1.298	57.95	1	1	1	1	1	1	1	1	3.042	1	12.129	1	1
TRAF3IP3	36.625	59.792	26.77	299.159	130.307	116.065	20.555	14.518	40.688	28.34	6.429	158.021	4.169	1.345	35.159	5.431	1.63	1	23.399	1	1	1	1	1	1	1	1	1
TRAT1	1.34	1.249	1.069	150.664	2.357	1.001	2.207	1.006	7.104	7.509	1	36.178	1.041	1.005	1.335	1	1	1	1.001	1	1	1	1	1	1	1	1	1
TRDN	1	1	1	1	1	1	1.094	1	1.086	1	1	1	1	1	1	1	1	1	1	1	1	1	1	93.277	1	1	1	1
TREM1	544.13	135.421	1	1	1	1	1	1	1	3.207	4.115	1	1	1	1	1	1	1	1	1	1	1	1	1	1.213	1.273	1	1.625
TREM2	1	1	1	1	1	1	1	1	1	1	187.593	1	1	1	1	122.585	436.347	1	1	1	1	1	1	1	1	1.25	1	1
TREML1	1	2.815	1	1	1	1	1	1	1	1	3.262	1	1.34	92.173	1	2.384	11.317	1	1	1	1	1	1	1	1	1	1	1
TRIM2	1	1	1	1.678	1	1.876	3.378	1	1	1	1	1	1	1	1.489	1	1	4.724	1.973	11.759	11.632	29.8	11.174	2.033	5.445	3.889	18.367	18.16
TRIM29	2.077	1.015	1.089	1.01	1.025	1.044	1.563	1.122	1.624	1.089	1	1.006	3.385	1.009	1.001	1.003	1.005	1	1.039	2.938	1	1	1.004	1.022	1	1.006	1.003	1.003
TRIM54	2.319	1.029	1.164	1.019	1.051	1.088	1.708	1.213	1.801	1.166	1.525	1.013	1.498	1.017	1.005	3.544	1.821	1.002	1.08	1	1.001	1.001	1	196.647	2.126	1	1.007	1.008
TRIM63	2.314	1.028	1.162	1.019	1.05	1.086	1.703	1.21	1.796	1.164	1.001	1.013	1.495	1.017	1.005	1.008	1.011	1.001	1.079	1	1.001	1.001	1	918.335	1.001	1	1.006	1.008
TRO	1	1	36.412	1	1	1	63.439	55.725	29.429	38.108	1	2.063	4.02	5.814	1	1	1	1.35	4.391	5.46	4.218	5.746	3.227	1	6.436	1.164	1.183	1.373
TRPC3	1	1	1	1	1	1	1	1	1	1	1	1	1	1	1	1	1	1	1	1	1	1	1	1	1	1	1	1
TRPM1	1	1	1	1	1	1	1	1	1	1	1	1	1	1	1	1	1	1	1	1	1	1	1	1	1	1	1	1
TSPAN10	1	1	1	1	1	1	1	1	1	1	1	1	1	1	1	1	1	1	1	1.071	1	1	1	1	1	1	2.338	1
TSPAN2	29.417	3.308	39.506	1.832	9.469	1	26.865	34.054	28.03	31.094	1	4.038	1	1	6.788	1	1	1	1	1.401	1	1	1.029	1	1	1	1	1
TSPAN7	1	1	10.188	1	1	1	9.811	1.031	2.046	6.533	1	1	1	1	1	1	1	2.944	1	1	1	1	1	32.008	24.99	12.713	1	1
TTN	1	1	1.718	27.698	1	15.695	2.281	2.031	2.322	3.349	1	24.065	1	1	1	1	1	1	1	1	1	1	1	3401.52	77.441	5.163	1	1
TTTY15	1.013	2.454	30.297	27.85	10.489	1	30.324	24.723	7.299	60.68	1.669	23.506	5.535	6.988	1	1	1.623	1	3.937	2.868	2.743	3.817	1.331	2.35	2.816	1	2.095	1
TUBA8	1.604	1.025	1.016	1.001	1.004	1.008	1.306	1.041	1.268	1.032	1.151	1	1.181	42.432	1.009	3.18	3.015	1	1.007	1	1	1	1	31.673	1	1.057	1	1
TUBB1	1.651	8.578	1.149	1.001	1.003	1.007	1.292	1.096	1.249	1.014	1	1	22.026	195.407	1	1	1	1	1.006	1	1	1	1	1.003	1	1	1	1
TUBB2B	1	1	1	1	1	1	1	1	1	1	1	1	1	1	1	1.73	1.849	1.545	1	6.06	1.353	1.142	2.259	1	9.286	1	1.146	1
TUBB3	1.577	1.001	1.014	1.001	1.003	1.007	1.293	1.019	1.25	1.014	1	1	1.087	1	1	1	1	54.619	1.006	42.905	80.789	187.901	88.242	1.006	86.601	1	104.047	170.046
TUSC5	1	1	1	1	1	1	1	1	1	1	1	1	1	1	1	1	1	1	1	1	1	1	1	1	1	43.795	1	1
TWIST2	2.753	1.078	1.319	1.051	1.131	1.191	1.948	1.38	2.101	1.324	1.006	1.034	1.739	1.048	1.014	1.019	1.026	1.017	1.183	1.762	56.772	24.331	1.029	1.686	3.505	57.485	16.544	59.303
TXK	1	1	5.116	98.911	104.114	1	8.133	3.84	1.08	2.808	1.041	73.063	1.569	11.455	4.538	1	1	1	2.608	1	1	1	1	1	1	1	1	1
TXNDC5	2.407	6.308	1.119	2.951	3.899	22.953	2.644	4.147	1.7	1.221	24.178	2.006	1.565	1.239	10.988	16.444	13.559	611.279	395.991	231.561	157.638	338.113	136.085	20.202	173.338	71.251	264.07	163.023
TYR	1	1	1	1	1	1	1	1	1	1	1	1	1	1	1	1	1	1	1	1	1	1	1	1	1	1	1	1
TYROBP	544.13	451.476	9.008	1	245.993	1	6.947	12.039	28.03	33.481	836.373	21.74	5.944	20.281	190.76	375.003	658.258	1	1	1	1	1	1	6.744	1	119.755	1	1
TYRP1	1	1	1	1	1	1	1	1	1	1	1	1	1	1	1	1	1	1	1	1	1	1	1	1	1	1	2.612	1
UBE2C	6.27	1	14.003	1	1	1	6.053	3.3	1.008	4.162	1.512	1.587	62.224	129.345	17.334	2.714	1	8.793	2.1	4.289	5.699	1.713	7.666	1	2.262	1	12.851	13.884
UBE2T	1	1	9.143	1.557	1	1	3.321	1.847	1.009	4.531	1.922	2.048	91.019	42.017	6.612	4.215	1.411	7.456	3.859	3.417	4.133	3.224	6.765	3.539	4.269	1	8.116	16.8
UCA1	1	1	7.073	1	1	1	1	1	1	1	1	1	72.256	1	1	1	1	1	1	1	1	1	1	1	1	1	1	1
UCHL1	1.019	1	5.708	1	1	1	9.698	4.953	2.152	2.978	18.989	1	1.001	1	1	96.421	85.002	105.277	9.142	28.444	237.726	152.22	154.081	16.45	261.298	76.64	470.892	106.299
UCP2	16.864	31.598	409.922	48.71	52.233	116.028	229.437	235.33	242.341	319.822	31.74	44.026	136.917	329.009	12.758	44.279	97.268	1.056	64.216	1.525	1	1	1.854	11.32	9.696	50.603	1.325	1
UCP3	1	1	1	1.77	2.201	2.768	1	1.031	1	1	1	1.572	1	1	1.167	1	45.546	1	1.286	1	1	1	1	255.253	1	1	1	1
UTP11L	5.382	11.221	23.962	4.616	8.598	3.8	26.817	26.7	73.822	32.059	14.979	6.742	74.517	68.199	13.235	20.478	16.887	1	12.186	1	1	1	1	1	1	1	1	1
VAMP8	4.769	91.43	382.521	37.09	102.416	43	304.889	215.412	408.325	469.163	180.658	40.79	109.722	161.57	256.292	155.318	222.75	4.387	41.865	2.548	1	1	18.198	2.27	4.871	13.254	3.404	1
VASN	1	1	1	1	1	1	1	1	1	1	1	1	1	1	1	1	1	1	1	70.203	63.953	46.257	6.16	1.832	15.946	8.328	102.435	86.849
VCAM1	1	1	1	1	1	1	1	1	1	1	1	1	1	1	1	1	1	2.048	1	232.387	1.733	6.434	4.469	1	28.656	6.564	28.065	1
VCAN	1	421.431	1	1	1	1	1	1.4	1	1	20.245	1	1	1	1	1.377	1	1.264	1	185.06	132.813	311.651	71.213	8.148	77.747	57.904	286.179	190.976
VNN2	805.179	77.465	1	11.02	12.607	13.335	1	1.083	1	1	8.911	8.301	1	1	1	9.256	1.981	1	38.275	1	1	1	1	1	1	5.466	1	1
VNN3	199.176	15.623	1	1	1	1	1	1	1	1	1	1	1	1	1	1	1	1	1	1	1	1	1	1	1	1	1	1
VPREB1	1.843	1.006	1.249	1.003	1.011	1.018	2.603	3.464	164.453	37.961	1	1.002	1.192	1.002	1	1	1.001	1	6.642	1	1	1	1	1.009	1	1	1.001	1.001
VPREB3	1.832	1.005	1.033	1.003	1.011	83.371	1.41	1.054	13.921	1.073	1	1.002	1.191	1.002	1	1	1.001	1	481.503	1	1	1	1	1.009	1	1	1.001	1.001
VSIG4	1	3.377	1	1	1	1	1	1	1	1	125.918	1	1	1	1.854	3.392	1	1	1	1	1	1	1	16.801	1	214.204	1	1
VSTM1	7.78	15.11	21.241	1	1	1	1.076	3.431	1	4.11	1	11.365	1	1	29.804	1	1	1	1	1	1	1	1	1	1	1	1	1
VWF	1.017	1	1	1	1	1	1.007	1	1.001	1	1.346	1	1	53.774	1	1	1.203	635.437	1	1	1	1	1	44.51	1.224	118.94	1	1
WBP5	1.001	1.343	35.404	1	1	1	124.845	40.656	73.369	68.264	12.436	2.238	44.336	308.393	1	26.927	15.461	1	6.683	1	1	1	1	1	1	1	1	1
WDR49	1	6.849	6.5	1	1	6.787	9.898	10.911	13.536	24.381	1	1	1	1	1.594	1	1	1	1	1	1	1	1	1	1	1	1	1
WNT5A	1	1	1	1	1	1	1	1	1.026	1	1	1	1	1	1	1	1	1	1	182.523	29.432	5.134	3.334	1	52.814	1	359.947	5.799
XBP1	11.792	77.768	43.087	51.113	169.908	15.265	66.274	72.513	68.074	53.813	42.778	37.644	20.754	37.387	96.825	49.216	24.291	46.261	2863.53	96.795	103.187	69.319	94.611	57.715	77.028	81.465	131.598	61.308
XIRP2	1	1	1	1	1	1	2.724	1	1	1	1	1	1	4.911	1	1	1	1	1	1	1	1	1	431.979	1.352	1	1	1
XIST	1.025	13.405	6.918	1	1	147.921	19.116	17.119	10.105	1	8.719	1	1	1	141.92	9.594	21.3	28.63	1	17.153	1	1	1	1	1	65.509	22.264	26.505
YWHAH	18.042	17.712	14.826	4.606	12.455	25.481	18.389	18.658	16.532	15.967	43.264	25.189	25.58	24.223	31.529	39.455	27.383	57.691	10.463	70.357	58.88	35.043	45.389	20.594	30.599	27.214	69.133	48.416
ZAP70	1	1.733	2.431	142.245	248.912	2.28	1	2.123	1	3.11	1	153.123	1	1	1.602	1	1	1	7.252	1	1	1	1	1	1	1	1	1
ZBED2	1	1	1	1	1	1	1	1	1	1	1	1	1	1	1	1	1	1	4.546	1	1	1	2.959	1	1	1	1	1
ZBP1	26.165	3.714	1	7.2	27.089	13.362	1	1	1	1	1	1.37	1	1	1	1	1	1	268.042	1	1	1	1	1	1	1	1	1
ZNF521	1	1	35.888	1	1	1	32.995	47.155	17.288	21.043	1	1	6.419	1.959	1	1	1	66.381	1	67.555	8.513	8.194	1.056	3.348	2.744	9.21	12.42	17.177
ZNF775	1	1	2.834	11.783	5.107	21.982	1.351	1.697	1	3.856	3.35	5.537	3.19	1	2.746	2.764	4.419	2.428	87.233	1.03	1.517	1.829	1.686	1.681	1.241	1.002	1.496	1.508

## Sheet: CIBERSORTx by cluster
NTB			Cluster 1			Cluster 2			Cluster 3			Cluster 4
Cell type	Average		Cell type	Average		Cell type	Average		Cell type	Average		Cell type	Average
Adipocytes	0.388023		Adipocytes	0.41081		Smooth muscle	0.334214		Epithelial cells	0.465787		Skeletal muscle	0.695373
Smooth muscle	0.182963		Smooth muscle	0.202079		Epithelial cells	0.112295		Endothelial cells	0.153903		Smooth muscle	0.061926
HSC	0.096801		HSC	0.092607		MPP	0.078114		MPP	0.14403		MPP	0.057213
Erythrocytes	0.07773		Erythrocytes	0.068745		Macrophages	0.073769		Pericytes	0.084798		Fibroblasts	0.047259
MPP	0.076415		GMP	0.049683		Pericytes	0.071711		MEP	0.055195		Erythrocytes	0.046286
Chondrocytes	0.035804		Macrophages	0.047608		Fibroblasts	0.070089		Smooth muscle	0.030374		Macrophages	0.017269
GMP	0.03519		naive B-cells	0.03757		GMP	0.06673		Macrophages	0.018752		HSC	0.01699
Macrophages	0.033653		MPP	0.024355		HSC	0.043148		CLP	0.016002		GMP	0.01536
naive B-cells	0.031393		Chondrocytes	0.021946		naive B-cells	0.027954		Chondrocytes	0.009096		Myocytes	0.011829
Monocytes	0.011048		Endothelial cells	0.014899		Endothelial cells	0.02649		Adipocytes	0.004529		naive B-cells	0.009754
Epithelial cells	0.009495		Monocytes	0.009516		CLP	0.02283		CMP	0.003392		Adipocytes	0.009028
Fibroblasts	0.006185		Fibroblasts	0.00429		Chondrocytes	0.018737		naive B-cells	0.002795		Chondrocytes	0.002872
CD4+ T-cells	0.005841		Pericytes	0.00277		Adipocytes	0.017361		CD8+ T-cells	0.002791		CLP	0.001707
Endothelial cells	0.002355		Skeletal muscle	0.00255		CD4+ T-cells	0.006921		Neutrophils	0.002064		Endothelial cells	0.001659
NK cells	0.001795		CD4+ T-cells	0.002445		CD8+ T-cells	0.006006		CD4+ T-cells	0.001912		CD4+ T-cells	0.001287
Pericytes	0.001519		Neutrophils	0.002024		Plasma cells	0.005568		Skeletal muscle	0.001623		Neutrophils	0.001141
Plasma cells	0.001187		NK cells	0.00202		MEP	0.004889		GMP	0.001165		Pericytes	0.000878
Skeletal muscle	0.000804		Epithelial cells	0.00189		Monocytes	0.004586		HSC	0.001112		NK cells	0.000876
CD8+ T-cells	0.000691		Myocytes	0.000731		Neutrophils	0.004386		Plasma cells	0.000472		CD8+ T-cells	0.000771
Macrophages M1	0.000669		CLP	0.000596		Myocytes	0.001223		Megakaryocytes	0.000138		Macrophages M2	0.000352
Neutrophils	0.00044		CD8+ T-cells	0.00035		NK cells	0.001208		NK cells	6.94e-05		Plasma cells	0.000162
MEP	0		Plasma cells	0.000314		Skeletal muscle	0.000878		Monocytes	0		Megakaryocytes	6.95e-06
CLP	0		Macrophages M1	0.000169		Erythrocytes	0.000722		Erythrocytes	0		Monocytes	0
Megakaryocytes	0		Megakaryocytes	3.49e-05		Megakaryocytes	0.000171		Macrophages M1	0		MEP	0
CMP	0		MEP	0		CMP	0		Macrophages M2	0		CMP	0
Macrophages M2	0		CMP	0		Macrophages M1	0		Fibroblasts	0		Macrophages M1	0
Myocytes	0		Macrophages M2	0		Macrophages M2	0		Myocytes	0		Epithelial cells	0
Preadipocytes	0		Preadipocytes	0		Preadipocytes	0		Preadipocytes	0		Preadipocytes	0

## Sheet: CIBERSORTx indiv samples
PatientID	ID.site	Tissue	Subtype	Stroma.Cluster	Neutrophils	Monocytes	MEP	CD4+ T-cells	NK cells	naive B-cells	HSC	MPP	CLP	GMP	Macrophages	CD8+ T-cells	Erythrocytes	Megakaryocytes	CMP	Macrophages M1	Macrophages M2	Endothelial cells	Plasma cells	Chondrocytes	Fibroblasts	Smooth muscle	Epithelial cells	Skeletal muscle	Myocytes	Adipocytes	Pericytes	Preadipocytes	P-value
BC1	BC1 C	T	LumA	NA	0.000718492	0	0	0	0	0.00200408	0.0134846	0.0161861	0.0297541	0.0384993	0.0544389	0.00843488	0	0	0	0	0	0	0.0105916	0.0154966	0.0758476	0.505506	0.0794955	0.0018717	0	0.00592871	0.141742	0	0
BC1	BC1 Inf	T	LumA	NA	0.00140139	0	0	0	0	0.00860333	0.0191023	0.0208369	0.00281175	0.0864979	0.0495829	0.00607867	0.000669379	0	0	0.00343795	0	0	0.0104641	0.0170461	0.142092	0.440414	0.0550544	0.00021513	0	0.005928	0.129764	0	0
BC1	BC1 Inf1	St	LumA	Cluster2	0.000821669	0	0	0	0	0.0120985	0.00810563	0.0688829	0.0236821	0.0423701	0.0584847	0	0	0	0	0	0	0	0.0135884	0.0130817	0.0398017	0.501163	0.0855014	0.0017825	0	0.00300633	0.127629	0	0
BC1	BC1 Inf2	St	LumB	Cluster2	0.00128176	0	0.0521951	0	0	0.0427772	0.00675221	0.0155304	0.0468003	0.0757695	0.0486998	0	0.00152439	0.000943905	0	0	0	0	0.0056088	0.0122321	0.119993	0.431919	0.0576644	0.000718865	0	0.0155402	0.064049	0	0
BC1	BC1 Inf3	St	Normal	Cluster1	0	0.00515423	0	0	0.00481704	0.0377141	0.0629078	0.0237899	0	0.0266345	0.063551	0	0.138563	0	0	0	0	0.0143072	0	0.0206318	0	0.176942	0	0.000706026	0	0.419325	0.0049569	0	0
BC1	BC1 L	T	LumA	NA	0.00134485	0	0	0	0	0.00685936	0.038847	0.0209841	0.0527518	0.0227477	0.077105	0.00500251	0	0	0	0	0	0	0.0138427	0.0120064	0.0833816	0.443884	0.0761099	0.00161434	0	0.00259052	0.140929	0	0
BC1	BC1 L1	St	Normal	Cluster2	0.000292698	0	0	0	0.00163579	0.0499891	0.0911207	0.0580491	0	0.0843689	0.0390953	0	0	0	0	0	0	0.00704494	0.00490225	0.0160224	0	0.449724	0.0428544	0.000121736	0	0.050423	0.104355	0	0
BC1	BC1 L2	St	LumA	Cluster2	0.00179367	0	0	0	0	0.035355	0.0103241	0.0889136	0.0060584	0.0537468	0.0737222	0.00829535	0.000695545	0	0	0	0	0	0.00252104	0.00908825	0	0.261492	0.322102	0.00365443	0	0.0161178	0.10612	0	0.002
BC1	BC1 L3	St	LumA	Cluster2	0	0.0347453	0	0.0618602	0.0112782	0.0378376	0.0492845	0.0777688	0	0.162912	0.106178	0	0	0	0	0	0	0.0504772	0.00856229	0.031539	0.134791	0.187698	0	0	0	0.0119982	0.0330702	0	0
BC1	BC1 M	T	LumA	NA	0.00158524	0	0	0	0	0.0447956	0	0.043626	0.0361422	0.0895068	0.0407995	0	0.000735202	0	0	0	0	0	0.00200032	0.0129691	0.147989	0.394271	0.0429938	0.000773893	0	0.00111255	0.1407	0	0
BC1	BC1 M1	St	Normal	Cluster1	0	0.00813538	0	0.00152615	0.00578385	0.0544767	0.0910845	0	0	0.0374802	0.0698859	0	0.14172	0	0	0	0	0.0179061	0	0.0214677	0	0.168759	0	0.000484306	0	0.371655	0.00963489	0	0
BC1	BC1 M2	St	LumB	Cluster2	0.00144657	0	0	0	0	0.0135815	0	0.0515908	0.0247266	0.0702576	0.0520645	0.00826189	0.000231083	0	0	0	0	0	0.00319982	0.00794596	0.0623757	0.437252	0.116392	0.000568313	0	0	0.150106	0	0
BC1	BC1 M3	St	Normal	Cluster1	0	0	0	0	0.000140386	0.0282608	0.109753	0.00620547	0	0.0287647	0.050913	0	0.135916	0	0	0	0	0	0	0.0212369	0	0.224128	0	0.0012078	0	0.393474	0	0	0
BC1	BC1 S	T	LumA	NA	0.00256682	0	0	0	0	0.0162616	0	0.0856509	0.0180458	0.0476411	0.0860119	0.00532923	0	0	0	0	0	0	0.00626082	0.0104039	0.0730432	0.468311	0.1132	0.000227887	0	0.00349498	0.0635507	0	0
BC1	BC1 S1	St	LumA	Cluster2	1.12393e-05	0.0043909	0.038521	0	0	0.0446913	0.00915416	0.0148901	0.0464827	0.107308	0.0590731	0.00748625	0.00174007	0	0	0	0	0.00112581	0.0169972	0.0251107	0.111698	0.406878	0.0775204	0	0	0.00524797	0.0216736	0	0
BC1	BC1 S2	St	LumA	Cluster2	0	0.00787213	0	0	0	0.00238842	0	0.113227	0.0810692	0.0521247	0.0386973	0	0	0	0	0	0	0.00533016	0.0238634	0.0186873	0	0.446424	0.146064	0.00142507	0	0.0017218	0.0611056	0	0
BC1	BC1 S3	St	LumA	Cluster2	0.000242954	0	0	0	0	0.00355666	0.0580715	0.000528286	0	0.05432	0.0512369	0.0110507	0.000629376	0	0	0	0	0	0.0110396	0.0123916	0.105835	0.466865	0.0953321	0.00106019	0	0.00484649	0.122993	0	0
BC2	BC2 C	T	LumA	NA	0	0.0570796	0	0.0336085	0.0111693	0.0684297	0.0109105	0.10352	0	0.192207	0.104038	0	0	0.000843819	0	0	0	0.0397831	0.00192524	0.018337	0.131486	0.184841	0.00730874	0	0	0.0100227	0.02449	0	0
BC2	BC2 Inf	T	LumA	NA	0	0.0060367	0	0.0247572	0.00249706	0.0463317	0	0.285834	0.0119625	0.0352799	0.08295	0	0	0	0	0	0	0.0653914	0.0127322	0.0191745	0.0263114	0.169976	0.12845	0.00130441	0	0.0161719	0.0648394	0	0
BC2	BC2 Inf1	St	Normal	Cluster1	0	0.00168692	0	0.0144819	0	0.0410122	0.0778197	0.0660887	0	0.101239	0.0647965	0	0.0112444	0	0	0	0	0	0.00190605	0.0117767	0	0.272704	0.00971736	0.000194955	0	0.300921	0.0244106	0	0
BC2	BC2 Inf2	St	Normal	Cluster1	0	0	0	0	0.000524738	0.0321486	0.112562	0	0	0.0405319	0.0764402	0	0.00841764	0	0	0	0	0	0	0.0331486	0	0.163931	0	0.00092997	0	0.525907	0.0054589	0	0
BC2	BC2 Inf3	St	Normal	Cluster1	0	0	0	0	0.000890557	0.0407309	0.0991608	0.0137719	0	0.037666	0.042754	0	0.13796	0	0	0	0	0	0	0.0154996	0	0.23028	0	0.00136716	0	0.379919	0	0	0
BC2	BC2 L	T	LumA	NA	0	0.0133296	0	0.025197	0.00229366	0.0407613	0	0.284325	0.0112783	0.0365661	0.0840441	0	0	7.15154e-05	0	0	0	0.0837969	0.0116626	0.0199748	0.0118482	0.176316	0.1167	0.00199738	0	0.0204191	0.0594191	0	0
BC2	BC2 L1	St	Normal	Cluster1	0	0	0	0	0	0.0528695	0.0518966	0.0699179	0	0.0463192	0.0423083	0	0.0612347	0	0	0	0	0.0152568	0	0.00993101	0.0638672	0.19511	0	0.00112945	0	0.39016	0	0	0
BC2	BC2 L2	St	Normal	Cluster1	0	0	0	0	0.00295703	0.0537623	0.0691977	0.0379465	0	0.050172	0.0667517	0	0.0280821	0	0	0	0	0.00263921	0	0.0189234	0	0.180637	0.00393528	0.000860418	0	0.484136	0	0	0
BC2	BC2 L3	St	LumA	Cluster2	0.00288525	0.0176656	0	0.085349	0	0.0459322	0.124359	0.00951111	0	0.101035	0.0970565	0	0.00393315	0.00056815	0	0	0	0.00251382	0.00760136	0.0281241	0.13493	0.282325	0	0	0.0056023	0.0464665	0.00414099	0	0
BC2	BC2 M	T	LumA	NA	0.000129619	0	0	0.0123622	0.000431053	0.0361913	0	0.394533	0.026623	0.0219982	0.0661892	0.0025355	0	0	0	0	0	0.0607355	0.00790749	0.0139893	0	0.181755	0.156725	0.00112184	0	0.00748663	0.00928606	0	0.002
BC2	BC2 M1	St	Normal	Cluster1	0	0	0	0	0	0.0210532	0.0945345	0	0	0.0870918	0.0864256	0.00723208	0.0141736	0	0	0	0	0	0	0.023113	0	0.14245	0	0.00013732	0	0.516827	0.00696191	0	0
BC2	BC2 M2	St	Normal	Cluster1	0	0	0	0	0.0012352	0.0409543	0.123453	0	0	0.0449007	0.062966	0	0.0194601	0	0	0	0	0	0	0.0153164	0	0.212914	0	0.000919423	0	0.477881	0	0	0
BC2	BC2 S	T	LumA	NA	0	0.0454942	0	0.0449142	0.0105819	0.0693501	0.0142166	0.0788389	0	0.166038	0.102579	0	0.0012356	0	0	0	0	0.0505532	0.00825978	0.0337872	0.139468	0.201529	0	0	0	0.0111043	0.0220491	0	0
BC2	BC2 S1	St	Normal	Cluster1	0.002211	0.0122146	0	0	0.004793	0.0316854	0.0982509	0.068927	0.0202794	0.0668817	0.0504324	0	0.0280464	0	0	0	0	0	0.00310463	0.0278057	0	0.239155	0	0.000198192	0.0248474	0.321168	0	0	0
BC2	BC2 S2	St	Normal	Cluster1	0	0.0055005	0	0	0.00204602	0.0482083	0.144076	0	0	0.0455395	0.0886325	0	0.0319181	0	0	0.00574866	0	0	0	0.0121952	0	0.209531	0	0.00107499	0	0.405276	0.000253116	0	0
BC2	BC2 S3	St	Normal	Cluster1	0	0.0107597	0	0	0.00247081	0.0489076	0.119496	0	0	0.0407133	0.0830254	0	0.0315907	0	0	0	0	0	0	0.0139221	0	0.191518	0	0.00110509	0	0.455165	0.00132728	0	0
BC3	BC3 C	T	LumA	NA	0	0.00942495	0	0.0135605	0	0.0291627	0.19888	0	0.0360725	0.0699934	0.0477998	0	0.00121425	0.000152933	0	0	0	0.026169	0.0147324	0.0473958	0.0175112	0.382199	0.0635485	0.000230718	0.000234442	0.0161202	0.0255977	0	0
BC3	BC3 Inf	T	LumA	NA	0.000353671	0.0243164	0.00291892	0.0572955	0	0.0598084	0.0874596	0	0.0207947	0.114622	0.116396	0	0.00272534	0.000495504	0	0	0.00243739	0.0125196	0.0135096	0.0323088	0.0753691	0.297773	0	0	0.0357511	0.043145	0	0	0
BC3	BC3 Inf1	St	LumA	Cluster2	0.00145595	0	0	0.00838982	0	0.06255	0.17973	0	0	0.10907	0.0639306	0	0	0.000423829	0	0	0	0.0659843	0.00835218	0.014641	0	0.199497	0.142543	0.000144414	0.023642	0.0713182	0.048327	0	0.003
BC3	BC3 Inf2	St	Normal	Cluster1	0.0198651	0.0137586	0	0	0.00286252	0.0679664	0.0840188	0	0	0.0733641	0.051691	0	0.0995685	0	0	0	0	0.00989798	0	0.0130282	0	0.121199	0	0.000703693	0	0.442076	0	0	0
BC3	BC3 Inf3	St	Normal	Cluster1	0.00415896	0.0245793	0	0	0	0.0568145	0.0687138	0.0348418	0	0.0594037	0.00944372	0	0.0761588	0	0	0	0	0.0116858	0	0.0167504	0.0086217	0.165347	0	0.00120099	0	0.46228	0	0	0
BC3	BC3 L	T	LumA	NA	0	0.00665854	0	0.013462	0	0.0367106	0	0.186267	0	0.108297	0.0532791	0	0	0	0	0	0	0	0.00430737	0.0242828	0.0559282	0.418187	0	0.000651045	0.00225327	0.0505085	0.0392085	0	0
BC3	BC3 L1	St	Normal	Cluster1	0	0.0261666	0	0	0.000768626	0.0282	0.149393	0	0	0.0525362	0.0279775	0	0.037185	0	0	0	0	0.00375709	0.00251101	0.0342185	0	0.309029	0	0.00107587	0	0.316404	0.0107781	0	0
BC3	BC3 L2	St	LumA	Cluster2	0.000302478	0	0	0.00336456	0	0.0179361	0.143428	0	0.0574865	0.0168262	0.0838518	0	0.00117888	0	0	0	0	0.0362077	0.00128562	0.0175203	0.0364677	0.274321	0.194562	0.00060604	0	0.00733021	0.107325	0	0
BC3	BC3 M	T	LumA	NA	0.00514972	0	0.00760185	0.0690555	0	0.0670755	0.0492205	0.0415937	0.0644221	0.091893	0.100827	0	0.00516579	0	0	0	0	0.0159598	0.00461099	0.0225981	0.147601	0.211626	0.0509571	0	0	0.0123183	0.032323	0	0
BC3	BC3 M1	St	LumA	Cluster2	0.0013304	0	0	0	0	0.0148284	0.056454	0.0200374	0.0314711	0.0541058	0.111726	0.00701995	0.000529326	0.000203077	0	0	0	0.00747626	0.00220283	0.0245762	0.1067	0.401489	0.0413357	0.000592698	0	0.00344902	0.114473	0	0
BC3	BC3 M2	St	LumA	Cluster2	0	0	0	0	0.000654874	0.0299249	0.0711369	0	0.00595665	0.0362719	0.0805549	0	0.000730554	0	0	0	0	0.0213894	0.000328793	0.0116755	0.0739962	0.535605	0	0.00161407	0	0.00901744	0.121143	0	0
BC3	BC3 S	T	LumA	NA	0	0.0731883	0	0.0668771	0.00551699	0.0563162	0.150811	0	0	0.113112	0.0449413	0	0	0	0	0	0	0.0194073	0.00743042	0.0154043	0.180319	0.214124	0	0.000575787	0	0.0392419	0.0127351	0	0
BC3	BC3 S1	St	LumA	Cluster2	0.00277386	0.00471925	0	0.0161725	0.00765645	0.0843881	0.0930858	0.0885496	0.0426259	0.0786525	0.0787609	0	0.00468514	0.0009471	0	0	0	0.0226778	0.0088763	0.0162611	0.115591	0.203869	0.0768341	0	0	0.0138341	0.0390399	0	0
BC3	BC3 S2	St	Normal	Cluster1	0.0141618	0.0299226	0	0	0.00676361	0.0622996	0.0734879	0.0256586	0	0.0704624	0.034119	0	0.0775054	0	0	0	0	0.0294315	0	0.00365918	0	0.164763	0	0.000454244	0	0.407311	0	0	0
BC3	BC3 S3	St	Normal	Cluster1	0.0175652	0.0141209	0	0.0102235	0.00412956	0.0396659	0.0892949	0	0	0.0510699	0.0553833	0	0.103558	0	0	0	0	0.0229759	0	0.0106591	0	0.124899	0	0.00262067	0	0.453835	0	0	0
BC4	BC4 C	T	LumA	NA	0.00577599	0	0	0	0.00607361	0.0345964	0	0.0499395	0.0308331	0.0577188	0.0679008	0	0.000350919	0.000980839	0	0	0	0.0491918	0.00236122	0.0270904	0.281633	0.332854	0	0.000692673	0	0.0101814	0.0418256	0	0
BC4	BC4 Inf	T	LumA	NA	0.00254366	0	0	0	0	0.00160498	0	0.227575	0	0.100549	0.0651805	0.0181691	0	0	0	0	0	0.0808722	0.00261347	0.00109954	0	0.214023	0.1748	6.18375e-05	0.0056072	0.0811385	0.0241627	0	0
BC4	BC4 Inf1	St	LumA	Cluster2	0	0.00834858	0	0.0124665	0	0.0251354	0.00563815	0.0709777	0.0397392	0.0717788	0.0919664	0	0	0.000315334	0	0	0	0.0613048	0	0.0180142	0.059306	0.384923	0.0403504	0.000810786	0	0.0412351	0.0676893	0	0
BC4	BC4 Inf2	St	Normal	Cluster1	0	0	0	0	0	0.0207599	0.0655363	0.0409054	0	0.0792517	0.0506102	0	0.0265222	0	0	0	0	0	0	0.0129637	0	0.19171	0.00869438	0.000595753	0	0.498403	0.00404752	0	0
BC4	BC4 Inf3	St	LumA	Cluster2	0.00127988	0	0	0	0	0.0168937	0	0.165312	0.053896	0.0202307	0.0770813	0.00584356	0	0.000142986	0	0	0	0.0630531	0.00286989	0.0543752	0.0830172	0.330164	0.0953468	0.000125715	0	0.00349265	0.026876	0	0
BC4	BC4 L	T	LumA	NA	0.000995548	0	0	0.00115336	0	0.0135848	0	0.165022	0.0274881	0.0183005	0.0657252	0	0	0.000115449	0	0	0	0.0701844	0.00233171	0.0570705	0.118623	0.312971	0.116698	0.000400333	0	0.0044327	0.0249044	0	0
BC4	BC4 L1	St	Normal	Cluster4	0.000450982	0	0	0	0.000555151	0.0142312	0	0.126771	0.0102278	0.00836995	0.00784679	0	0.0415791	0	0	0	0	0	0.000407683	0.00182078	0.022106	0.0349312	0	0.677014	0.0291368	0.0245516	0	0	0
BC4	BC4 L2	St	Normal	Cluster4	0.000850978	0	0	0	0	0.00337261	0	0.0568108	0	0.00480922	0.0160744	0.00694038	0.0258969	0	0	0	0.00216344	0	0	0.000306948	0.0476263	0	0	0.811553	0.0235954	0	0	0	0
BC4	BC4 L3	St	Normal	Cluster4	0.00164853	0	0	0.00987492	0.0040538	0.000806871	0	0.0922221	0	0.00808206	0.0235125	0	0.0855038	0	0	0	0	0	0	0	0.0465754	0.0198049	0	0.696314	0.0116006	0	0	0	0
BC4	BC4 M	T	LumA	NA	0.000200046	0	0	0.0117034	0	0.0288391	0.0751193	0.00940789	0.030982	0.0410927	0.0978873	0	0.000243051	0.000227201	0	0	0	0.0518982	0	0.017859	0.0821297	0.379576	0.0599529	0.000862986	0	0.0363083	0.0757112	0	0
BC4	BC4 M1	St	Basal	Cluster3	0.00193437	0	0.0310223	0	0	0.00140815	0	0.213152	0	0	0.0178007	0.00155059	0	0	0	0	0	0.148737	0	0.00724566	0	0.0337166	0.426426	0.00127019	0	0.00552609	0.11021	0	0.001
BC4	BC4 S	T	LumA	NA	0.000790427	0	0	0	0	0.0126371	0	0.360212	0.00490071	0.0303005	0.0688068	0.00745553	0	0.000441217	0	0	0	0.0437334	0.00477613	0.014616	0.0537892	0.061265	0.276264	0.00197627	0	0.0109334	0.0471022	0	0
BC4	BC4 S1	St	Normal	Cluster1	0	0	0	0.00100429	6.29307e-05	0.0247415	0.0978891	0.0118707	0	0.0407728	0.0492931	0	0.0200854	0	0	0	0	0	0	0.0102428	0	0.225315	0.0246788	0.000713904	0	0.493329	0	0	0
BC4	BC4 S2	St	LumA	Cluster2	0.0014285	0	0	0	0	0.0102074	0	0.173488	0.0417781	0.0311232	0.0635973	0.00658868	0	0.000202355	0	0	0	0.0662459	0.00146491	0.0532267	0.064437	0.357546	0.0968053	0.000680701	0	0.00378325	0.0273962	0	0
BC5	BC5 C	T	LumB	NA	0.00100703	0	0	0	0	0.0162508	0.0497416	0.02484	0.0219523	0.0342501	0.0943483	0	0	0	0	0	0	0.00847286	0.00605643	0.0258092	0.116733	0.394774	0.0539249	0.00200288	0	0.00178399	0.148052	0	0
BC5	BC5 Inf	T	Normal	NA	0.00556366	0.0135451	0	0	0.0043734	0.0472848	0.0568599	0.0398401	0	0.0481673	0.0317309	0	0.0741803	0	0	0	0	0.0312012	0	0.0203514	0	0.136904	0	0.00106671	0	0.488931	0	0	0
BC5	BC5 Inf2	St	Normal	Cluster1	0	0.000797334	0	0	0.00468682	0.0251919	0.0647084	0.0253787	0	0.035019	0.0349289	0	0.0685384	0	0	0	0	0.071957	0	0.0197622	0	0.243928	0	0.00146962	0	0.403633	0	0	0
BC5	BC5 Inf3	St	Normal	Cluster1	0.00702869	0.0076349	0	0	0.00256293	0.038785	0.0876627	0.0176512	0	0.0493465	0.0399179	0	0.079891	0	0	0	0	0.0355609	0	0.0156439	0	0.154979	0	0.00134907	0	0.461986	0	0	0
BC5	BC5 L	T	LumA	NA	0.00526326	0	0	0	0.000897646	0.0206348	0.00643129	0.0854293	0.0313259	0.0779558	0.0888172	0	0.00122775	0.00068535	0	0	0	0.00349404	0	0.0209247	0.058017	0.198206	0.262719	0.00377002	0	0.0122835	0.121918	0	0.002
BC5	BC5 L1	St	LumA	Cluster2	0.000119116	0	0	0.000942901	0	0.0158501	0.173883	0	0.0145512	0.0261536	0.0967486	0.0015629	0.00125433	5.25528e-05	0	0	0	0.0460721	0.002791	0.0203186	0.0327441	0.316223	0.110062	0.00134551	0	0.00935616	0.129969	0	0
BC5	BC5 M	T	LumA	NA	0	0	0	0	4.56215e-05	0.0155875	0.067454	0	0.0153163	0.0344521	0.0882371	0.00623602	0.000699888	0	0	0	0	0.0300431	0.00204531	0.012976	0.0647222	0.519683	0	0.00103916	0	0.0108649	0.130598	0	0
BC5	BC5 M1	St	Normal	Cluster1	0	0.0337381	0	0	0.00144293	0.0153417	0.128729	0.00291888	0	0.0472075	0.0324801	0.00393517	0.0378857	0	0	0	0	0.00983722	0.00276049	0.0463299	0	0.318961	0	0.00151771	0	0.309348	0.00756685	0	0
BC5	BC5 S	T	LumA	NA	0	0	0	0	0	0.0147631	0.133628	0	0.0492538	0.0233633	0.0992149	0.00672833	0.000823231	4.78958e-05	0	0	0	0.0414783	0.00220027	0.0185398	0.0574491	0.291333	0.118117	0.00131168	0	0.00830468	0.133443	0	0
BC5	BC5 S1	St	LumB	Cluster2	0.000863567	0	0	0	0	0.0267827	0	0.112987	0.0427547	0.0404543	0.0718595	0.00819791	0	9.23786e-05	0	0	0	0.0111845	0.00195179	0.014313	0.00684933	0.254474	0.305749	0.00363989	0	0.0126797	0.0851673	0	0.002
BC5	BC5 S2	St	Normal	Cluster1	0	0.00296676	0	0	0.00370883	0.0422834	0.0548228	0.0376207	0	0.0483118	0.023822	0	0.0681602	0.00118549	0	0	0	0.0780254	0	0.0281502	0	0.241561	0	0.00125804	0	0.365992	0.00213121	0	0
BC6	BC6 C	T	LumA	NA	0	0.00150007	0	0.0239202	0	0.0209529	0.136485	0.00266609	0.0424699	0.0376852	0.0375908	0	0	0	0	0	0	0.0311185	0.00469084	0.0286069	0.0231668	0.333898	0.0327601	0.00193773	0	0.17748	0.0630703	0	0
BC6	BC6 Inf	T	Normal	NA	0	0	0	0	0	0	0	0.0481753	0.00764799	0.00108762	0.00905788	0	0.0268269	0	0	0	0.000919346	0	0	0	0.0397566	0	0	0.841367	0.0251614	0	0	0	0
BC6	BC6 Inf1	St	Normal	Cluster4	0.0017099	0	0	0	0	0.00653676	0	0.0992265	0	0	0.0174023	0	0.0898048	0	0	0	0.00100749	0	0	0	0.0597809	0.0237577	0	0.691544	0.00922938	0	0	0	0
BC6	BC6 Inf2	St	Normal	Cluster4	0.000915492	0	0	0.000758991	0	0.0126663	0.0729882	0	0	0.0114147	0.0152388	0	0.040976	0	0	0	0	0	0.000111682	0.00411804	0.00709078	0.0757785	0	0.714173	0.00424261	0.039527	0	0	0
BC6	BC6 Inf3	St	Basal	Cluster3	0.00201417	0	0.0826505	0	0	0	0	0.0989591	0.0360222	0	0.0175433	0.00772686	0	0	0.00335651	0	0	0.147068	0.00045106	0.00742474	0	0.0386253	0.483232	0.00209	0	0.0044005	0.0684358	0	0.002
BC6	BC6 L	T	Basal	NA	0.002339	0	0.0836033	0.00380703	0.000100601	0.00105324	0	0.0970451	0.0277899	0	0.0183724	0	0	0	0.00682355	0	0	0.158441	0.00010802	0.00470174	0	0.0296306	0.497997	0.00117464	0	0.00644252	0.0605699	0	0.002
BC6	BC6 L1	St	Normal	Cluster4	0.00136254	0	0	0.000950466	0	0.0130489	0.0471844	0	0	0.00208207	0.0163545	0	0.015068	6.25598e-05	0	0	0	0.00049227	0.00093437	0.00612331	0.0577382	0.118346	0	0.70658	0.00719429	0.00647821	0	0	0
BC6	BC6 L2	St	Basal	Cluster3	0.00422495	0	0.0422449	0.0111043	0	0	0	0.18259	0.0386533	0	0.0290597	0	0	0.00078247	0.0153157	0	0	0.136303	0.000660724	0.0101577	0	0.0133565	0.445484	0.000672233	0	0.00160118	0.0677899	0	0.001
BC6	BC6 L3	St	Basal	Cluster3	0.00101396	0	0.0231	0	0.000439227	0.0172728	0.00889482	0.0419949	0	0.0093192	0.0168545	0.000386873	0	0	0	0	0	0.199304	0.00116566	0.00594401	0	0.0299326	0.552812	0.00200891	0	0.00454233	0.0850147	0	0
BC6	BC6 M	T	Normal	NA	0.000502318	0	0	0	0.00147577	0.0170976	0	0.076259	0	0.0341831	0.0145841	0	0.0536943	0	0	0	0	0	0	0.000620138	0.0278795	0	0	0.753766	0.0158971	0.00404058	0	0	0
BC6	BC6 M1	St	LumA	Cluster2	0.00133986	0	0	0	0	0.00838005	0	0.0612688	0.0256407	0.0434186	0.0307065	0.00167496	0	4.17549e-05	0	0	0	0	0.00944148	0.0132145	0.0679388	0.572816	0.0815644	0.000831593	0	0.00397994	0.077742	0	0
BC6	BC6 M2	St	Normal	Cluster4	0.000585897	0	0	0	0	0.00487992	0.0327356	0	0	0.0214303	0.014154	0	0.0149619	0	0	0	0	0.0107884	0	0.00636158	0.0213185	0.14341	0	0.721615	0	0.00705924	0.000700008	0	0
BC6	BC6 S	T	LumA	NA	0	5.66758e-05	0	0.00408259	0	0.0648601	0.161309	0	0.146606	0.0111207	0.0704328	0	0	6.47878e-06	0	0	0	0.046876	0.00929115	0.0130347	0.0776003	0.26835	0.0260136	0.00206541	0	0.0522705	0.0460243	0	0
BC6	BC6 S1	St	Basal	Cluster3	0.00145813	0	0.0673658	0.00323812	0	0.000740959	0	0.131681	0.0411387	0	0.0114461	0.00177755	0	0	0.00708455	0	0	0.151883	0.000728641	0.00618543	0	0.0260264	0.471552	0.00192371	0	0.00368034	0.0720901	0	0
BC6	BC6 S2	St	Normal	Cluster4	0.000873038	0	0	0	0.00121123	0.0187991	0	0.0715173	0	0.0437786	0.022867	0	0.035895	0	0	0	0	0	0	0	0.0274385	0.00990392	0	0.745769	0.0214615	0.000485849	0	0	0
BC6	BC6 S3	St	Normal	Cluster4	0.001873	0	0	0	0.00206354	0.0134456	0	0.0683702	0.00513602	0.0382746	0.0219743	0	0.0668866	0	0	0	0	0.00365275	0	0.00711574	0.135654	0.131404	0	0.493797	0	0.00315249	0.00720051	0	0
BC7	BC7 C	T	Normal	NA	0	0.00315087	0	0.00196698	0.00367075	0.0373598	0.0784139	0	0	0.0509474	0.13381	0.00295331	0.0152931	0	0	0	0	0.117449	0	0.0150671	0	0.216692	0	0.000535496	0	0.265688	0.0570023	0	0
BC7	BC7 Inf	T	LumA	NA	0	0	0	0	0	0.0232388	0.0130479	0.186124	0.0162834	0.0407296	0.0439382	0.000575521	0	4.3445e-05	0	0	0	0	0.0034632	0.00950642	0	0.391972	0.121569	0.00241345	0	0.0355432	0.111551	0	0.002
BC7	BC7 Inf3	St	Normal	Cluster1	0	0.0133431	0	0.0111526	0	0.0188583	0.119994	0.00533126	0	0.0322706	0.0279108	0	0.0798625	0	0	0	0	0.014647	6.50777e-05	0.0585186	0	0.209322	0	0.000784818	0	0.407939	0	0	0
BC7	BC7 L	T	Basal	NA	0.00101735	0	0.0290093	0	0	0.00566745	0	0.123802	0.0337566	0	0.00972392	0.00593483	0	9.35285e-05	0	0	0	0.159227	0.00064214	0.0122542	0	0.0317609	0.506239	0.00431554	0	0.00434454	0.0722122	0	0.001
BC7	BC7 L1	St	Normal	Cluster1	0	0.00884364	0	0.00819314	0.000346493	0.0243048	0.0752073	0.0634835	0	0.0446882	0.01971	0	0.109656	0	0	0	0	0.0288648	0	0.0323893	0	0.144602	0.0133381	0.000886402	0	0.414797	0.010689	0	0
BC7	BC7 L2	St	Basal	Cluster3	0.00108404	0	0.0777828	0	0.000115773	0.00180559	0	0.133007	0.00425846	0	0.015035	0.00263727	0	0.000268907	0.00137856	0	0	0.159348	0.000239593	0.00843587	0	0.0368051	0.455516	0.0020915	0	0.00435626	0.0958343	0	0
BC7	BC7 L3	St	LumA	Cluster2	0	0	0	0.00988963	0.00118625	0.0420039	0	0.33909	0.046936	0.0391311	0.0879992	0.00325132	0	0.000239937	0	0	0	0.0582905	0.00765397	0.0197809	0	0.129226	0.183024	0.00132784	0	0.0106278	0.0203414	0	0.002
BC7	BC7 M	T	LumA	NA	0.0241737	0.0035038	0	0	0	0.0285219	0	0.224765	0.0475121	0.0198818	0.0523166	0	0	0.000795693	0	0	0	0.0101827	0.00164177	0.0173846	0.156118	0.255095	0.0731334	0.000711339	0	0.0225414	0.0617212	0	0
BC7	BC7 M2	St	LumA	Cluster2	0	0.0240306	0	0	0	0.0381668	0	0.153402	0	0.156522	0.0343989	0.00084116	0	0	0	0	0	0.0035022	0.00725472	0.0213841	0.0475703	0.414739	0	0	0.00311224	0.0455108	0.0495652	0	0
BC7	BC7 M3	St	Normal	Cluster1	0	0.00677248	0	0	0.00250431	0.0569917	0.111461	0.0404515	0	0.0560071	0.0333982	0	0.113451	0	0	0	0	0.042396	0	0.0235749	0	0.161006	0.000495402	0.0012458	0	0.350245	0	0	0
BC7	BC7 S	T	LumA	NA	0.00257407	0	0	0.056247	0.00516647	0.0323374	0.067886	0.00838887	0.0426164	0.0363966	0.0616785	0	0.0162771	0	0	0	0	0.0230959	0	0.0242932	0.027586	0.192808	0	0	0.0328359	0.369812	0	0	0
BC7	BC7 S1	St	Basal	Cluster3	0.00302246	0	0.0654677	0	0	0.00113256	0	0.167116	0.00631781	0	0.0261123	0.00349827	0	5.61346e-05	0	0	0	0.135324	0.000383428	0.00844676	0	0.034772	0.452217	0.00164848	0	0.00589972	0.0885852	0	0.002
BC7	BC7 S2	St	Normal	Cluster1	0	0.0183244	0	0.0119622	0.00200572	0.0292876	0.0810901	0.0230189	0	0.0437934	0.0258262	0	0.0819885	0	0	0	0	0.0285085	0	0.0187901	0	0.235903	0	0.000741104	0	0.39876	0	0	0
BC7	BC7 S3	St	Normal	Cluster1	0	0.00747704	0	0.00860427	0.00160987	0.0256706	0.0887692	0.0230318	0	0.0425737	0.0329907	0	0.0863954	0	0	0	0	0.0361536	0	0.031649	0	0.229047	0	0.00119414	0	0.384833	0	0	0
BC8	BC8 C	T	Basal	NA	0.00242069	0	0.0727991	0.00485092	0.000805765	0.00204602	0	0.0838868	0.0248816	0	0.0185141	0	0	0	0.00486769	0	0	0.155258	0.000377387	0.00517244	0	0.0327102	0.529285	0.00112491	0	0.00456741	0.0564326	0	0.001
BC8	BC8 Inf	T	Normal	NA	0.00108171	0	0	0	0	0.0153519	0.0636959	0	0	0.0293561	0.024878	0.00264341	0.0745254	0	0	0	0	0.0138903	0	0.0124015	0.040109	0.119723	0	0.590986	0	0.00789748	0.00345944	0	0
BC8	BC8 L1	St	Basal	Cluster3	0.00176345	0	0.0519278	0.000953896	0	0	0	0.18374	0.00162329	0	0.0161625	0.00475303	0	0	0	0	0	0.153259	0.000143126	0.018924	0	0.0297611	0.439058	0.00127751	0	0.00622625	0.0904266	0	0.001
BC8	BC8 M	T	Basal	NA	0.00260849	0	0.0638944	0.00475657	0.000964591	0	0	0.100251	0.0379302	0	0.021812	0	0	0.000182682	0.00582043	0	0	0.1371	0.000274392	0.00621382	0	0.0300337	0.532238	0.00157305	0	0.00436443	0.0499816	0	0
BC8	BC8 M1	St	Normal	Cluster1	0	0.0186643	0	0.00354768	0.00111005	0.0391288	0.141028	0.0359591	0	0.0210002	0.0349619	0	0.0067214	0	0	0	0	0	0.000316856	0.0217095	0	0.224853	0	0.000413985	0	0.450586	0	0	0
BC8	BC8 S	T	Basal	NA	0.00163399	0	0.0906588	0.00270388	4.74902e-05	0.00355344	0	0.102546	0.021425	0	0.0140196	0	0	0	0.00508889	0	0	0.134412	0.000296657	0.00561023	0	0.0367771	0.514933	0.00103925	0	0.00523768	0.0600182	0	0.002
BC8	BC8 S1	St	Normal	Cluster1	0	0	0	0	0.0005669	0.0344946	0.0571538	0.0716041	0	0.0575637	0.0439532	0.000729197	0.0752151	0	0	0	0	0	0	0.0167824	0.0353132	0.151807	0	0.0013018	0	0.453515	0	0	0
BC8	BC8 S2	St	Normal	Cluster1	0	0	0	0	0.00239199	0.0424816	0.101432	0.0121557	0	0.0291008	0.0407561	0	0.0723383	0	0	0	0	0.00855028	0	0.0198094	0.0380691	0.169509	0	0.0013599	0	0.462046	0	0	0
N1	N1_1	NTB	NTB	NTB	0	0.00585672	0	0	0.00179715	0.0452462	0.0886472	0.0162705	0	0.0423416	0.0463975	0	0.0637845	0	0	0	0	0	0	0.0420455	0	0.158214	0	0.000376098	0	0.4857	0.00332235	0	0
N1	N1_2	NTB	NTB	NTB	0	0.00312335	0	0	0.00112825	0.0210446	0.0605896	0.088515	0	0.0397455	0.0211235	0	0.0891892	0	0	0	0	0	0	0.0356355	0.00935098	0.172107	0.000805686	0.00120464	0	0.456437	0	0	0
N1	N1_3	NTB	NTB	NTB	0.0011903	0.000690143	0	0.000494671	0.00117212	0.0182739	0.0427586	0.215155	0	0.0442929	0.0347261	0.00756445	0.119897	0	0	0.0100338	0	0.00484253	0.000185255	0.0565059	0	0.167204	0.0849387	0.000982605	0	0.188652	0.000438672	0	0
N1	N1_4	NTB	NTB	NTB	0	0.000584665	0	0	0.00178715	0.0164057	0.10021	0.0737051	0	0.0270506	0.0253529	0	0.0806832	0	0	0	0	0	0.000358951	0.0375474	0	0.162384	0	0.00124684	0	0.469115	0.00356951	0	0
N1	N1_5	NTB	NTB	NTB	0.00177718	0.0021231	0	0.00524489	0.00543909	0.0370447	0.132519	0.00697634	0	0.0446398	0.0451717	0	0.200037	0	0	0	0	0	0	0.0351746	0	0.16372	0	0.000481444	0	0.319651	0	0	0
N2	N2_1	NTB	NTB	NTB	0	0	0	0	0	0.0311756	0.0477917	0.0769716	0	0.0320751	0.0223763	0	0.0926264	0	0	0	0	0	0	0.0258582	0.0420696	0.142547	0	0.000565805	0	0.484833	0.00110901	0	0
N2	N2_2	NTB	NTB	NTB	0	0.000164164	0	0	0.00219695	0.0270774	0.114142	0.0620676	0	0.0366681	0.0300783	0	0.0754721	0	0	0	0	0	0	0.0447309	0	0.181338	0	0.00121456	0	0.42485	0	0	0
N2	N2_3	NTB	NTB	NTB	0.00165337	0.00200764	0	0	0.00469698	0.0373965	0.146851	0	0	0.0382642	0.0338984	0.00279995	0.180397	0	0	0	0	0	0	0.0246585	0	0.191505	0	0.000144257	0	0.335728	0	0	0
N2	N2_4	NTB	NTB	NTB	0.00197538	0.00321474	0	0.0409991	0.00260642	0.0224395	0.0140661	0.229447	0	0.0759147	0.0557823	0	0.000934838	0	0	0	0	0	0.00280383	0.0381487	0.04135	0.20746	0	0.000328005	0	0.253671	0.00885833	0	0
N2	N2_5	NTB	NTB	NTB	0	0	0	0.00129487	0.000472433	0.0298683	0.0742652	0.0530192	0	0.0433062	0.0290666	0	0.0906208	0	0	0	0	0	0	0.0773121	0	0.14431	0	0.00173831	0	0.454726	0	0	0
N3	N3_1	NTB	NTB	NTB	0	0.0120748	0	0.00565384	0.000920503	0.0356816	0.0811277	0.134017	0	0.0139771	0.0444875	0	0.0744938	0	0	0	0	0.00890772	0.00639831	0.0232819	0	0.231693	0.0250089	0.000948244	0	0.297609	0.00371901	0	0
N3	N3_2	NTB	NTB	NTB	0	0.0504117	0	0.0173608	0.00247426	0.0389235	0.133887	0.0347176	0	0.0196614	0.028593	0	0.0320718	0	0	0	0	0	0	0.0129979	0	0.149285	0	0.000578639	0	0.477858	0.00117943	0	0
N3	N3_3	NTB	NTB	NTB	0	0.0382799	0	0	0.00223247	0.0485811	0.151409	0.0351752	0	0.0191212	0.0316815	0	0.0518556	0	0	0	0	0.00855523	0	0.0328113	0	0.184011	0	0.000411003	0	0.395876	0	0	0
N3	N3_4	NTB	NTB	NTB	0	0.0248562	0	0.00555962	0	0.0231394	0.112008	0.0524649	0	0.0189936	0.0334433	0	0.00544041	0	0	0	0	0	0.0020174	0.0221236	0	0.243663	0.0102692	0.000692638	0	0.445329	0	0	0
N3	N3_5	NTB	NTB	NTB	0	0.0223332	0	0.0110115	0	0.0385916	0.151749	0.0677227	0	0.0317975	0.022612	0	0.00844205	0	0	0	0	0.0130185	0.00603835	0.0282256	0	0.245009	0.0214036	0.00114894	0	0.330315	0.000581471	0	0
