# Supplementary material for: Adipose-enriched peri-tumoral stroma, in contrast to myofibroblast-enriched stroma, prognosticates poorer survival in breast cancers
Source: NPJ Breast Cancer. 2023 Oct 20;9:84. doi: 10.1038/s41523-023-00590-7 (PMC10589339; doi:10.1038/s41523-023-00590-7)
Supplement: Supplementary file 8 — Supplementary Dataset 6 [file 41523_2023_590_MOESM8_ESM.xlsx]

## Sheet: Sheet1
Sample	Patient	ER	PR	HER2	Age	T_stage	N_stage	M_stage	OS.time	OS.event	Cluster1.CIBERSORT.prop	Cluster2.CIBERSORT.prop	Cluster3.CIBERSORT.prop	Cluster4.CIBERSORT.prop	CIBERSORTgroup	myCAF.cibersort.prop	iCAF.cibersort.prop
TCGA-A7-A0DB-11	TCGA-A7-A0DB	Positive	Positive	Negative	56	T2	N0	M0	1007	0	0.950146	0	0.0443561	0.0054974	Clust1-enriched	0.0805083	0.51555
TCGA-A7-A13F-11	TCGA-A7-A13F	Positive	Positive	Negative	44	T3	N1	M0	765	0	0.847343	0.136007	0.0166501	0	Clust1-enriched	0.0154188	0.491745
TCGA-A7-A13G-11	TCGA-A7-A13G	Positive	Positive	Negative	79	T2	N0	M0	718	0	1	0	0	0	Clust1-enriched	0	0.526947
TCGA-BH-A0AU-11	TCGA-BH-A0AU	Positive	Positive	Negative	45	T2	N0	M0	1914	0	0.188274	0.810884	0	0.000842666	Clust2-enriched	0.167107	0.109746
TCGA-BH-A0AY-11	TCGA-BH-A0AY	Positive	Positive	Negative	62	T2	N0	M0	777	0	0.564519	0.426841	0.00863966	0	Clust1-enriched	0.0516896	0.365748
TCGA-BH-A0AZ-11	TCGA-BH-A0AZ	Positive	Positive	Negative	47	T3	N1	M0	1919	0	0.0587339	0.940687	0	0.000579212	Clust2-enriched	0.371797	0.204671
TCGA-BH-A0B5-11	TCGA-BH-A0B5	Positive	Positive	Negative	40	T2	N2	M0	2000	0	0.999076	0	0	0.00092385	Clust1-enriched	0	0.531973
TCGA-BH-A0B8-11	TCGA-BH-A0B8	Positive	Positive	Negative	64	T1	N0	M0	1569	0	0.988809	0	0	0.0111906	Clust1-enriched	0	0.446774
TCGA-BH-A0BA-11	TCGA-BH-A0BA	Positive	Positive	Negative	51	T3	N3	M0	1132	0	0.566375	0.40611	0.0275147	0	Clust1-enriched	0.0754703	0.40036
TCGA-BH-A0BC-11	TCGA-BH-A0BC	Positive	Positive	Negative	60	T2	N3	M0	974	0	0.483532	0.495057	0.0214112	0	Clust1-enriched	0.129741	0.390087
TCGA-BH-A0BJ-11	TCGA-BH-A0BJ	Positive	Positive	Negative	41	T2	N1	M0	660	0	0.112789	0.841838	0.0453729	0	Clust2-enriched	0.335037	0.228249
TCGA-BH-A0BQ-11	TCGA-BH-A0BQ	Positive	Positive	Negative	39	T1	N0	M0	2000	0	0.284493	0.687989	0.0275181	0	Clust2-enriched	0.121574	0.271546
TCGA-BH-A0BS-11	TCGA-BH-A0BS	Positive	Positive	Negative	55	T3	N1	M0	2000	0	0.35366	0.635452	0.0104176	0.000470779	Clust2-enriched	0.0912824	0.0688047
TCGA-BH-A0BT-11	TCGA-BH-A0BT	Positive	Positive	Negative	56	T1	N1	M0	2000	0	0.05922	0.916386	0.0243943	0	Clust2-enriched	0.16296	0.0872865
TCGA-BH-A0BV-11	TCGA-BH-A0BV	Positive	Positive	Negative	78	T2	N1	M0	1519	0	0.266256	0.732557	0	0.0011873	Clust2-enriched	0.146555	0.225086
TCGA-BH-A0BZ-11	TCGA-BH-A0BZ	Positive	Positive	Negative	59	T3	N1	M0	2000	0	0.734807	0.262428	0.00276466	0	Clust1-enriched	0	0.506795
TCGA-BH-A0DH-11	TCGA-BH-A0DH	Positive	Positive	Negative	63	T2	N1	M0	1156	0	0.614416	0.379489	0.00609467	0	Clust1-enriched	0.213529	0.237389
TCGA-BH-A0DK-11	TCGA-BH-A0DK	Positive	Positive	Negative	49	T2	N0	M0	423	0	0.0499353	0.92335	0.026715	0	Clust2-enriched	0.176771	0.14593
TCGA-BH-A0DO-11	TCGA-BH-A0DO	Positive	Positive	Negative	78	T1	N0	M0	1644	0	0.28103	0.692896	0.0219588	0.00411464	Clust2-enriched	0.101724	0.222704
TCGA-BH-A0DP-11	TCGA-BH-A0DP	Positive	Positive	Negative	60	T3	N0	M0	476	0	0.167578	0.829973	0	0.00244908	Clust2-enriched	0.155327	0.194403
TCGA-BH-A0DQ-11	TCGA-BH-A0DQ	Positive	Positive	Negative	42	T2	N1	M0	98	0	0.0929216	0.890006	0.0170721	0	Clust2-enriched	0.391335	0.155831
TCGA-BH-A0DT-11	TCGA-BH-A0DT	Positive	Positive	Negative	41	T1	N1	M0	2000	0	0.207343	0.775873	0.0159022	0.000882034	Clust2-enriched	0.141964	0.197713
TCGA-BH-A0DV-11	TCGA-BH-A0DV	Positive	Positive	Negative	54	T2	N2	M0	2000	0	0.170502	0.798335	0.0295339	0.00162886	Clust2-enriched	0.00553187	0.199726
TCGA-BH-A0E1-11	TCGA-BH-A0E1	Positive	Positive	Negative	52	T2	N1	M0	477	0	0.150877	0.804111	0.0450116	0	Clust2-enriched	0.0888813	0.086475
TCGA-BH-A0H5-11	TCGA-BH-A0H5	Positive	Positive	Negative	45	T1	N0	M0	1620	0	0.269074	0.69757	0.0277603	0.00559653	Clust2-enriched	0.122543	0.166105
TCGA-BH-A0H7-11	TCGA-BH-A0H7	Positive	Positive	Negative	65	T1	N2	M0	702	0	0.227115	0.770735	0.00214996	0	Clust2-enriched	0.207532	0.175727
TCGA-BH-A0H9-11	TCGA-BH-A0H9	Positive	Positive	Negative	69	T2	N0	M0	1247	0	0.98607	0	0	0.0139296	Clust1-enriched	0	0.351497
TCGA-BH-A0HA-11	TCGA-BH-A0HA	Positive	Positive	Negative	31	T1	N0	M0	1611	0	0.0562721	0.900358	0.0433694	0	Clust2-enriched	0.107406	0.0131013
TCGA-BH-A18J-11	TCGA-BH-A18J	Positive	Positive	Negative	56	T4	N2	M1	612	1	0.568854	0.410178	0.0209682	0	Clust1-enriched	0.0238043	0.329321
TCGA-BH-A18K-11	TCGA-BH-A18K	Positive	Positive	Negative	46	T1	N0	M0	2000	0	0.562885	0.431674	0.00544149	0	Clust1-enriched	0.11452	0.162924
TCGA-BH-A18N-11	TCGA-BH-A18N	Positive	Positive	Negative	88	T2	N1	M0	1148	1	0.497845	0.493778	0.00837658	0	Clust1-enriched	0.022722	0.368104
TCGA-BH-A1EO-11	TCGA-BH-A1EO	Positive	Positive	Negative	68	T1	N1	M0	2000	0	0.876901	0.0821045	0.0301061	0.0108884	Clust1-enriched	0.149428	0.491139
TCGA-BH-A1ET-11	TCGA-BH-A1ET	Positive	Positive	Negative	55	T1	N0	M0	2000	0	0.568236	0.428379	0	0.00338498	Clust1-enriched	0.0220036	0.325982
TCGA-BH-A1EU-11	TCGA-BH-A1EU	Positive	Positive	Negative	83	T1	N0	M0	1286	1	0.464716	0.529012	0	0.00627229	Clust1-enriched	0.0406886	0.506291
TCGA-BH-A1F8-11	TCGA-BH-A1F8	Positive	Positive	Negative	90	T4	N2	M0	763	1	0.440497	0.534034	0.0254684	0	Clust2-enriched	0.116244	0.355667
TCGA-BH-A1FB-11	TCGA-BH-A1FB	Positive	Positive	Negative	60	T2	N1	M0	2000	0	0.312166	0.662469	0.0253645	0	Clust2-enriched	0.0355656	0.313204
TCGA-BH-A1FD-11	TCGA-BH-A1FD	Positive	Positive	Negative	68	T1	N0	M0	1009	1	0.769131	0.222088	0.0025235	0.00625716	Clust1-enriched	0	0.297996
TCGA-BH-A1FE-11	TCGA-BH-A1FE	Positive	Positive	Negative	31	T2	N1	M0	2000	0	0.34528	0.617147	0.0356107	0.00196282	Clust2-enriched	0.07092	0.275152
TCGA-BH-A1FN-11	TCGA-BH-A1FN	Positive	Positive	Negative	34	T2	N0	M0	2000	0	0.264948	0.659641	0.0648134	0.0105971	Clust2-enriched	0.190946	0.307554
TCGA-BH-A1FR-11	TCGA-BH-A1FR	Positive	Positive	Negative	73	T4	N1	M0	1642	1	0.258654	0.734486	0.00685996	0	Clust2-enriched	0.219573	0.272453
TCGA-E2-A153-11	TCGA-E2-A153	Positive	Positive	Negative	51	T1	N1	M0	707	0	0.103641	0.847189	0.04917	0	Clust2-enriched	0.230348	0.214885
TCGA-E2-A15I-11	TCGA-E2-A15I	Positive	Positive	Negative	44	T2	N0	M0	1692	0	1	0	0	0	Clust1-enriched	0	0.556464
TCGA-E2-A15K-11	TCGA-E2-A15K	Positive	Positive	Negative	58	T2	N1	M0	275	0	0.620591	0.311335	0.0548223	0.0132519	Clust1-enriched	0.0524467	0.431588
TCGA-E2-A15M-11	TCGA-E2-A15M	Positive	Positive	Negative	66	T2	N0	M0	336	1	0.507366	0.464728	0.0279054	0	Clust1-enriched	0.0548286	0.427324
TCGA-E2-A1BC-11	TCGA-E2-A1BC	Positive	Positive	Negative	63	T1	N0	M0	501	0	0.987931	0	0.0120691	0	Clust1-enriched	0	0.488507
TCGA-E9-A1N4-11	TCGA-E9-A1N4	Positive	Positive	Negative	41	T2	N2	M0	1000	0	0.102362	0.864729	0.0329097	0	Clust2-enriched	0.0710822	0.137695
TCGA-E9-A1N5-11	TCGA-E9-A1N5	Positive	Positive	Negative	45	T2	N1	M0	1120	0	0.0893098	0.837195	0.0734952	0	Clust2-enriched	0.492509	0.0293482
TCGA-E9-A1NA-11	TCGA-E9-A1NA	Positive	Positive	Negative	58	T2	N0	M0	1112	0	0.772946	0.22348	0.00357392	0	Clust1-enriched	0.0644134	0.383993
TCGA-E9-A1NF-11	TCGA-E9-A1NF	Positive	Positive	Negative	60	T2	N0	M0	1072	1	0.939161	0.0314042	0.0226493	0.00678585	Clust1-enriched	0.000908212	0.529727
TCGA-E9-A1NG-11	TCGA-E9-A1NG	Positive	Positive	Negative	62	T2	N0	M0	786	1	0.894819	0.0996573	0.00552353	0	Clust1-enriched	0	0.47418
