# Supplementary material for: Adipose-enriched peri-tumoral stroma, in contrast to myofibroblast-enriched stroma, prognosticates poorer survival in breast cancers
Source: NPJ Breast Cancer. 2023 Oct 20;9:84. doi: 10.1038/s41523-023-00590-7 (PMC10589339; doi:10.1038/s41523-023-00590-7)
Supplement: Supplementary file 9 — Supplementary Dataset 7 [file 41523_2023_590_MOESM9_ESM.xlsx]

## Sheet: Sheet1
NAME	Cluster1	Cluster2	Cluster3	Cluster4
ABCA12	14.067	78.732	15.3646	14.0137
ABCA6	302.123	18.1324	13.7377	37.962
ABCA8	640.701	27.192	17.9971	204.951
ABCA9	294.685	28.1399	21.4214	53.1449
ABCC3	15.301	18.2705	234.245	13.2596
ABCC9	258.532	17.9402	13.1327	247.409
ABCD2	158.008	14.6253	14.6734	15.3831
ABRA	21.3162	20.0478	20.046	795.773
ACACB	1311.49	27.2829	20.0836	361.073
ACAT2	16.354	21.1359	145.019	13.954
ACO1	600.986	39.8995	287.571	60.3217
ACSL1	1262.9	66.6775	68.6289	305.969
ACSL5	49.7183	29.5115	307.737	22.0518
ACTA1	42.3023	50.3357	58.1555	7335.73
ACTN2	26.1158	25.1251	24.7334	2154.6
ACTN3	14.5591	14.4739	18.6219	1507.73
ACVR1C	366.321	17.3344	18.7964	24.7433
ADAMTS1	446.847	46.5484	14.6257	167.691
ADGRF5	241.068	25.226	14.8464	42.1467
ADGRG6	22.0404	18.2158	216.523	16.2
ADGRL4	316.661	44.4302	13.0534	31.478
ADH1B	4278.65	31.9714	18.8571	85.852
ADIPOQ	2583.89	16.4952	15.2925	16.7624
ADORA2B	14.0054	14.6738	187.125	13.3864
ADSS1	54.4167	26.3284	18.8953	1346.96
AFF3	103.031	634.491	15.5855	20.2881
AGBL1	14.2892	14.0369	12.966	669.268
AGPAT2	458.238	34.208	88.1261	42.8542
AGR2	14.6746	406.89	14.0261	13.9362
AGR3	14.5245	351.409	13.7096	13.7374
AKAP12	453.659	28.1495	25.29	63.9181
AKAP6	14.508	13.8244	15.0804	385.089
AKR1C1	722.955	16.9183	18.9822	36.6941
AKR1C2	860.219	14.8753	14.1447	231.508
AKR1C3	652.836	19.2609	36.3209	102.918
ALCAM	60.0793	596.536	767.869	22.2367
ALDH2	1130.61	93.1472	136.673	185.349
ALDH3B2	18.6094	234.125	17.2958	17.778
ALPK3	77.0223	18.6167	18.3058	736.09
AMPD1	15.3648	14.4847	14.4368	2768.31
ANK1	19.5302	16.358	19.4301	1536.03
ANKRD1	13.2803	13.3645	210.36	468.96
ANKRD2	18.8927	16.5455	17.7699	484.139
ANLN	29.4605	210.291	998.577	30.2466
ANXA3	53.6552	34.8125	518.544	24.5154
ANXA9	19.7748	146.98	20.125	21.3802
AOC3	595.918	16.8779	14.242	28.8465
AP1M2	19.853	94.2426	17.7781	17.794
APOBEC2	13.7833	14.5086	14.5457	1071.62
APOC1	26.7433	151.972	22.9552	19.3819
APOD	3797.96	414.182	21.1701	1266.82
AQP4	15.2732	14.8971	14.7381	444.335
AQP7	971.957	17.1948	15.3177	38.9284
ARHGAP11A	14.6345	26.2084	163.769	13.5888
ARHGEF6	633.754	60.7739	19.0189	270.566
ASB11	15.1514	14.8243	14.4139	541.1
ASB12	13.9213	13.257	14.9975	342.566
ASB14	11.9163	12.3792	12.4439	391.316
ASB15	14.0184	13.0668	13.6578	429.254
ASB2	19.0012	16.8248	17.8044	335.26
ASB5	15.1097	14.8618	15.5793	1156.93
ATP13A2	16.327	25.8882	147.373	15.2221
ATP1A2	180.988	21.4087	18.7391	1255.41
ATP1B4	13.6077	13.5744	13.6149	382.107
ATP2A1	19.1686	18.5414	19.9366	3449.98
AURKA	16.2422	35.4829	432.703	17.152
AURKB	15.8711	26.1378	161.919	15.3993
AXL	113.453	61.7594	2304.61	72.8785
AZGP1	157.07	777.691	72.8043	26.1419
BCAT1	39.7951	30.2696	218.706	16.989
BGN	181.047	895.022	15.5943	144.613
BHLHE40	176.603	1068.06	167.566	496.713
BIN1	131.917	27.5075	61.8959	1911.36
BMP4	45.2915	44.1457	699.158	78.5558
BMPR1B	18.7242	925.124	21.4245	24.9073
BNIPL	15.9314	105.425	14.4418	15.0832
BUB1	16.205	27.0496	171.337	16.1165
BVES	19.4273	16.6661	14.9957	610.648
C10orf71	15.4609	15.4871	14.9371	804.675
C4orf46	15.885	19.5666	108.67	14.7313
CA12	50.3214	1308.26	38.2609	22.9903
CA3	19.1865	15.2863	15.676	3302.68
CACNA1S	15.756	15.0889	17.3753	517.875
CACNB1	18.4389	18.9355	28.0864	912.813
CALB2	313.557	20.7623	91.0194	18.5642
CAPN8	22.5698	240.054	18.73	20.0627
CASQ1	15.6988	18.1285	16.6434	3028.54
CASTOR2	34.9225	27.5606	28.3427	644.286
CASTOR3	66.5826	36.9756	74.2901	1135.17
CAV1	1381.6	86.3901	867.284	218.044
CAVIN2	459.174	22.4511	83.6536	51.0365
CAVIN4	14.3329	14.657	17.9239	818.569
CCDC80	1475.85	195.681	94.065	114.237
CCNA2	17.7856	40.7615	228.515	16.0472
CCNB1	15.6516	28.7895	164.171	16.8365
CCNB2	15.5519	37.6154	192.436	14.5093
CD22	18.0304	18.1568	230.55	19.288
CD36	4001.44	78.4319	20.637	719.038
CD9	228.308	2100.74	733.582	176.096
CDA	15.1529	14.8495	127.494	15.289
CDC20	15.0655	26.7695	569.367	15.2758
CDCA7L	37.5005	50.1418	415.988	39.9835
CDCA8	15.7323	21.111	114.016	16.7516
CDCP1	18.7266	98.0013	695.073	18.3851
CDH1	15.3385	251.633	12.0819	13.0095
CDH11	39.5299	211.006	18.3828	22.3754
CDH4	16.1754	15.8958	148.718	17.866
CDK2	19.0421	58.2212	238.994	19.7686
CDO1	301.712	15.5836	15.5673	18.3058
CENPE	14.6768	21.3247	111.036	14.352
CENPF	12.4158	41.0423	173.398	12.1891
CERS6	125.62	634.491	79.9434	109.346
CES1	416.455	24.1531	21.9585	27.1772
CFD	752.971	34.2234	25.1565	158.009
CHRDL1	1105.61	17.9649	14.3068	41.1413
CIDEA	124.48	16.2324	14.9612	16.2876
CIDEC	822.855	13.8147	13.2828	13.9544
CKM	16.8211	15.0548	17.4615	2980.1
CKMT2	23.8078	15.0478	15.3953	758.161
CKS2	14.9382	33.6221	199.383	14.3173
CLDN4	17.1288	434.611	447.364	17.9166
CLIC5	47.7628	20.7139	27.3548	1332.99
CLMP	643.294	38.8192	25.624	25.9545
CMTM7	39.0754	37.9913	390.311	25.2181
CMYA5	16.9174	28.5248	13.3191	1638.21
CNTFR	149.799	14.6805	15.3749	32.5902
COBLL1	308.351	33.7135	17.8366	15.3338
CORO6	13.8578	13.9204	11.9689	335.558
COX6A2	21.9666	18.6289	20.0696	868.209
CPA4	14.3997	13.416	107.894	14.7786
CPB1	14.8084	18.0414	12.5065	13.6171
CPM	508.224	22.8847	18.6499	56.2638
CRABP2	54.2775	826.156	24.4642	30.858
CRNDE	167.053	875.664	353.364	139.249
CRYAB	2642.5	47.4109	17.29	2527.39
CSRP3	14.7332	15.3095	16.175	673.265
CST1	13.8214	86.5245	13.657	12.1862
CTHRC1	22.8778	115.402	17.8364	18.0744
CXCL10	13.2769	53.0003	12.0751	12.0679
DAGLB	16.7916	19.3447	179.896	27.9789
DCBLD2	279.445	104.186	1579.11	92.4867
DDAH1	38.5887	153.917	713.805	211.443
DDIT4L	16.036	15.3596	15.6661	253.956
DDR2	615.411	35.0458	24.0437	39.0182
DEFB132	145.575	15.4488	14.7815	15.3114
DENND2C	17.1262	16.0598	16.7595	451.179
DEPDC1	15.2182	21.5678	136.912	18.5208
DEPP1	455.132	45.6744	23.6271	95.1317
DES	21.8138	17.4597	19.2883	3730.42
DGAT2	1439.75	43.0742	59.4174	51.6796
DHCR24	113.829	661.736	477.768	87.3174
DHCR7	52.545	201.076	631.306	42.3346
DIAPH3	15.4874	31.0554	266.298	15.9191
DKK1	13.9953	13.8201	901.137	14.4392
DLG3	23.5519	120.623	43.6116	20.4353
DLGAP5	15.2993	24.2806	221.456	17.4561
DMKN	20.9811	32.8593	282.682	17.815
DNAJC12	14.2066	79.1233	13.7609	18.4422
DOCK11	395.892	25.8233	18.1275	16.6972
DSP	26.0695	605.995	149.177	22.8566
DUSP26	14.7727	14.5561	16.4995	694.344
E2F7	16.947	20.7883	359.748	16.9596
EBF1	960.112	33.0517	21.0244	71.8743
ECM2	633.506	53.1945	17.9821	77.1027
EEF1A2	19.5066	25.8306	24.1371	558.867
EFEMP1	308.96	44.8012	27.3676	31.1115
EFNA1	23.4126	119.987	23.5001	18.6711
EGFL6	341.865	23.6844	15.7091	21.5433
EHF	22.6423	350.284	29.5039	20.3279
ELOVL6	20.4934	35.9132	434.057	17.5296
EMP3	431.607	242.234	2791.55	174.631
ENO3	16.4788	17.3396	18.5928	1404.22
ENPP5	15.8945	242.005	24.9715	28.1052
EPB41L2	496.428	47.6592	89.829	60.4004
EPB41L5	40.9362	269.891	28.2718	30.3059
EPCAM	17.0313	803.01	82.6533	15.9536
EPPK1	23.7108	120.339	23.0299	25.4367
ERBB3	19.3261	439.026	21.8481	15.2597
ERBB4	64.9958	468.411	28.0206	115.705
ERCC2	20.2319	28.7531	271.975	31.1486
ERP27	24.7863	446.501	20.7867	19.2333
ESR1	37.881	384.088	13.9037	37.1389
ESRP1	17.9752	646.594	23.9778	16.1073
ETV5	15.5969	16.2411	131.701	16.5287
EVL	92.9785	549.137	29.8533	43.5229
EXT1	61.3687	56.3002	790.128	22.1208
EZR	130.419	1003.21	1085.04	163.066
F2RL1	16.3774	20.6824	125.536	16.662
F2RL2	14.9703	112.601	21.9931	15.6802
F3	244.339	63.504	732.796	34.6383
FABP3	20.6646	23.0861	15.7308	1143.96
FABP4	3865.51	19.9824	14.8405	31.8578
FADS1	67.142	75.2474	1272.69	65.2655
FADS2	50.4047	582.179	1317.82	27.5935
FAM102A	22.6292	117.839	29.3443	16.6287
FAM234B	19.5095	90.6622	22.96	16.8489
FAM83D	14.5235	43.3402	270.853	14.6731
FARP1	95.4418	582.179	175.518	83.3149
FAXDC2	393.218	20.0036	14.0022	102.428
FBLN5	287.801	24.836	13.2259	52.2871
FBP2	13.2365	13.307	13.6963	565.183
FBXO40	14.4161	14.6745	15.2393	566.161
FGD3	71.5521	319.929	28.1415	61.7413
FGF2	474.042	22.8618	18.4092	32.6481
FHL1	1466.19	24.655	36.015	3730.42
FHL3	18.8048	21.1664	48.7493	2335.81
FITM1	12.6725	13.1941	14.1478	814.506
FKBP4	61.6715	506.06	161.879	331.522
FLNC	21.0783	18.6621	86.3929	621.385
FN1	219.517	1368.01	196.114	85.0554
FOS	751.068	102.789	24.4851	340.298
FOSB	727.741	69.1682	38.074	118.42
FOSL1	25.1751	24.5124	1123.92	28.3609
FOXA1	23.4262	384.088	19.6776	20.2658
FOXM1	17.8078	46.0487	211.585	15.8636
FST	21.3442	16.4297	285.157	15.7893
FZD4	863.992	34.2377	28.9292	185.093
G0S2	1272.69	37.248	360.511	501.581
GABRE	802.672	29.4302	103.693	27.7281
GALNT6	26.5651	134.615	28.7403	26.312
GARS1	142.342	272.087	1378.11	167.894
GAS2L3	17.7904	37.1044	390.633	13.7374
GATA3	60.1967	744.407	24.0919	37.7177
GCNT2	13.7281	15.4767	94.7831	13.4693
GFRA1	33.7426	224.445	13.3192	22.3896
GHR	374.196	43.41	16.8976	240.787
GLYAT	367.522	14.9761	13.4539	15.4043
GNAI1	1010.07	56.3002	206.355	115.502
GNG2	281.043	29.9773	15.7525	25.0351
GPAM	803.01	16.9915	21.1203	27.6493
GPC3	271.226	21.1088	13.4338	18.0778
GPD1	490.737	15.5035	14.151	343.298
GPR34	294.983	35.6436	15.8665	20.022
GREB1	21.2745	66.6775	15.8262	17.5501
GRHL2	42.5118	317.933	24.9755	38.0435
GRPR	15.0125	133.299	21.7913	15.2187
GYG2	1174.21	26.9564	12.5371	14.8007
H2AC11	25.0949	133.299	370.601	21.0679
H2AC8	21.706	126.665	16.7603	17.5195
H3C7	26.2222	316.562	41.615	21.4043
HACD3	33.3151	316.298	393.802	21.177
HBB	1747.4	21.4895	13.6101	846.269
HJURP	24.6151	46.4851	322.371	31.7506
HJV	15.639	14.9931	15.4036	577.961
HLA-DQA1	220.398	496.713	13.6323	27.7612
HSPB6	442.726	17.7282	15.4915	1545.59
HSPB8	78.3371	57.5311	27.1411	1717.27
IER3	44.6888	215.523	687.175	59.1916
IGF1	507.169	36.0672	23.3853	57.8322
IL18	13.7346	16.1568	115.335	15.0832
IL1RAPL1	13.2631	12.8286	120.49	13.8973
IQCK	49.6533	215.806	53.4146	32.6094
IRX3	17.5312	149.031	22.2039	34.9345
ITGA3	13.5367	20.5917	884.086	15.1414
ITIH5	509.232	28.0395	23.7777	76.0579
ITPR3	14.0775	18.5414	113.671	14.7923
JAM2	323.907	36.1055	13.0124	70.8083
JPH1	14.8345	18.5194	21.7879	751.292
KCNIP2	738.174	18.1089	17.8964	23.1736
KIAA1324	20.4218	521.916	14.382	17.0995
KIF20A	13.6193	20.3479	146.88	14.5647
KIF23	21.1284	64.5494	237.959	19.5739
KLHL31	50.1224	13.9706	15.0375	555.079
KLHL38	19.0694	16.8286	16.6278	362.899
KPNA2	52.4656	298.793	916.174	49.2352
KRT18	13.1814	571.49	593.445	12.5123
LCLAT1	40.2934	69.9211	400.71	64.4468
LDB3	18.6353	16.2443	16.8733	1744.03
LEF1	40.6044	211.883	98.4279	43.4005
LEP	878.948	14.968	14.7507	15.9231
LGALS12	207.94	14.6422	15.0197	15.2503
LIPE	987.096	19.6559	23.8963	26.8974
LMO3	859.653	83.9747	20.129	53.5667
LMOD2	16.1203	14.1308	15.0393	758.161
LMOD3	15.8817	14.8056	16.2287	1082.89
LPL	2322.81	27.1032	27.5937	48.8171
LRP2	18.051	138.521	15.6698	18.1556
LRP8	13.8261	16.2729	108.517	13.367
LRRC15	30.7498	255.905	28.3232	32.0615
LRRC2	17.1743	15.3149	15.0775	499.05
LRRC39	19.8836	17.906	17.6301	541.1
LTF	50.9357	188.001	19.4102	28.6568
LUM	622.603	1099.33	14.9285	78.5221
LYVE1	881.415	19.0432	14.0841	122.279
MACC1	17.4753	185.478	14.1712	14.0943
MAGEC2	13.2998	13.6258	179.702	13.0407
MAGED2	87.6946	499.05	78.289	100.733
MAL2	162.168	1380.75	37.3159	12.6625
MAOA	1033.57	32.3977	38.3879	92.3028
MB	24.6953	30.4116	21.9335	2605.47
MCAM	269.113	29.0092	21.8691	30.4985
MCFD2	50.8155	49.6982	646.211	117.254
MELK	13.0758	24.3727	193.088	12.5096
MEST	390.835	37.6912	43.7791	23.0419
MFAP4	844.107	98.7569	15.6495	528.956
MFAP5	1346.96	269.891	20.6823	779.588
MGAT4B	16.3743	27.6362	136.349	17.9416
MGLL	477.381	22.7055	58.4732	95.1816
MGP	507.443	1963.95	13.2028	129.845
MKI67	19.6629	65.1078	334.98	18.1364
MLIP	15.7712	14.5093	15.4359	1232.53
MLPH	52.7576	645.458	87.9871	37.2941
MMD	567.856	22.9519	43.5991	17.5563
MMP1	31.5038	34.2593	279.113	27.4695
MOCOS	15.7927	17.4084	102.449	14.0509
MPZL2	29.7516	229.675	24.4051	33.0159
MRAP	247.513	17.7199	19.6159	20.8081
MRAS	461.138	19.1554	16.5283	62.7454
MRC1	187.533	17.4108	14.93	16.0281
MSMO1	96.9819	628.182	3265.9	84.7123
MSS51	21.2172	20.27	20.8117	1020.04
MTURN	290.628	32.4409	27.1861	89.6357
MUC1	18.0931	290.819	16.0679	16.4644
MUCL1	14.7605	90.2255	12.9402	12.6139
MXRA5	105.589	482.792	15.2474	25.3408
MYB	15.6547	363.237	19.4353	14.4864
MYBPC1	17.751	16.3673	17.6037	2718.23
MYBPC2	18.2198	17.3483	16.2846	1420.42
MYF6	13.1257	12.8408	12.6424	852.615
MYH1	16.4587	15.0656	17.1004	3229.11
MYH2	16.4652	15.3822	15.8127	2250.87
MYH7	21.3875	19.4441	19.2608	1388.2
MYL1	16.0362	16.3297	18.9865	6250.29
MYL2	15.4647	14.7874	15.2084	1584.14
MYL3	27.4342	21.3443	18.1659	2127.29
MYLK2	15.6679	14.146	16.1144	1201.1
MYLPF	17.9132	15.0309	15.9433	4603.5
MYO6	55.208	211.152	45.5877	22.9297
MYOM1	46.4791	15.2132	13.8092	1045.53
MYOM2	18.109	15.64	20.3156	1095.68
MYOM3	15.9773	15.4234	15.7069	341.892
MYOT	15.6651	14.5079	15.3049	1657.68
MYOZ1	15.6614	15.2291	15.0624	2154.6
MYOZ2	20.1099	18.8515	19.0063	627.132
MYPN	13.5414	13.5662	20.1526	1816.4
NAT1	15.6881	190.394	17.4934	14.7347
NCAPG	14.8339	34.4105	264.441	14.6473
NCAPG2	14.9312	27.1825	163.095	13.2098
NCEH1	23.4038	57.3125	209.273	27.3817
NDC80	13.0391	17.3344	138.136	12.572
NEB	25.2223	21.0529	20.2065	3638.22
NECTIN3	47.3984	15.624	305.69	30.7626
NEXN	71.6068	22.3183	29.2392	1107.87
NFE2L3	17.3639	29.2795	463.521	15.1977
NNAT	364.21	23.5674	18.4089	23.0216
NOVA1	419.554	36.0345	16.3881	69.7928
NPC1	140.865	169.667	1026.2	93.0347
NPNT	26.1129	604.827	18.0096	61.2609
NPR3	192.448	17.3853	16.0641	32.7399
NRAP	15.4901	15.9413	18.2206	2335.81
NT5E	85.4509	34.9699	1554.63	29.0261
NTN4	174.805	1121.41	64.406	163.639
NTRK2	870.986	34.1181	15.8238	78.6728
OBSCN	18.2477	18.7237	17.4044	414.623
ODC1	130.237	63.3881	974.79	357.28
OGN	212.976	24.333	15.7586	29.3435
OLR1	15.0441	97.3725	14.3525	16.8913
OSTC	25.3532	156.583	108.495	19.8028
OTUD1	23.7491	19.7833	32.5372	473.239
P3H2	18.1582	14.5631	250.703	13.6411
PADI2	18.771	20.4766	16.3792	481.499
PAICS	60.9147	400.224	916.572	89.6357
PALMD	1621.17	75.0503	20.7181	753.113
PAQR5	13.8611	21.055	249.049	13.2244
PARD6B	33.2945	306.727	156.635	28.6725
PATJ	56.0258	315.963	32.6186	100.252
PCOLCE2	449.48	15.3432	22.2226	34.208
PDE3B	161.783	15.8513	17.2928	15.1754
PDK4	1156.51	24.5943	20.1387	822.367
PDLIM3	50.7291	53.8475	25.0227	1728.44
PDZD2	777.783	57.7599	20.7625	63.3664
PEBP4	18.0053	18.0387	17.3778	784.722
PFKM	38.6407	49.0628	67.7061	1181.69
PGAM2	20.7515	19.8222	19.4512	1314.72
PGR	12.4301	188.455	11.365	12.7065
PHF19	28.4699	29.791	287.894	40.3936
PHLDA1	88.7984	89.9376	662.188	49.3768
PI15	20.6587	156.849	14.0895	14.6091
PIP	15.3135	144.927	14.223	12.4365
PITX2	21.5657	21.046	28.9151	742.961
PKIA	14.9777	14.2358	16.3103	1353.44
PLAAT4	42.5152	384.088	26.4108	24.1441
PLAC8	21.8593	19.4205	1463.12	17.9166
PLAU	37.8553	98.8448	512.674	41.4684
PLIN1	2389	20.1932	16.7007	25.1212
PLIN4	430.701	18.3781	16.6009	63.178
PLK1	27.1072	97.8012	458.013	28.8186
PLN	26.8888	15.4523	13.5826	936.297
PNPLA2	699.347	47.9952	79.8248	180.998
POPDC3	19.0469	14.3765	318.374	1488.72
PORCN	22.2483	24.1309	161.956	31.8653
POSTN	374.99	2605.47	14.6052	35.3434
PPARG	322.971	18.0912	39.043	16.2603
PPDPFL	11.6246	11.4412	11.3892	1041.67
PPIL1	60.0194	124.639	613.117	106.006
PPME1	25.4161	31.1486	248.674	42.9831
PPP1R1A	955.68	26.3167	23.7671	826.156
PPP1R27	15.5531	15.0656	16.5172	1497.25
PPP1R3A	15.9179	14.8086	14.3757	674.773
PPP2R1B	475.776	45.8558	43.4674	45.9547
PRELP	817.47	29.714	19.1358	185.928
PREX1	68.5763	234.281	15.5241	19.6191
PRG4	311.403	14.6928	13.2341	54.255
PRKAR2B	1101.77	99.2666	26.2233	23.523
PRKCQ	16.3349	16.4186	15.7943	453.928
PRLR	17.0629	717.424	15.047	14.6281
PRNP	226.966	164.844	1288.05	220.98
PRR11	19.9429	42.5749	364.644	16.2854
PRSS8	19.3338	596.536	17.2612	20.3025
PRXL2A	1008.15	129.604	74.3108	118.646
PSAT1	33.8464	20.086	1440.28	22.06
PTGER3	435.783	46.4978	13.8728	18.832
PTTG1	17.8053	60.6814	302.653	18.6874
PYGL	483.131	39.0182	314.979	24.46
PYGM	23.6067	14.0793	14.5052	3638.22
RAB25	17.2108	189.742	16.3121	15.8764
RAB27B	21.3739	179.464	27.441	17.4237
RAC2	27.6829	33.404	584.687	27.1032
RARRES2	304.06	41.4336	22.4709	35.0073
RASEF	21.4196	167.894	37.661	17.8464
RBFOX1	17.9769	16.6694	16.9487	479.585
RBM24	23.3171	29.8729	41.9696	667.838
RBP4	1867.34	16.6533	14.1308	16.6857
RBP7	290.262	18.535	15.9903	18.9098
RETSAT	1273.47	128.57	105.012	131.129
RGL1	373.028	41.001	39.3975	34.7826
RGS1	21.835	158.908	14.1755	13.5824
RNASE1	2457.44	286.843	17.2868	371.189
RTN2	19.6467	21.8621	25.7481	705.709
RYR1	24.5664	22.9214	21.8856	746.111
S100B	221.32	13.599	12.6525	15.7577
S1PR1	508.054	50.8078	21.1245	112.349
SAA1	1910.45	24.2309	40.108	23.0071
SCUBE2	21.3422	219.845	12.7184	15.1388
SDC1	16.8214	110.47	45.4159	19.516
SDC4	36.8249	312.748	537.869	154.914
SEH1L	35.4706	41.8991	290.554	50.5549
SEMA6C	19.8861	17.2006	13.9946	846.269
SEMA7A	17.0217	20.4197	121.652	17.3865
SERPINA1	19.9757	121.669	31.1212	15.7232
SERPINE1	41.466	127.253	1039.07	30.9246
SERPING1	456.896	47.8272	12.2746	49.4229
SFRP1	197.247	17.778	16.3038	17.966
SHISA4	15.6568	19.2476	27.4589	629.213
SHMT2	112.787	254.923	1367.58	218.191
SHROOM3	31.0591	214.187	135.225	27.6211
SIAH2	67.9745	281.762	76.2478	75.1627
SIGMAR1	49.628	54.1859	363.336	50.5105
SIK2	671.181	54.7368	83.3509	170.867
SLC16A7	182.63	18.6006	36.7927	20.4545
SLC17A9	18.3624	20.979	139.448	18.348
SLC19A3	138.341	14.1948	13.2988	12.7507
SLC1A2	14.0497	91.0007	13.2912	13.5239
SLC1A5	101.887	50.6034	643.052	43.8262
SLC2A1	47.2026	104.44	558.197	39.8582
SLC35F2	16.5148	22.41	276.666	15.949
SLC36A2	12.9879	12.8496	13.6475	650.976
SLC37A2	22.467	25.7886	250.637	16.7288
SLC38A1	22.986	917.44	851.635	26.8349
SLC39A6	74.7802	1195.86	110.036	22.8847
SLC43A3	67.4256	50.8495	894.868	39.7101
SLC44A4	15.772	129.604	14.5905	15.4539
SLC66A1L	176.817	17.3309	19.9359	19.8049
SLC7A1	19.7949	42.4637	456.303	22.4402
SLC7A11	17.281	31.9992	670.592	17.0415
SLC7A2	29.2884	378.387	24.9074	424.485
SLC7A5	16.3329	23.6573	556.216	55.4399
SLC9A3R1	32.8835	645.458	107.549	25.9901
SLIT3	287.261	33.9069	12.5943	40.872
SLN	13.9641	13.3636	15.3415	5312.97
SMURF2	36.5359	39.1508	577.024	32.2823
SMYD1	14.2187	14.2414	14.1086	666.412
SORBS1	514.782	45.976	16.4447	440.011
SPANXB1	18.5498	17.4709	1315.17	20.7727
SPDEF	19.0599	124.771	19.9689	18.5808
SPINT1	33.6483	513.917	29.2746	30.34
SPP1	45.7854	1266.82	14.8841	15.2301
SPX	165.531	13.447	16.048	24.4292
SRL	14.1553	13.4301	13.7682	963.009
SRPX	183.23	19.708	74.1235	17.3472
SSRP1	30.228	65.9031	316.815	34.2593
SSX1	17.7222	15.831	201.114	17.5366
ST14	25.3913	126.602	17.8309	18.6515
STAC3	21.9871	22.4834	20.8878	1875.92
STC2	27.9809	920.331	22.4737	25.0316
STMN1	70.9275	154.827	602.121	26.8349
SULF1	242.126	1525.12	26.319	126.489
SULF2	116.479	628.182	17.9039	55.0888
SVEP1	497.198	30.0619	21.4079	94.0464
SYNPO2L	16.336	16.0961	15.2544	573.314
SYPL2	17.421	15.8358	22.552	673.265
SYTL2	133.408	989.885	23.3624	82.3884
TACSTD2	20.3614	400.667	369.967	18.8718
TBC1D2	19.8057	30.5178	181.039	16.8779
TBC1D9	81.4477	513.917	60.3821	14.6414
TBX3	126.143	468.411	14.2119	112.44
TC2N	114.406	426.612	20.1006	23.2052
TCAP	48.5236	39.2759	29.8495	1272
TECRL	12.3458	12.5001	12.4847	254.719
TFAP2A	37.4766	167.604	36.3727	42.9602
TFF1	17.231	118.987	18.6666	16.2027
TGFB2	23.1864	75.7274	1114.75	251.078
TGM2	25.0672	20.5039	192.076	38.4958
THBS2	96.9545	341.892	15.161	19.4347
THRSP	767.052	31.2934	14.9286	21.2423
THSD4	16.0034	158.101	37.3472	15.1122
TIMP4	529.488	27.2951	25.2103	48.3747
TMC5	14.7636	80.0004	18.0925	13.0717
TMEM154	14.9724	20.6698	150.719	13.7893
TMEM182	28.8482	23.2259	23.1952	1211.09
TMEM233	16.9846	16.0757	15.0271	521.16
TMEM37	724.543	25.9901	20.2707	25.868
TMEM38A	13.2718	13.3731	16.5979	554.141
TMEM97	25.6044	183.567	472.716	59.0037
TMOD1	74.3181	23.9727	22.8661	878.085
TNMD	200.382	13.732	13.3726	16.8573
TNNC1	28.3007	23.1604	23.2967	5589.51
TNNC2	19.8694	16.2017	15.3778	1375
TNNI1	14.1569	13.4813	14.2656	1090.83
TNNI2	26.164	22.5981	22.7001	1028.13
TNNT1	17.6316	17.2602	29.7785	920.331
TNNT3	29.4021	17.8676	17.4007	2389
TOP2A	18.8252	138.74	404.711	19.243
TOX3	15.9445	49.3232	14.3047	14.9907
TPM2	187.003	147.987	45.1105	3730.42
TPX2	18.4076	50.7943	251.757	20.5792
TRAM2	181.358	173.208	1743.38	78.5558
TRARG1	380.845	16.2443	15.6931	17.9543
TRDN	89.3368	15.7405	16.7364	1657.68
TRIM63	15.6475	14.877	15.5891	685.912
TRPS1	27.5766	452.713	15.7182	20.517
TSPAN1	15.7165	600.66	17.8933	15.7784
TSPAN13	289.9	2154.6	23.9532	45.488
TTK	13.1041	20.8766	106.674	12.9845
TTN	47.9506	15.5027	16.2983	4603.5
TUBA4A	22.6834	37.4931	204.55	842.353
TXNRD1	102.066	90.515	726.85	171.921
TYMS	20.8103	55.7382	209.78	16.9307
UBE2T	13.3407	51.2117	188.381	21.0023
UCP3	16.8589	18.2245	21.4129	692.879
USP2	17.5519	16.0951	14.4713	317.131
VAV3	24.113	193.368	19.0566	20.7352
VGLL2	12.0041	11.6939	11.6559	581.242
XBP1	163.071	1858.77	159.181	80.6744
XIRP1	18.7066	17.8074	16.9159	1545.59
XIRP2	14.7219	14.2667	17.1258	2154.6
YARS1	42.8561	68.5984	379.758	45.2491
ZNF107	51.1017	175.049	35.0752	26.8119
ZNF587	38.3285	261.18	59.2225	26.104
