# Supplementary material for: Adipose-enriched peri-tumoral stroma, in contrast to myofibroblast-enriched stroma, prognosticates poorer survival in breast cancers
Source: NPJ Breast Cancer. 2023 Oct 20;9:84. doi: 10.1038/s41523-023-00590-7 (PMC10589339; doi:10.1038/s41523-023-00590-7)
Supplement: Supplementary file 10 — Supplementary Dataset 8 [file 41523_2023_590_MOESM10_ESM.xlsx]

## Sheet: Clust1 vs NTB
		logFC	AveExpr	t	P.Value	adj.P.Val	B
Upregulated	NLRP3	0.368805	5.97221	7.15827	1.48654e-10	2.36589e-07	13.6218
Upregulated	MYOC	0.312752	5.91922	4.84636	4.69465e-06	0.000561084	3.96024
Upregulated	CCL3	0.268768	5.94707	7.01633	2.92984e-10	4.27439e-07	12.9843
Upregulated	CACNA2D1	0.257286	6.08452	4.40298	2.71607e-05	0.00197304	2.3417
Upregulated	CCL4	0.228633	5.76632	6.02941	2.88311e-08	1.48455e-05	8.72757
Upregulated	SPP1	0.225654	6.22614	2.95009	0.00397013	0.0488177	-2.18051
Upregulated	PLN	0.22157	5.88395	4.02704	0.000111204	0.00497503	1.00354
Upregulated	CD83	0.204384	6.04288	4.50732	1.81264e-05	0.00144903	2.71615
Upregulated	SERPINE1	0.202328	6.19018	3.97265	0.000135489	0.00567465	0.858542
Upregulated	SOCS3	0.201412	5.82649	4.74726	7.00747e-06	0.000728056	3.57325
Upregulated	DES	0.192965	5.9272	3.15574	0.0021246	0.0327713	-1.68065
Upregulated	ADAMTS9	0.191238	5.8743	3.55091	0.000590876	0.0146671	-0.471303
Upregulated	PELI1	0.190991	6.02202	6.05793	2.53439e-08	1.44236e-05	8.80823
Upregulated	RASD1	0.190991	6.08249	3.95367	0.000145099	0.00593514	0.798122
Upregulated	STAB1	0.19038	5.93567	7.29011	7.88832e-11	1.38101e-07	14.1995
Upregulated	CSRNP1	0.183479	5.87381	3.78694	0.000262549	0.00878863	0.257611
Upregulated	MMP19	0.183387	5.95014	5.34625	5.82898e-07	0.000127572	5.89402
Upregulated	THBS1	0.180024	6.69186	4.23643	5.11944e-05	0.00311202	1.67176
Upregulated	S100A1	0.177902	6.20368	3.49922	0.000702523	0.0164453	-0.620523
Upregulated	RBP7	0.177754	6.13005	6.20127	1.32087e-08	9.24978e-06	9.46613
Upregulated	MRC1	0.176595	6.05644	3.47093	0.000771784	0.0175203	-0.735549
Upregulated	ATP1B3	0.174094	6.15705	4.02657	0.000111396	0.00497503	1.05168
Upregulated	PGM3	0.173819	6.08188	3.84769	0.000211929	0.00773763	0.46759
Upregulated	NRP2	0.172759	6.16681	3.25227	0.00156883	0.0269799	-1.37257
Upregulated	TTN	0.168317	6.00797	3.21492	0.00176548	0.0292969	-1.44629
Upregulated	SLC25A25	0.162138	5.91754	4.34998	3.32839e-05	0.0022941	2.14238
Upregulated	HPGDS	0.16025	5.85801	3.20209	0.00183817	0.0302451	-1.50588
Upregulated	LIPC-AS1	0.157362	6.16353	5.12089	1.51262e-06	0.000255862	5.01006
Upregulated	MS4A4E	0.1572	5.98927	3.33302	0.00121162	0.0228623	-1.1056
Upregulated	MT1M	0.156869	6.38842	3.05727	0.00287642	0.0397141	-2.0009
Upregulated	RNF122	0.156598	5.99335	4.0533	0.000101032	0.00467926	1.1372
Upregulated	ITGAM	0.156466	5.86409	4.35051	3.32166e-05	0.0022941	2.14479
Upregulated	ADGRE5	0.155954	6.28955	3.25805	0.0015403	0.0265675	-1.35935
Upregulated	SAMD4A	0.152995	6.3934	5.3664	5.34729e-07	0.000122439	5.97978
Upregulated	KLF4	0.152465	6.03927	3.96568	0.000138944	0.00577789	0.837735
Upregulated	CCL8	0.152291	5.86054	3.71078	0.000342363	0.010334	0.0179258
Upregulated	RGS3	0.150913	6.2334	5.24625	8.92206e-07	0.000181626	5.5017
Upregulated	RASGEF1B	0.15086	5.8723	3.69747	0.000358492	0.0106375	-0.0175909
Upregulated	IL9R	0.147504	5.80105	4.30298	3.98097e-05	0.00260056	1.9448
Upregulated	NMB	0.147178	5.7802	2.9492	0.00398062	0.0488177	-2.19364
Upregulated	CALCRL	0.146004	5.85574	3.24414	0.00160982	0.0274155	-1.36016
Upregulated	NFATC2	0.14597	6.1598	4.1303	7.60839e-05	0.00390616	1.4004
Upregulated	PDE3A	0.145264	5.76946	4.56352	1.45456e-05	0.00124828	2.90289
Upregulated	APCDD1	0.144901	6.09933	3.15001	0.00216277	0.0331715	-1.66181
Upregulated	CCL4L2	0.144445	5.71194	6.04601	2.67473e-08	1.44236e-05	8.79423
Upregulated	COMP	0.14086	5.98444	4.36667	3.1225e-05	0.00223125	2.20708
Upregulated	ITGA5	0.140569	6.27246	3.14031	0.00222886	0.0338427	-1.66279
Upregulated	CGA	0.139602	5.84105	2.94233	0.0040626	0.0493232	-2.27518
Upregulated	SLC20A1	0.137195	6.36742	3.4777	0.000754633	0.0172247	-0.687165
Upregulated	C6	0.137017	5.75444	3.08431	0.0026485	0.0377583	-1.85189
Upregulated	GADD45B	0.133168	6.50238	3.50997	0.000677783	0.0161006	-0.687953
Upregulated	PXDC1	0.132008	6.13253	3.43175	0.000878369	0.0192461	-0.839023
Upregulated	NR5A2	0.131494	6.00975	4.09141	8.78363e-05	0.00428439	1.26825
Upregulated	FIS1	0.130891	5.96324	5.16859	1.2383e-06	0.000233106	5.19678
Upregulated	ARTN	0.13023	5.85496	6.05454	2.57352e-08	1.44236e-05	8.83211
Upregulated	TFRC	0.130084	6.20629	2.93687	0.00412884	0.049863	-2.19378
Upregulated	LRRFIP2	0.128365	6.37769	3.89565	0.000178681	0.00685938	0.605733
Upregulated	JUND	0.128354	6.32149	4.50138	1.85517e-05	0.00146962	2.67855
Upregulated	MS4A6A	0.127963	6.48594	3.37212	0.00106749	0.0214811	-1.17478
Upregulated	RBPMS2	0.127756	5.8022	3.10837	0.00245997	0.036009	-1.76382
Upregulated	IGFBP1	0.127398	5.76776	3.23241	0.00167071	0.0281246	-1.54775
Upregulated	MMP9	0.127393	5.83176	3.03336	0.00309289	0.0416517	-2.04148
Upregulated	STK38L	0.125748	6.32261	4.54756	1.54864e-05	0.00130303	2.84709
Upregulated	ORMDL3	0.123879	6.35581	3.74668	0.000302228	0.00967965	0.0663282
Upregulated	PGA5	0.123801	5.91791	3.45557	0.000812014	0.0180864	-0.759118
Upregulated	BAG3	0.12177	6.58552	4.35383	3.27974e-05	0.0022941	2.12148
Upregulated	NFU1	0.121642	5.98449	3.68788	0.000370554	0.0107942	-0.0387443
Upregulated	GOLGA6L6	0.121575	6.18111	3.93247	0.000156604	0.00627385	0.74101
Upregulated	FGR	0.121549	6.03168	4.71316	8.03438e-06	0.000808379	3.46663
Upregulated	NCF4	0.120679	5.8798	2.99013	0.003523	0.0453509	-2.06309
Upregulated	SIGLEC1	0.120588	6.03954	5.16102	1.27832e-06	0.000235575	5.16507
Upregulated	SPRY4	0.119958	5.90828	3.18084	0.00196468	0.0314924	-1.57108
Upregulated	ID4	0.119656	6.11053	3.61394	0.00047738	0.0128379	-0.275651
Upregulated	GSDMA	0.119155	5.77668	4.80178	5.62476e-06	0.000611632	3.76205
Upregulated	ZFP36	0.119032	6.74354	3.11479	0.00241181	0.0355717	-2.03143
Upregulated	PPRC1	0.117026	5.89705	4.22597	5.32484e-05	0.00319254	1.67579
Upregulated	RASSF3	0.11699	5.94499	4.92461	3.41093e-06	0.000452388	4.25726
Upregulated	NCAN	0.11671	5.92528	5.9056	5.03069e-08	2.25826e-05	8.18393
Upregulated	ARNTL	0.115802	5.86387	4.26808	4.54365e-05	0.00286136	1.84226
Upregulated	SF3B5	0.115689	5.85702	3.69505	0.000361494	0.0106903	-0.08899
Upregulated	SHISA6	0.114758	5.76979	5.05645	1.97912e-06	0.000296141	4.74535
Upregulated	TRAF7	0.112522	6.14593	3.77007	0.000278533	0.00914872	0.219774
Upregulated	CD44	0.112127	6.51429	3.45598	0.000810922	0.0180851	-0.823696
Upregulated	FCER2	0.111414	5.84232	3.74471	0.000304308	0.00967965	0.112736
Upregulated	TUBB6	0.11112	5.91613	3.74121	0.00030804	0.00968197	0.126544
Upregulated	CCNH	0.110836	6.20941	3.07696	0.00270877	0.0379683	-1.84682
Upregulated	MT3	0.110148	6.05486	4.36217	3.17675e-05	0.00225612	2.20222
Upregulated	TCEAL6	0.109379	6.04433	3.54046	0.000611995	0.0149794	-0.491297
Upregulated	FNDC4	0.109299	5.96111	4.18833	6.13116e-05	0.00348501	1.59929
Upregulated	LILRB5	0.109247	5.85696	5.36476	5.38517e-07	0.000122439	5.97233
Upregulated	CETP	0.108259	5.68562	3.1613	0.00208821	0.0324962	-1.75247
Upregulated	PPM1F	0.107264	5.88362	4.58587	1.33206e-05	0.0011778	2.99205
Upregulated	SPI1	0.106999	6.21713	3.37642	0.00105266	0.0213307	-0.997431
Upregulated	BHLHA9	0.106399	5.76391	4.71378	8.01455e-06	0.000808379	3.42142
Upregulated	FBLN2	0.106215	6.25112	3.86406	0.000199966	0.00737011	0.470371
Upregulated	PDGFB	0.105654	6.03249	3.79154	0.000258345	0.00871547	0.289222
Upregulated	SEMA3B	0.104898	5.86112	3.61235	0.000479974	0.0128879	-0.31329
Upregulated	SERF2	0.104042	6.64782	5.02077	2.29499e-06	0.000332053	4.57678
Upregulated	CCDC9B	0.103674	6.14859	4.06058	9.83721e-05	0.00462524	1.16742
Upregulated	EFHD2	0.103662	6.17064	3.79434	0.00025582	0.00866273	0.295887
Upregulated	FILIP1	0.103605	5.95833	3.52541	0.000643671	0.0155861	-0.54472
Upregulated	DOC2B	0.103586	5.78056	4.52786	1.67284e-05	0.00136119	2.76751
Upregulated	GDF10	0.103515	5.76859	3.45059	0.00082548	0.0183164	-0.8145
Upregulated	NOCT	0.103036	5.94327	2.96396	0.00380959	0.047571	-2.16723
Upregulated	ABCA3	0.102324	5.86344	3.76221	0.000286286	0.00933734	0.105982
Upregulated	SCARA5	0.102119	6.12608	3.15964	0.00209901	0.0325257	-1.61151
Upregulated	AMZ2	0.10175	6.42305	4.21693	5.50859e-05	0.00325807	1.66595
Upregulated	MTRNR2L3	0.101714	5.71873	4.02782	0.000110888	0.00497503	0.950033
Upregulated	PPP5D1	0.101521	6.26531	4.42006	2.54312e-05	0.0018551	2.39784
Upregulated	DPH1	0.10132	6.0666	3.63143	0.000449758	0.0123649	-0.212416
Upregulated	TSPAN15	0.10079	6.2264	2.99644	0.00345699	0.0447635	-2.05983
Upregulated	MT1A	0.100588	6.82502	3.11899	0.00238076	0.0352325	-2.01994
Upregulated	CTNNAL1	0.100194	5.87175	4.02739	0.000111063	0.00497503	1.02361
Upregulated	ALPP	0.0989808	5.88981	4.23278	5.19029e-05	0.00314417	1.72314
Upregulated	CSMD1	0.0984671	5.67685	4.06164	9.79909e-05	0.00462524	1.01191
Upregulated	ANKS1B	0.0984488	6.08227	3.72048	0.000331041	0.0100637	0.0649932
Upregulated	NEB	0.0979293	5.925	3.08072	0.00267779	0.037837	-1.89995
Upregulated	SNCG	0.0977472	6.14805	3.01547	0.00326462	0.0431024	-2.04232
Upregulated	OTX1	0.097342	6.03272	4.25202	4.82752e-05	0.00298641	1.81827
Upregulated	CPLX2	0.0965072	5.87636	3.8081	0.000243736	0.00838327	0.318525
Upregulated	WASHC1	0.0964626	5.83443	3.57017	0.000553734	0.0140904	-0.477077
Upregulated	SNX33	0.0963923	5.99639	3.34382	0.00117008	0.0225105	-1.07246
Upregulated	YBX2	0.0960882	6.15922	4.20138	5.83904e-05	0.00338491	1.64164
Upregulated	TMEM37	0.096086	6.30395	3.10346	0.00249738	0.0363438	-1.97525
Upregulated	CCDC141	0.0957009	5.63582	3.6735	0.000389365	0.0112115	-0.309297
Upregulated	NFATC1	0.0956047	5.78968	3.1698	0.00203358	0.0321724	-1.66239
Upregulated	METRNL	0.0955748	5.72348	5.13577	1.42122e-06	0.000253892	5.03223
Upregulated	TBC1D1	0.0947511	6.02369	3.37641	0.00105271	0.0213307	-0.989804
Upregulated	TNNT3	0.0945586	5.91939	3.36008	0.00111008	0.0218854	-1.06775
Upregulated	NUTM2G	0.0944685	5.79757	3.40267	0.00096628	0.0204555	-0.9792
Upregulated	SUPT20HL2	0.0943023	5.66495	3.39546	0.000989311	0.0206144	-1.1527
Upregulated	NNMT	0.0942847	5.9958	3.01506	0.00326864	0.0431137	-1.98522
Upregulated	RGS11	0.094036	5.95158	3.14371	0.0022055	0.0336339	-1.64914
Upregulated	ZNF812P	0.0938551	5.69023	3.26667	0.00149866	0.0261847	-1.47762
Upregulated	CYP4F12	0.0937195	5.70962	3.25001	0.00158016	0.0270419	-1.46281
Upregulated	ABHD16B	0.0936046	5.94212	3.53104	0.000631657	0.0153589	-0.529993
Upregulated	C2CD2	0.0935518	6.3473	4.36003	3.20289e-05	0.00226101	2.11832
Upregulated	CNFN	0.0935055	5.84216	4.68794	8.88624e-06	0.000878934	3.35377
Upregulated	KMT5A	0.0933415	6.07723	3.3466	0.00115962	0.0224681	-1.06706
Upregulated	MIR1-1HG-AS1	0.0932315	5.80815	4.03189	0.000109253	0.00496805	1.02277
Upregulated	HEG1	0.0931403	6.21431	3.13631	0.00225666	0.0340228	-1.67891
Upregulated	PDE6B	0.0931153	5.85203	3.89982	0.00017604	0.00678838	0.601113
Upregulated	KRTAP9-12P	0.0930311	5.57024	3.74182	0.000307385	0.00968197	-0.311092
Upregulated	MARVELD3	0.092778	6.18021	4.66591	9.702e-06	0.000944642	3.29137
Upregulated	AC022748.1	0.0923229	5.63834	3.59951	0.00050138	0.0132712	-0.589455
Upregulated	XYLT1	0.0923034	6.01609	3.54796	0.000596768	0.0147565	-0.467568
Upregulated	CYTH3	0.0922413	6.15585	3.61497	0.000475708	0.0128181	-0.275622
Upregulated	SNCB	0.0916842	5.84371	4.81266	5.38241e-06	0.00059264	3.82311
Upregulated	SAT1	0.0916769	6.58566	3.32551	0.00124133	0.0232676	-1.29776
Upregulated	KANK3	0.0911207	5.9505	3.94356	0.00015048	0.00610143	0.772668
Upregulated	ADSS1	0.0910074	6.06651	3.0026	0.00339361	0.0442382	-2.01846
Upregulated	NSD2	0.0909457	6.1753	3.6894	0.000368617	0.0107733	-0.0328588
Upregulated	PHLDB1	0.0909225	6.30297	3.88432	0.000186055	0.00701998	0.513594
Upregulated	MT-ND6	0.0908561	6.74331	4.9984	2.51754e-06	0.000358066	4.44397
Upregulated	PSME4	0.0908408	6.44321	3.12576	0.0023315	0.0346794	-1.73822
Upregulated	DPPA3	0.0907628	5.72832	3.85307	0.000207922	0.00763121	0.339813
Upregulated	MYLPF	0.0907106	5.80842	2.94135	0.00407442	0.0494047	-2.43134
Upregulated	ALPG	0.0904612	5.8596	3.64992	0.000422192	0.0119023	-0.192626
Upregulated	EMX2	0.0902295	5.85781	3.38393	0.00102723	0.0210344	-0.98825
Upregulated	MYO9B	0.0901313	6.19812	3.78444	0.000264864	0.00884917	0.261995
Upregulated	CRYL1	0.0895873	6.27022	3.7067	0.000347229	0.010427	-0.00425057
Upregulated	ZNF704	0.089441	5.871	4.07663	9.27428e-05	0.00446057	1.20607
Upregulated	XAGE5	0.0893183	5.60426	4.18046	6.31385e-05	0.00352998	1.25064
Upregulated	AKNA	0.0886793	6.03673	3.81277	0.00023976	0.00827697	0.357265
Upregulated	PCDHB11	0.0880609	6.42334	3.95844	0.000142623	0.00587505	0.762512
Upregulated	CAMK2G	0.0880434	6.0383	3.37144	0.00106987	0.0215042	-1.00012
Upregulated	TSC22D2	0.0880048	6.65433	4.83803	4.85635e-06	0.000568933	3.86826
Upregulated	AKAP13	0.0875735	6.52509	3.26878	0.00148864	0.0260878	-1.4193
Upregulated	THEMIS2	0.0873839	5.77663	2.99562	0.00346549	0.0448082	-2.1163
Upregulated	AHCY	0.0871622	6.32967	3.37517	0.00105696	0.0213732	-1.00072
Upregulated	FEZ1	0.0871613	5.65537	5.59756	1.96607e-07	5.8339e-05	6.87228
Upregulated	CA11	0.0870802	5.77825	3.77031	0.000278298	0.00914872	0.134278
Upregulated	AC009133.3	0.0869381	5.84912	3.83134	0.000224552	0.00803932	0.376984
Upregulated	CRX	0.0869225	5.80658	3.62821	0.000454727	0.0124389	-0.302544
Upregulated	DENND1A	0.0867473	6.08915	3.36888	0.0010788	0.0215353	-0.998909
Upregulated	MARCO	0.086694	5.76109	3.46486	0.000787458	0.0177426	-0.805788
Upregulated	CCDC69	0.0866469	5.89294	3.06191	0.00283603	0.0392723	-1.86698
Upregulated	SYNPO	0.0865159	6.49933	3.33837	0.00119086	0.0226823	-1.28513
Upregulated	VEGFA	0.0863706	6.67308	2.99437	0.0034785	0.0449185	-2.21727
Upregulated	IMPDH1	0.0863003	6.30658	3.46175	0.000795599	0.01788	-0.758253
Upregulated	COLGALT1	0.0859399	6.29917	3.10181	0.00251012	0.0364383	-1.77852
Upregulated	LMNB2	0.0857024	5.9579	3.49973	0.000701329	0.0164453	-0.641218
Upregulated	ATP5ME	0.0856309	6.37068	3.1648	0.00206557	0.0322874	-1.64092
Upregulated	DDC	0.0854291	5.63099	3.51031	0.000677019	0.0161006	-0.910007
Upregulated	CROCC	0.0849764	5.72087	3.54499	0.000602764	0.0148419	-0.641695
Upregulated	AP2A2	0.0847503	6.31441	3.33685	0.00119672	0.0226989	-1.12856
Upregulated	SPTY2D1	0.0847424	5.99366	3.83747	0.000219732	0.00791533	0.424399
Upregulated	CALML3	0.0846238	6.02787	3.56724	0.00055924	0.0141084	-0.408428
Upregulated	NT5C	0.0839409	5.95032	3.85969	0.000203092	0.0074696	0.484306
Upregulated	ASRGL1	0.0838749	5.8783	4.17718	6.39175e-05	0.00352998	1.54706
Upregulated	SSX6P	0.0837235	5.7118	3.11157	0.00243584	0.0357627	-1.94486
Upregulated	PRDX5	0.0836459	6.49237	2.97142	0.00372583	0.0468359	-2.1981
Upregulated	CLIC1	0.0836108	6.58689	4.2868	4.23294e-05	0.00271451	1.85895
Upregulated	IL16	0.0835229	5.77056	4.13705	7.42052e-05	0.00390123	1.37531
Upregulated	KIAA1211L	0.0833528	5.99507	3.34408	0.00116912	0.0225105	-1.08212
Upregulated	MTSS1	0.083211	6.37583	3.01592	0.00326016	0.0430759	-2.0544
Upregulated	TNK2	0.0831744	5.9531	3.46273	0.000793017	0.0178449	-0.742418
Upregulated	HK1	0.0831431	5.96778	3.06388	0.00281902	0.0390757	-1.95474
Upregulated	IRX6	0.0830619	5.68397	3.43803	0.000860409	0.0188999	-0.930749
Upregulated	TNFAIP8L3	0.0830239	5.71105	4.28162	4.31676e-05	0.00275816	1.80209
Upregulated	PIK3AP1	0.0823179	6.15772	3.57828	0.000538775	0.0138979	-0.381904
Upregulated	C1QTNF7	0.0820769	5.64955	3.97014	0.000136724	0.0057127	0.723691
Upregulated	DKKL1	0.0820669	5.77467	3.50856	0.00068097	0.0161541	-0.681033
Upregulated	RNF166	0.0820583	6.00532	3.79607	0.000254263	0.0086267	0.300248
Upregulated	RASGRP2	0.0814462	5.97368	4.29975	4.03012e-05	0.0026167	1.9792
Upregulated	DHH	0.0810825	5.70722	4.1111	8.16844e-05	0.00413309	1.21635
Upregulated	STMN3	0.0808282	5.94024	3.18105	0.00196342	0.0314924	-1.55524
Upregulated	NEPRO	0.0807841	5.88489	4.44845	2.2788e-05	0.00170491	2.49237
Upregulated	WDYHV1	0.0795066	5.98852	4.70782	8.20796e-06	0.000821125	3.44301
Upregulated	RPL3L	0.0794074	5.9526	3.36927	0.00107745	0.021535	-1.0186
Upregulated	MTRNR2L5	0.0793792	5.78625	3.77523	0.000273549	0.00905296	0.177201
Upregulated	POU4F3	0.0786079	5.63933	3.81523	0.000237689	0.0082564	0.101833
Upregulated	ARAP1	0.0785463	6.18872	3.28625	0.00140797	0.0251523	-1.24652
Upregulated	LRRFIP1	0.0783141	6.37107	4.83026	5.01197e-06	0.000573493	3.89424
Upregulated	AQP2	0.0782336	5.72004	4.16028	6.80691e-05	0.0036443	1.3959
Upregulated	SPAG17	0.0781297	5.71244	3.38614	0.00101987	0.0209811	-1.11503
Upregulated	COLEC10	0.0781048	5.77795	4.06482	9.6855e-05	0.00459523	1.12262
Upregulated	AQP7	0.0780296	6.27696	2.95368	0.00392801	0.0484822	-2.43324
Upregulated	SEMA6B	0.0780214	5.83752	3.8474	0.000212147	0.00773763	0.41178
Upregulated	ZSWIM8	0.0780001	6.20549	4.1359	7.45221e-05	0.0039058	1.41903
Upregulated	PTK6	0.0779372	5.87549	3.84282	0.000215611	0.00781511	0.416995
Upregulated	LCE1F	0.0776448	5.70732	2.97421	0.00369495	0.0466048	-2.3485
Upregulated	ATP10A	0.0774969	5.73989	3.14652	0.00218637	0.0334363	-1.77556
Upregulated	FOXC2	0.0773422	5.81516	3.44554	0.000839353	0.0185537	-0.842366
Upregulated	GNA13	0.0770038	6.42262	3.23382	0.00166328	0.02808	-1.44347
Upregulated	CT55	0.0768448	5.5997	3.42845	0.000887956	0.0194318	-1.16458
Upregulated	SPTBN5	0.0767873	5.85429	3.90495	0.000172843	0.00667985	0.613288
Upregulated	CXCL3	0.0767147	5.69725	3.53676	0.000619658	0.0151091	-0.680279
Upregulated	TLX2	0.0766992	5.7643	4.21758	5.49526e-05	0.00325807	1.61909
Upregulated	IFNL3	0.0764443	5.87951	2.96161	0.00383636	0.047837	-2.17105
Upregulated	PPP1R10	0.0757604	6.24271	3.12915	0.00230723	0.0345237	-1.68647
Upregulated	QRFP	0.0755132	6.34535	4.83465	4.92336e-06	0.000569223	3.91042
Upregulated	MID1IP1	0.0754781	6.06261	2.93655	0.0041327	0.049863	-2.19841
Upregulated	CSAG1	0.0754567	5.75849	3.24103	0.00162576	0.0276064	-1.4789
Upregulated	FAM83G	0.0754383	5.72586	4.77192	6.34526e-06	0.000673252	3.56973
Upregulated	CLTA	0.0752867	6.26423	4.45549	2.2175e-05	0.00167335	2.52471
Upregulated	PLXNA1	0.0752804	6.02493	3.35711	0.00112081	0.021993	-1.03786
Upregulated	NOC2L	0.0751312	6.51677	3.925	0.00016086	0.00638587	0.635458
Upregulated	KLF11	0.074714	6.34682	3.04505	0.00298523	0.0407345	-2.00193
Upregulated	TACC2	0.0746817	6.15023	3.39935	0.000976825	0.0205051	-0.910643
Upregulated	PLEKHG2	0.0746749	5.78221	3.87257	0.000194009	0.00718079	0.458788
Upregulated	BLACAT1	0.074424	6.30082	2.94256	0.00405981	0.0493232	-2.22172
Upregulated	EIF4E1B	0.0744231	5.91713	3.42498	0.000898124	0.0195323	-0.859153
Upregulated	TRIM62	0.0743696	5.88848	3.94255	0.000151026	0.00610143	0.74565
Upregulated	FOXD4L5	0.0741899	5.65196	3.6369	0.000441427	0.0122809	-0.458693
Upregulated	TKTL1	0.0740319	6.13595	3.57947	0.000536606	0.013897	-0.37266
Upregulated	ARHGDIG	0.07397	5.59432	4.01226	0.000117355	0.0050883	0.674422
Upregulated	KIF1A	0.0736767	5.94244	3.86851	0.000196829	0.00726979	0.526549
Upregulated	MAP7D1	0.0736666	6.5474	3.90701	0.000171573	0.00667495	0.551937
Upregulated	LDB3	0.0731934	5.81039	3.01948	0.00322534	0.0427784	-2.19872
Upregulated	AL392046.1	0.0731355	5.76636	3.28761	0.00140184	0.0250816	-1.347
Upregulated	TCEAL5	0.0730073	5.94955	4.05966	9.87035e-05	0.00462524	1.15773
Upregulated	ERC1	0.0729875	5.98986	4.18096	6.30218e-05	0.00352998	1.57245
Upregulated	MAP1LC3C	0.0729317	5.80295	3.10448	0.00248954	0.03629	-1.80933
Upregulated	NKX2-6	0.072746	5.79702	3.77191	0.000276742	0.00912416	0.156666
Upregulated	IL3RA	0.0727403	5.61719	3.11233	0.00243014	0.0357216	-1.99789
Upregulated	ANKRD20A5P	0.0726115	5.90064	3.61178	0.000480908	0.0128932	-0.305292
Upregulated	MYRF	0.0725935	5.8096	4.05864	9.90727e-05	0.00462524	1.07824
Upregulated	KCNA5	0.072482	5.89813	4.13042	7.60508e-05	0.00390616	1.38617
Upregulated	TRIM43	0.0723442	6.13438	3.0734	0.00273836	0.0381692	-1.83394
Upregulated	C17orf77	0.0722858	5.74743	3.6083	0.000486624	0.0130265	-0.39857
Upregulated	C19orf84	0.072109	6.33509	4.103	8.41645e-05	0.00418599	1.28451
Upregulated	COL16A1	0.0721034	5.91574	3.68525	0.000373931	0.0108744	-0.0616426
Upregulated	HABP4	0.0719827	5.81776	3.13679	0.0022533	0.0340228	-1.70574
Upregulated	C5AR1	0.0717458	5.84717	3.25159	0.00157225	0.0269857	-1.36701
Upregulated	HK3	0.0716737	5.69769	3.73353	0.000316381	0.00985565	-0.0653895
Upregulated	E2F2	0.0716067	5.68166	4.32866	3.61048e-05	0.00241254	1.92115
Upregulated	RNF112	0.0714736	5.64007	4.08306	9.05784e-05	0.00439267	1.03662
Upregulated	RHOB	0.0714389	6.64404	3.14485	0.0021977	0.0335442	-1.86637
Upregulated	SLC45A1	0.0713968	5.62896	4.29939	4.03558e-05	0.0026167	1.73201
Upregulated	FAM71E1	0.0709273	5.80599	3.33771	0.00119341	0.0226823	-1.18399
Upregulated	RELT	0.0708612	5.77388	3.22949	0.00168616	0.0283025	-1.53633
Upregulated	ADRB1	0.0708487	5.79791	3.16366	0.00207291	0.0323445	-1.63754
Upregulated	PRR12	0.0707915	6.4021	3.93796	0.000153544	0.00616534	0.720136
Upregulated	KNCN	0.0706247	5.97518	3.64271	0.000432744	0.0121217	-0.18253
Upregulated	PPP1R1C	0.0705966	5.70954	3.71906	0.000332682	0.0100941	-0.100599
Upregulated	TNXA	0.0705413	6.4782	3.19282	0.00189238	0.0307328	-1.61468
Upregulated	CACNG8	0.0705362	5.74608	3.62845	0.000454348	0.0124389	-0.356918
Upregulated	GPSM3	0.0704105	5.92547	3.69865	0.000357029	0.0106301	-0.0185626
Upregulated	HPN-AS1	0.0703822	6.10775	4.24134	5.02584e-05	0.00309486	1.78234
Upregulated	TTC34	0.0703271	5.95372	4.13351	7.51845e-05	0.0039058	1.40588
Upregulated	POFUT2	0.0701564	6.00892	3.15133	0.00215395	0.0330783	-1.62011
Upregulated	C14orf180	0.0700559	6.00384	3.57567	0.000543539	0.0139527	-0.382316
Upregulated	EMC9	0.07004	5.6567	4.17739	6.38657e-05	0.00352998	1.29734
Upregulated	CFAP99	0.0699989	5.89628	3.23265	0.00166941	0.0281246	-1.41503
Upregulated	COL20A1	0.0698868	5.97813	3.39642	0.000986225	0.0206036	-0.923907
Upregulated	PFDN2	0.0697417	6.23139	3.63656	0.000441936	0.0122809	-0.206475
Upregulated	MDFI	0.0694825	5.99832	3.74029	0.000309023	0.00969546	0.124352
Upregulated	C10orf95	0.069433	5.79359	3.73792	0.000311583	0.0097392	0.0492773
Upregulated	CLASRP	0.0692995	6.08393	3.02317	0.00318964	0.0425293	-1.96317
Upregulated	DRAXIN	0.0691416	5.73269	3.83386	0.000222557	0.00800061	0.301628
Upregulated	HDAC4	0.0689893	6.2694	2.98086	0.00362216	0.0459516	-2.10535
Upregulated	UPP1	0.0688611	5.74382	2.96595	0.00378714	0.0473921	-2.3309
Upregulated	ZWINT	0.068848	5.98183	3.34441	0.00116786	0.0225105	-1.12204
Upregulated	PLK3	0.0687632	5.80219	3.48425	0.000738416	0.0169651	-0.739769
Upregulated	ALKBH7	0.0686427	5.74921	3.47061	0.000772585	0.0175203	-0.863209
Upregulated	ZNF600	0.0682645	5.74175	3.63133	0.000449901	0.0123649	-0.359781
Upregulated	ADGRA1	0.0682208	5.90462	3.79151	0.000258373	0.00871547	0.270924
Upregulated	ST20-AS1	0.0681965	5.60786	3.73285	0.000317129	0.00986141	-0.227649
Upregulated	DIRAS1	0.0680299	5.68756	3.34264	0.00117454	0.0225716	-1.29989
Upregulated	IFNA21	0.0680281	5.65337	4.48302	1.99268e-05	0.00156438	2.45627
Upregulated	ARC	0.0679508	5.77985	2.95719	0.00388719	0.0482304	-2.2395
Upregulated	HOXB13	0.0679348	5.66431	4.37551	3.01846e-05	0.00217466	2.05772
Upregulated	KIF19	0.0679018	5.76116	3.82339	0.000230946	0.00815155	0.290512
Upregulated	TMEM262	0.0678766	5.62429	4.47228	2.07757e-05	0.00160229	2.40096
Upregulated	UPK2	0.0678317	5.78458	3.53519	0.000622928	0.0151677	-0.599152
Upregulated	UBASH3B	0.0678035	5.95475	2.98925	0.00353231	0.0454373	-2.08616
Upregulated	SCML4	0.0673277	5.78637	3.14928	0.00216771	0.0332022	-1.72272
Upregulated	PROB1	0.0672696	5.84317	3.26723	0.00149601	0.0261644	-1.34949
Upregulated	KRCC1	0.0671214	6.1326	3.94213	0.000151255	0.00610143	0.773902
Upregulated	IQSEC3	0.066722	6.08768	3.26177	0.00152221	0.0263773	-1.30807
Upregulated	FAM92B	0.0666636	5.93463	3.47711	0.00075611	0.017236	-0.69417
Upregulated	ELMOD1	0.0666252	5.7067	3.51918	0.000657248	0.0157839	-0.710176
Upregulated	PCSK1N	0.0665708	6.01622	3.68206	0.000378061	0.0109763	-0.0583774
Upregulated	CCDC68	0.06639	5.74757	3.11995	0.00237372	0.035158	-1.82926
Upregulated	NEU2	0.0663052	5.79107	3.23026	0.00168205	0.0282608	-1.48367
Upregulated	CNTD2	0.0662707	5.76925	3.30554	0.00132363	0.0242484	-1.33361
Upregulated	RCVRN	0.0660932	5.60451	3.25369	0.0015618	0.0268853	-1.6752
Upregulated	GUCY2D	0.0660678	6.1035	3.02022	0.00321819	0.0427473	-1.97211
Upregulated	UBXN1	0.0658169	6.52892	4.00795	0.00011921	0.00514043	0.905073
Upregulated	VSX2	0.0657528	5.89143	3.57392	0.000546773	0.013986	-0.41981
Upregulated	PDCD1	0.0656778	5.93729	3.37426	0.00106012	0.0213819	-1.00035
Upregulated	TMCO5A	0.0655686	5.63692	3.36315	0.00109906	0.0218154	-1.2867
Upregulated	STXBP2	0.0655626	5.77402	3.36924	0.00107755	0.021535	-1.13329
Upregulated	USF2	0.0653406	6.39483	3.13214	0.00228599	0.0343822	-1.73851
Upregulated	GALP	0.0652293	5.81105	3.33495	0.00120412	0.0228143	-1.16671
Upregulated	SEL1L2	0.0650934	5.66279	3.23716	0.0016458	0.0278643	-1.60747
Upregulated	TARS1	0.0650339	6.51138	3.899	0.000176556	0.00679334	0.573429
Upregulated	GAS6-AS1	0.064874	5.79715	3.51095	0.000675577	0.0161006	-0.655014
Upregulated	ZNF550	0.064577	5.94353	3.28467	0.00141508	0.0252537	-1.25732
Upregulated	BBC3	0.0645625	5.71349	3.41046	0.000941955	0.0201353	-1.0681
Upregulated	TEX45	0.0645441	5.80197	3.25845	0.00153836	0.0265675	-1.40967
Upregulated	SYCE1L	0.0642704	5.75801	3.11027	0.00244557	0.0358281	-1.86754
Upregulated	ELOA2	0.064061	5.6755	3.34398	0.00116948	0.0225105	-1.29801
Upregulated	CBX2	0.0640441	5.7394	2.95383	0.00392617	0.0484822	-2.31483
Upregulated	D2HGDH	0.0639171	5.83053	2.99382	0.0034843	0.0449518	-2.11147
Upregulated	FBXO34	0.0637329	6.13904	2.997	0.00345117	0.0447274	-2.03275
Upregulated	DOK1	0.06373	5.98522	3.01203	0.00329866	0.0434025	-1.99784
Upregulated	DUSP22	0.0635236	6.31141	3.28045	0.00143427	0.0254404	-1.32346
Upregulated	C16orf86	0.0634662	5.78932	3.29116	0.001386	0.0249584	-1.33085
Upregulated	USP2	0.0633622	5.75119	2.98252	0.00360429	0.0458255	-2.34115
Upregulated	WASHC2A	0.0633556	6.65037	3.12648	0.00232632	0.0346794	-1.89032
Upregulated	PURG	0.0633196	5.80265	2.97815	0.00365164	0.0462107	-2.17528
Upregulated	DYNLT3	0.0632456	5.72294	3.35852	0.00111569	0.0219465	-1.18779
Upregulated	LRRK1	0.0632235	5.99589	2.9727	0.00371164	0.0467144	-2.10556
Upregulated	SNAP91	0.0632134	5.78287	3.29662	0.00136199	0.0247093	-1.32774
Upregulated	MAGEB5	0.0631942	5.71157	4.01698	0.000115358	0.0050871	0.876585
Upregulated	DLX1	0.0631299	5.66798	4.16646	6.65224e-05	0.00358341	1.33603
Upregulated	BFSP2	0.0630982	5.66733	3.89318	0.000180266	0.00686351	0.417103
Upregulated	KLHL18	0.0630836	5.82338	3.87575	0.000191822	0.00713	0.479226
Upregulated	ADAD2	0.0628481	5.84658	3.36192	0.00110345	0.0218408	-1.07295
Upregulated	CHST2	0.0628354	6.22815	2.94997	0.00397153	0.0488177	-2.17565
Upregulated	SPTAN1	0.0628127	6.55013	3.17385	0.00200807	0.0319304	-1.71735
Upregulated	TPRKB	0.0627067	5.72264	2.99696	0.00345158	0.0447274	-2.23439
Upregulated	C6orf226	0.0625683	5.79412	3.45776	0.000806178	0.0180273	-0.814815
Upregulated	TRIM17	0.0625649	5.80605	3.35141	0.00114169	0.022265	-1.12465
Upregulated	FAM166A	0.0625412	5.65344	3.6814	0.000378924	0.0109832	-0.309803
Upregulated	DXO	0.0624449	5.78211	3.78114	0.000267941	0.00890102	0.164384
Upregulated	ZFYVE28	0.0623975	5.78195	3.30155	0.00134067	0.0243983	-1.30167
Upregulated	NDUFA1	0.0623038	6.54879	3.57823	0.000538856	0.0138979	-0.48717
Upregulated	CERK	0.0621121	6.0852	3.26844	0.00149025	0.0260898	-1.28686
Upregulated	NKAIN4	0.0620941	5.73648	3.42777	0.000889944	0.019451	-0.962672
Upregulated	ASPG	0.0620427	5.65455	3.98211	0.00013093	0.00552334	0.706449
Upregulated	MTRNR2L7	0.0619797	5.75515	3.55541	0.000581987	0.014514	-0.547589
Upregulated	ADARB2	0.0619629	5.66152	4.10177	8.45443e-05	0.00419297	1.10426
Upregulated	LMNA	0.0619599	6.71334	3.03997	0.00303161	0.0411429	-2.157
Upregulated	ZNF672	0.0619479	5.87927	3.56227	0.000568696	0.0142843	-0.502469
Upregulated	FAM167B	0.0619111	5.80275	3.31281	0.00129309	0.023905	-1.24928
Upregulated	IFNA4	0.0619045	5.61754	3.01797	0.00324007	0.0429402	-2.37833
Upregulated	LHB	0.0618495	6.09855	3.54067	0.000611563	0.0149794	-0.488209
Upregulated	SPANXN2	0.0617649	5.76853	3.03025	0.00312212	0.0419164	-2.07487
Upregulated	CELF5	0.0617346	5.7685	3.07598	0.00271686	0.0379905	-1.94299
Upregulated	NTNG2	0.061568	5.8109	3.02192	0.0032017	0.0426252	-2.05755
Upregulated	CARD14	0.0613222	5.79772	3.40727	0.000951856	0.0202377	-0.964625
Upregulated	COL24A1	0.0612072	5.65127	3.38392	0.00102727	0.0210344	-1.27502
Upregulated	LINC01547	0.0611523	5.67814	3.52061	0.0006541	0.0157515	-0.758651
Upregulated	SSNA1	0.0610489	6.18094	3.46816	0.000778897	0.0176178	-0.713678
Upregulated	MRPL33	0.061036	5.67094	4.25528	4.76863e-05	0.002962	1.66431
Upregulated	MRPS26	0.0608765	5.91488	3.08254	0.00266292	0.03781	-1.83219
Upregulated	CCDC162P	0.0608642	5.60117	4.13473	7.48446e-05	0.0039058	1.16855
Upregulated	KREMEN2	0.0608369	5.65217	3.87784	0.000190398	0.00709214	0.339537
Upregulated	FOXL1	0.060749	5.61622	4.16038	6.80455e-05	0.0036443	1.22685
Upregulated	CFAP97D1	0.0606919	5.62696	4.2017	5.83214e-05	0.00338491	1.40139
Upregulated	EIF1B	0.0606031	6.6399	3.25498	0.00155541	0.0268017	-1.51262
Upregulated	AATK	0.0605934	6.01425	3.08945	0.00260714	0.0374431	-1.78618
Upregulated	SPTBN4	0.0605911	5.80579	3.37474	0.00105846	0.0213732	-1.05286
Upregulated	AC010894.2	0.0605334	5.63054	3.87967	0.000189162	0.00707619	0.323246
Upregulated	NR2E1	0.0604057	5.65595	3.73746	0.000312086	0.0097392	-0.116896
Upregulated	LARP6	0.0602834	6.06369	3.28818	0.00139927	0.0250737	-1.2307
Upregulated	PTGIR	0.0601655	6.20979	3.13156	0.0022901	0.0343849	-1.68563
Upregulated	TNPO1	0.060025	6.25397	3.43934	0.000856695	0.0188419	-0.805695
Upregulated	RRNAD1	0.0599868	6.47968	3.41347	0.000932716	0.0199866	-0.968145
Upregulated	FGF16	0.0599411	5.72006	3.41822	0.000918304	0.0198011	-1.02514
Upregulated	GLOD5	0.0597952	5.87672	3.31799	0.00127173	0.0236349	-1.18072
Upregulated	STX1A	0.0597843	5.99271	3.12835	0.00231294	0.03455	-1.69517
Upregulated	CCDC124	0.059686	6.41033	3.0047	0.00337219	0.0440246	-2.08433
Upregulated	RAB39B	0.0595897	5.72057	2.98445	0.00358352	0.0457362	-2.26635
Upregulated	SPATA33	0.0595422	5.73833	3.55812	0.000576702	0.0144439	-0.557454
Upregulated	SHISA3	0.0594931	5.69141	3.16856	0.00204146	0.032181	-1.79957
Upregulated	TRIM47	0.0594184	5.83698	3.08867	0.00261341	0.037479	-1.88014
Upregulated	ANKS3	0.0594153	5.94129	3.5988	0.000502589	0.0132712	-0.330334
Upregulated	RFX2	0.0593794	5.73167	3.08191	0.00266807	0.0378126	-1.9515
Upregulated	SERPINI2	0.0593722	5.70504	3.60273	0.000495933	0.0131942	-0.463866
Upregulated	LYG1	0.0593599	5.7658	3.67858	0.000382622	0.0110691	-0.192551
Upregulated	NUDT17	0.0593467	5.80176	3.12253	0.00235488	0.0349676	-1.80336
Upregulated	TP53TG5	0.0593398	5.67783	3.45734	0.000807299	0.0180273	-0.948038
Upregulated	HAS1	0.0591821	5.5962	3.27485	0.00146012	0.0257425	-1.64629
Upregulated	PSTPIP1	0.0591134	5.91012	3.03077	0.00311719	0.0419144	-1.96961
Upregulated	MYCL	0.058983	5.7454	3.0113	0.00330591	0.0434183	-2.16515
Upregulated	TGM1	0.0589223	5.7563	2.953	0.00393591	0.0484912	-2.29775
Upregulated	MORN3	0.0588249	5.75548	2.99717	0.0034494	0.0447274	-2.1665
Upregulated	CACTIN	0.0586896	6.23461	3.71028	0.000342951	0.010334	0.0183285
Upregulated	TAF13	0.0586159	6.49071	3.62915	0.000453259	0.0124376	-0.305661
Upregulated	LINC01276	0.0585917	5.76771	3.25194	0.00157047	0.0269816	-1.43601
Upregulated	IQCF2	0.0585741	5.74663	2.94909	0.00398193	0.0488177	-2.29437
Upregulated	GAS8	0.0585627	6.51011	3.82368	0.000230709	0.00815155	0.310184
Upregulated	MYL6	0.05849	6.82783	3.19814	0.0018611	0.0304762	-1.8156
Upregulated	PAX6	0.058443	5.6891	3.4033	0.000964303	0.0204383	-1.09946
Upregulated	BAALC	0.0582412	5.67984	3.17524	0.00199939	0.0318502	-1.78719
Upregulated	E4F1	0.0581557	5.86407	3.41524	0.000927298	0.0199438	-0.919267
Upregulated	POU3F4	0.0581303	5.6191	3.499	0.00070304	0.0164453	-0.93154
Upregulated	SPATA31A6	0.0581247	5.60251	3.36218	0.00110255	0.0218408	-1.41094
Upregulated	PNMA3	0.0579405	5.72834	2.94323	0.00405181	0.0493232	-2.33566
Upregulated	SPC24	0.0578163	6.05343	3.1919	0.00189783	0.0307926	-1.50421
Upregulated	JMJD1C-AS1	0.0576854	5.7345	3.51449	0.000667625	0.0160111	-0.692565
Upregulated	NKD2	0.0576666	5.76478	3.37059	0.00107282	0.021535	-1.12287
Upregulated	CMPK1	0.0576161	6.4695	3.1261	0.00232903	0.0346794	-1.80048
Upregulated	FAM83E	0.0575863	5.66153	3.5882	0.00052098	0.0136131	-0.584791
Upregulated	MMEL1	0.0575408	5.76607	3.08532	0.00264033	0.0376726	-1.9235
Upregulated	GHDC	0.0571813	5.80982	3.06666	0.00279525	0.0388077	-1.92533
Upregulated	HTR5A-AS1	0.0571542	5.67604	3.19864	0.00185816	0.0304595	-1.70413
Upregulated	C4orf48	0.0571312	5.85877	3.59563	0.000508027	0.0133544	-0.367656
Upregulated	MYRIP	0.0570138	5.98393	2.96493	0.00379868	0.0475024	-2.12384
Upregulated	ESPNL	0.0570036	5.77482	3.21022	0.00179177	0.029621	-1.56506
Upregulated	CREG2	0.0569614	5.7036	3.12952	0.00230457	0.0345237	-1.91703
Upregulated	IFNA17	0.0562781	5.59634	3.1657	0.00205979	0.0322578	-1.96664
Upregulated	AC026461.4	0.0562704	5.55597	3.13523	0.00226425	0.0340845	-2.13207
Upregulated	CD80	0.0561615	5.71445	4.0814	9.11331e-05	0.00440737	1.07739
Upregulated	STRIP2	0.056	5.79729	3.57152	0.000551218	0.0140468	-0.590581
Upregulated	ANO8	0.0559845	6.19541	3.03031	0.00312159	0.0419164	-1.95221
Upregulated	CDK17	0.0559142	6.64036	2.93597	0.00413988	0.0498808	-2.37896
Upregulated	C10orf120	0.0558969	5.64457	3.39815	0.000980654	0.0205164	-1.20606
Upregulated	GPR153	0.0558717	5.75687	2.97671	0.00366744	0.0463257	-2.22879
Upregulated	TEX13A	0.0558409	5.66967	3.50996	0.000677796	0.0161006	-0.821613
Upregulated	NWD2	0.0558379	5.64437	3.41932	0.000914992	0.0198007	-1.10849
Upregulated	CEP131	0.0557711	5.87358	3.16545	0.00206136	0.0322578	-1.61795
Upregulated	BEND3	0.0556564	5.6604	3.66113	0.000406278	0.0115671	-0.37566
Upregulated	OR52A1	0.0555427	5.56738	3.95179	0.000146087	0.00596163	0.424015
Upregulated	PTPRS	0.0554207	6.50726	3.14103	0.00222391	0.0337969	-1.83584
Upregulated	VSX1	0.0554083	5.66172	3.3411	0.00118043	0.0226103	-1.33002
Upregulated	MC4R	0.055298	5.6782	3.11062	0.00244297	0.03582	-1.94549
Upregulated	IGF2-AS	0.0552057	5.74392	3.02395	0.00318213	0.0424615	-2.11853
Upregulated	TRIML1	0.0549718	5.61745	3.40785	0.000950036	0.0202377	-1.23823
Upregulated	NFAM1	0.0549178	5.83379	3.16242	0.00208089	0.0324111	-1.63883
Upregulated	AHNAK	0.0549091	6.64547	3.00894	0.00332945	0.0435966	-2.23915
Upregulated	TLDC2	0.0549059	5.58899	3.30778	0.00131414	0.0241667	-1.54664
Upregulated	AMMECR1L	0.0548584	6.26086	3.07408	0.00273264	0.0381198	-1.85353
Upregulated	FAM205A	0.0548107	5.59887	2.99176	0.00350582	0.0451629	-2.4339
Upregulated	FOXF1	0.0547029	5.93196	3.39347	0.000995774	0.0206552	-0.946606
Upregulated	B3GNT8	0.0546813	5.60339	3.84922	0.000210778	0.00771984	0.135367
Upregulated	LMX1A	0.0545289	5.87525	2.98438	0.00358422	0.0457362	-2.113
Upregulated	MAPKAPK5	0.0543862	6.66306	3.87382	0.000193145	0.00716398	0.410474
Upregulated	ZNF341	0.0541763	5.72592	3.02023	0.00321812	0.0427473	-2.17886
Upregulated	CNGA3	0.0540913	5.67306	3.48765	0.000730111	0.0168406	-0.887838
Upregulated	TOGARAM2	0.053902	5.63035	3.91608	0.000166089	0.00654442	0.435063
Upregulated	FAM222A	0.0536672	5.68916	3.41369	0.000932034	0.0199866	-1.10327
Upregulated	EDDM3A	0.0536122	5.79757	3.32352	0.00124928	0.0233167	-1.2167
Upregulated	KRT78	0.0532963	5.70763	3.08783	0.00262009	0.037479	-1.98193
Upregulated	UBL4B	0.0531718	5.61172	3.26999	0.00148291	0.0260134	-1.63318
Upregulated	SNIP1	0.0528505	5.997	3.10414	0.00249214	0.0362977	-1.75072
Upregulated	CCDC197	0.0527823	5.76454	3.00193	0.00340047	0.0442947	-2.13509
Upregulated	LGI3	0.0527306	5.6194	3.72043	0.000331106	0.0100637	-0.254267
Upregulated	HAPLN2	0.0525966	5.72191	3.639	0.000438263	0.0122176	-0.331401
Upregulated	HMCN2	0.0525582	5.70975	3.14202	0.00221711	0.0337509	-1.85813
Upregulated	ZNF414	0.0524566	5.66313	3.36977	0.00107569	0.021535	-1.29464
Upregulated	USH1G	0.0523524	5.62738	3.16844	0.00204222	0.032181	-1.8916
Upregulated	LENG1	0.0523436	6.06408	3.55061	0.000591478	0.0146671	-0.458103
Upregulated	AL391840.1	0.0522172	5.56808	2.98439	0.00358417	0.0457362	-2.53575
Upregulated	DYTN	0.0522049	5.65966	3.39601	0.000987544	0.0206066	-1.15159
Upregulated	PTRH2	0.0521755	6.45389	3.19313	0.00189055	0.0307316	-1.57839
Upregulated	MAPK11	0.0521188	5.66232	2.98879	0.00353725	0.0454675	-2.31565
Upregulated	HTR3D	0.0518194	5.71876	3.26353	0.00151371	0.0263332	-1.4953
Upregulated	ZBTB48	0.0517521	5.63903	3.81813	0.000235267	0.00823374	0.112935
Upregulated	TCHHL1	0.0516569	5.68542	3.21075	0.00178881	0.0296106	-1.67934
Upregulated	ADO	0.0516296	5.97015	3.17828	0.00198049	0.0316891	-1.55642
Upregulated	CNTN6	0.0516069	5.6583	3.05371	0.00290772	0.0399885	-2.13016
Upregulated	TP53AIP1	0.0513338	5.61472	3.23687	0.00164731	0.0278643	-1.7185
Upregulated	ELOB	0.0513335	5.85419	3.25043	0.00157801	0.0270316	-1.40401
Upregulated	DMBT1	0.05119	5.5815	3.0007	0.00341299	0.0443587	-2.54221
Upregulated	FAM169B	0.051189	5.66602	2.97322	0.00370582	0.0466747	-2.35767
Upregulated	DDX24	0.051179	6.50361	3.17595	0.00199497	0.0318377	-1.67572
Upregulated	ARRDC1-AS1	0.0510361	5.97635	3.39376	0.000994815	0.0206552	-0.935768
Upregulated	COL18A1-AS1	0.0509515	5.7274	3.16911	0.002038	0.0321724	-1.73786
Upregulated	IRX4	0.0509104	5.56266	3.28326	0.00142147	0.0253418	-1.72986
Upregulated	ZFAND3	0.0508651	6.59884	3.3333	0.00121053	0.0228623	-1.23817
Upregulated	PAF1	0.0503282	6.53536	3.20144	0.00184191	0.0302783	-1.59045
Upregulated	BNIP5	0.0501279	5.59462	4.02328	0.000112741	0.00502228	0.718449
Upregulated	AGFG1	0.0501187	6.52761	3.0828	0.00266079	0.03781	-1.96059
Upregulated	KCNK18	0.0500771	5.58448	3.45228	0.000820909	0.0182613	-1.14837
Upregulated	PROP1	0.0500275	5.67181	3.65332	0.00041731	0.0118218	-0.371136
Upregulated	FGF21	0.0498583	5.67967	3.2476	0.00159229	0.0272228	-1.56564
Upregulated	GSX1	0.0497782	5.62487	2.96982	0.00374368	0.0469826	-2.48861
Upregulated	TSACC	0.0496858	5.63157	3.30403	0.00133003	0.024255	-1.51789
Upregulated	CFAP73	0.0496764	5.63543	3.0472	0.00296581	0.0406916	-2.21476
Upregulated	NRXN2	0.0494835	5.73247	3.02671	0.00315573	0.0422057	-2.10271
Upregulated	ODF3B	0.0494469	5.80467	3.07628	0.00271436	0.0379859	-1.91322
Upregulated	NECAB3	0.0493609	6.35988	2.94385	0.0040443	0.0493061	-2.231
Upregulated	LINC02872	0.0492528	5.60984	3.09346	0.00257531	0.0371383	-2.13529
Upregulated	EPHA10	0.0492414	5.61759	3.32106	0.00125921	0.023452	-1.50658
Upregulated	BEST4	0.049027	5.61558	3.27325	0.00146758	0.025822	-1.62989
Upregulated	MGRN1	0.0489709	6.73854	3.51918	0.00065725	0.0157839	-0.778122
Upregulated	NKX1-2	0.0488813	5.67037	3.08397	0.00265127	0.0377671	-2.04756
Upregulated	C9orf16	0.0488575	6.53777	2.96635	0.00378262	0.0473693	-2.25472
Upregulated	MTRNR2L9	0.0483785	6.92656	3.49919	0.000702587	0.0164453	-0.96589
Upregulated	F2RL3	0.0483743	6.21632	3.17339	0.00201094	0.0319469	-1.56917
Upregulated	OOEP	0.0482409	5.6818	3.50588	0.000687092	0.0162334	-0.81795
Upregulated	KRT33A	0.0481286	5.6355	4.22761	5.29214e-05	0.00318383	1.48777
Upregulated	SNRNP70	0.0480906	6.67256	3.58747	0.000522269	0.013625	-0.507981
Upregulated	TACC3	0.0479263	5.77918	3.08297	0.0026594	0.03781	-2.08814
Upregulated	LOXHD1	0.0478435	5.65287	3.03931	0.00303766	0.0411931	-2.18408
Upregulated	FGF4	0.0477709	5.73584	3.18061	0.00196614	0.0314924	-1.67706
Upregulated	EXOC3-AS1	0.0477658	5.62503	3.49135	0.000721173	0.0167448	-0.973347
Upregulated	ZNHIT2	0.0477154	5.68287	3.29144	0.00138476	0.0249584	-1.49469
Upregulated	CRCT1	0.0475637	5.63628	3.49313	0.000716923	0.0167035	-0.938627
Upregulated	TLX1NB	0.0475517	5.68581	3.28261	0.00142442	0.0253686	-1.47029
Upregulated	DLGAP2	0.04755	5.67149	3.64405	0.00043077	0.0120857	-0.389758
Upregulated	ADIG	0.0475308	5.59614	3.0415	0.00301754	0.041034	-2.29425
Upregulated	AC004865.2	0.0474057	5.59566	2.99968	0.00342353	0.0444627	-2.45121
Upregulated	SLC1A6	0.0474027	5.66702	3.15768	0.00211182	0.0326313	-1.84812
Upregulated	GPR148	0.0472655	5.66311	3.10255	0.00250437	0.036385	-1.9956
Upregulated	AC097381.1	0.0470921	5.61199	3.29685	0.001361	0.0247093	-1.55312
Upregulated	SLC46A2	0.047008	5.60235	3.0225	0.00319614	0.0425836	-2.36464
Upregulated	TAS1R3	0.0470016	5.65809	3.07872	0.0026942	0.0378545	-2.07831
Upregulated	ASGR1	0.0469246	5.66952	3.2321	0.00167234	0.0281246	-1.64974
Upregulated	SPSB4	0.0468574	5.64277	3.1867	0.00192898	0.0310964	-1.85392
Upregulated	BAX	0.0467583	6.35932	3.01488	0.00327041	0.0431137	-2.02443
Upregulated	AKIRIN1	0.046694	6.11938	2.95377	0.00392695	0.0484822	-2.14663
Upregulated	ZNF157	0.0466683	5.60228	3.17541	0.00199832	0.0318502	-1.93014
Upregulated	CRTAM	0.0466609	5.61713	3.16965	0.00203454	0.0321724	-1.92014
Upregulated	MTRNR2L6	0.0465496	5.66783	2.93761	0.00411984	0.0498445	-2.41145
Upregulated	C8orf31	0.0463435	5.5707	3.91091	0.000169194	0.00662659	0.287728
Upregulated	KRI1	0.0462398	6.45648	2.94352	0.00404822	0.0493195	-2.27961
Upregulated	RFPL3	0.0461481	5.61289	3.33122	0.00121866	0.0229417	-1.46387
Upregulated	IGF2BP1	0.0460009	5.6372	3.12075	0.00236789	0.0351012	-1.98975
Upregulated	FOXD1	0.0458298	5.59029	3.63549	0.000443555	0.0122869	-0.571217
Upregulated	SYNE4	0.0457795	5.62544	3.03458	0.00308151	0.0416152	-2.32291
Upregulated	MST1	0.0457293	6.18727	3.08774	0.00262082	0.037479	-1.79945
Upregulated	OTOR	0.0454176	5.62172	3.11383	0.00241895	0.035617	-2.0582
Upregulated	NDST3	0.0451522	5.5862	3.05536	0.00289319	0.0398513	-2.31865
Upregulated	SCUBE1	0.0451382	5.75146	3.15766	0.00211196	0.0326313	-1.72567
Upregulated	PSMA8	0.0449232	5.61334	3.55119	0.000590317	0.0146671	-0.780108
Upregulated	C6orf99	0.0449164	5.58726	3.6153	0.000475176	0.0128181	-0.648155
Upregulated	ZNF837	0.0447254	5.68104	3.02413	0.00318046	0.0424615	-2.19741
Upregulated	SLC17A8	0.0446928	5.56312	3.35089	0.00114363	0.022271	-1.51423
Upregulated	ODF3L2	0.0446874	5.64114	3.02439	0.00317796	0.0424615	-2.29034
Upregulated	FAM53C	0.0442674	5.63819	3.6562	0.000413207	0.0117245	-0.453223
Upregulated	DCAF4L1	0.0440121	5.62204	3.09394	0.00257147	0.0371135	-2.15711
Upregulated	NOG	0.0439857	5.73791	3.04071	0.00302482	0.0410826	-2.11829
Upregulated	VWC2	0.0438096	5.61998	3.08146	0.00267174	0.0378126	-2.16145
Upregulated	CLVS1	0.0434047	5.60475	2.94426	0.00403935	0.0492801	-2.52317
Upregulated	HSF5	0.0433452	5.57744	3.33741	0.00119456	0.0226823	-1.50705
Upregulated	G3BP1	0.0432787	6.59969	2.95949	0.00386066	0.0479924	-2.25912
Upregulated	KCNN2	0.0432769	5.591	3.20558	0.00181811	0.0299432	-1.87789
Upregulated	GLIPR1L1	0.043263	5.62354	3.10312	0.00250003	0.0363522	-2.08402
Upregulated	CHST13	0.0430951	5.59364	3.13688	0.00225266	0.0340228	-2.06268
Upregulated	BTBD18	0.0430806	5.57404	3.57459	0.000545537	0.0139835	-0.790202
Upregulated	OR9G4	0.0423732	5.60581	3.43936	0.00085663	0.0188419	-1.15259
Upregulated	FAM181B	0.0423725	5.61355	2.95371	0.00392758	0.0484822	-2.51702
Upregulated	SLC10A4	0.0421489	5.57958	3.27206	0.00147317	0.0258944	-1.69974
Upregulated	GSG1	0.0421071	5.55832	3.16677	0.00205294	0.0322578	-2.03103
Upregulated	RRP12	0.0420595	5.68306	3.4608	0.000798116	0.0179136	-0.95749
Upregulated	TMEM44	0.041907	5.67854	3.23788	0.00164203	0.0278287	-1.62659
Upregulated	EDF1	0.0418505	6.69916	3.14598	0.00219	0.0334557	-1.82571
Upregulated	CLEC4C	0.0418459	5.60923	3.02884	0.00313543	0.0420306	-2.31357
Upregulated	SMIM21	0.0415741	5.6298	3.20866	0.00180058	0.0297385	-1.77317
Upregulated	VWA3B	0.0415472	5.59452	3.33833	0.00119101	0.0226823	-1.47078
Upregulated	RBMXL2	0.0414576	5.57609	2.98707	0.00355548	0.0455679	-2.51515
Upregulated	C8G	0.0407146	5.59423	3.6058	0.000490779	0.013105	-0.645719
Upregulated	GDF5	0.0406201	5.58728	3.29127	0.00138551	0.0249584	-1.61177
Upregulated	MDGA2	0.0405182	5.51009	3.13183	0.00228815	0.0343849	-2.27093
Upregulated	OR4E1	0.0396874	5.59402	3.09812	0.00253872	0.0367556	-2.18681
Upregulated	HSPA8	0.0395799	7.00101	3.80524	0.000246202	0.00840208	0.0151522
Upregulated	OR11H7	0.0394839	5.5453	3.29091	0.00138713	0.0249584	-1.7188
Upregulated	PLA2G4E	0.0390785	5.58649	2.94842	0.00398979	0.0488798	-2.59311
Upregulated	SLC2A6	0.0387406	5.64909	3.5691	0.000555748	0.0141084	-0.674411
Upregulated	GABRR3	0.0381825	5.58315	2.98179	0.00361211	0.045885	-2.52309
Upregulated	NTS	0.0378107	5.57062	2.94912	0.00398155	0.0488177	-2.62656
Upregulated	NLRP7	0.0372428	5.59025	3.69341	0.000363555	0.0106927	-0.370979
Upregulated	CREB3L2-AS1	0.0368079	5.61454	2.93903	0.00410255	0.0496704	-2.58479
Upregulated	SPSB2	0.0366509	5.61853	3.27842	0.00144361	0.0255028	-1.60325
Upregulated	C10orf53	0.0362756	5.58649	2.9962	0.00345947	0.0447635	-2.48941
Upregulated	SLC22A2	0.0362256	5.62046	3.09724	0.00254555	0.0367883	-2.13176
Upregulated	CYHR1	0.035742	6.76955	3.33948	0.00118662	0.0226823	-1.32625
Upregulated	KIR3DL2	0.0353984	5.57681	3.83839	0.000219021	0.007906	0.0802101
Upregulated	FMN1	0.0352733	5.69812	2.98251	0.00360437	0.0458255	-2.32954
Upregulated	MUC13	0.0351513	5.5127	3.01662	0.00325331	0.0430504	-2.55847
Upregulated	JSRP1	0.0345097	5.63579	3.09093	0.00259537	0.0373354	-2.12591
Upregulated	WFDC11	0.031641	5.58716	3.08765	0.00262159	0.037479	-2.25157
Upregulated	EFCAB8	0.031133	5.67164	3.39093	0.00100408	0.0207537	-1.15991
Upregulated	FAM177A1	0.0310232	5.7011	3.07516	0.00272364	0.0380548	-2.03928
Upregulated	MT-ATP6	0.0240428	7.04194	3.1394	0.00223519	0.0339094	-2.12413
Upregulated	SAG	0.0202534	5.61234	3.30976	0.00130581	0.024064	-1.50876
Upregulated	MT-RNR2	0.0175886	7.17036	3.09315	0.00257769	0.037142	-2.36765
Downregulated	PURA	-0.0341293	6.65298	-3.00728	0.0033462	0.0437179	-2.20674
Downregulated	SLC25A3	-0.0345321	6.6795	-2.95314	0.00393425	0.0484912	-2.37113
Downregulated	GLRX5	-0.0346316	6.66762	-3.56682	0.000560027	0.0141084	-0.585601
Downregulated	HECTD1	-0.0363046	6.59505	-3.49048	0.000723263	0.0167711	-0.791555
Downregulated	EIF3K	-0.0367143	6.83758	-3.38961	0.00100839	0.0207937	-1.24482
Downregulated	ZBED5	-0.038378	5.7563	-3.04617	0.00297506	0.0407228	-2.0359
Downregulated	TMBIM6	-0.0390611	6.38829	-3.90925	0.000170199	0.00663624	0.626416
Downregulated	TCP1	-0.0397776	6.66167	-3.48041	0.000747886	0.017093	-0.846838
Downregulated	PPIB	-0.0401806	6.89005	-3.00157	0.00340409	0.0443089	-2.37508
Downregulated	RPS4X	-0.0401906	7.05922	-3.88058	0.000188553	0.00706853	0.168252
Downregulated	SRRM1	-0.0413954	5.83759	-3.20765	0.00180633	0.0297899	-1.50471
Downregulated	WDR82	-0.042049	6.70423	-3.41818	0.000918405	0.0198011	-1.06839
Downregulated	HADHA	-0.04223	6.62093	-3.41703	0.000921871	0.0198514	-1.04092
Downregulated	STT3A	-0.0424238	6.88129	-3.27893	0.00144125	0.0255028	-1.5705
Downregulated	SSR2	-0.0426609	6.90424	-4.13796	7.3953e-05	0.00389968	1.17448
Downregulated	RHOA	-0.0430346	6.91664	-3.84477	0.000214133	0.00777764	0.134597
Downregulated	PTBP1	-0.0431736	6.66312	-3.11497	0.00241043	0.0355717	-1.90101
Downregulated	NDST1	-0.0436658	5.81173	-3.00376	0.00338178	0.0441169	-2.08621
Downregulated	RPL18	-0.0437156	6.98163	-3.47543	0.00076035	0.0173101	-1.06254
Downregulated	RPUSD3	-0.0437297	6.51065	-2.9876	0.00354983	0.0455365	-2.17434
Downregulated	RPS9	-0.0444517	6.79242	-2.9392	0.00410038	0.0496704	-2.48462
Downregulated	STARD7	-0.044804	6.60787	-4.32109	3.71606e-05	0.00245498	1.96883
Downregulated	CD81	-0.0451201	6.86245	-3.0782	0.00269848	0.0378545	-2.21848
Downregulated	ADH5	-0.0452122	6.75783	-2.97826	0.0036505	0.0462107	-2.42862
Downregulated	VCP	-0.0457118	6.71015	-3.99032	0.00012709	0.00541355	0.777613
Downregulated	TMED10	-0.0465084	6.66499	-2.99431	0.00347915	0.0449185	-2.24858
Downregulated	TUBB	-0.0466591	6.9573	-3.96014	0.000141753	0.00585301	0.524079
Downregulated	CLPX	-0.0467491	6.59427	-3.21646	0.0017569	0.0291963	-1.58226
Downregulated	RPL3	-0.046964	6.99755	-4.1907	6.07701e-05	0.00346548	1.26422
Downregulated	CREBBP	-0.0470656	6.69969	-3.13609	0.00225821	0.0340228	-1.88015
Downregulated	YME1L1	-0.0471879	6.57224	-3.12921	0.0023068	0.0345237	-1.81868
Downregulated	PSMB2	-0.0472296	6.54529	-3.24598	0.00160047	0.0273354	-1.47053
Downregulated	GLG1	-0.0473936	6.61163	-3.16379	0.00207207	0.0323445	-1.77118
Downregulated	SLC25A6	-0.0478253	6.87092	-3.22498	0.00171034	0.0286025	-1.76988
Downregulated	ATP5F1B	-0.0481546	6.91971	-3.78883	0.000260815	0.0087641	-0.03106
Downregulated	RPL5	-0.0481908	6.91953	-3.04511	0.00298471	0.0407345	-2.28972
Downregulated	NKIRAS2	-0.0483715	6.62195	-3.21631	0.00175775	0.0291963	-1.60242
Downregulated	HNRNPM	-0.0484503	6.6167	-3.26333	0.00151468	0.0263332	-1.46014
Downregulated	AP2B1	-0.0485	6.75464	-3.30866	0.00131044	0.024124	-1.40325
Downregulated	HNRNPUL1	-0.0485409	6.69877	-5.24199	9.0845e-07	0.000182807	5.43424
Downregulated	LDB1	-0.0486927	6.7166	-3.26102	0.00152585	0.0263962	-1.51105
Downregulated	HSP90B1	-0.0488867	6.9468	-4.1208	7.88066e-05	0.00402231	1.07773
Downregulated	DPP8	-0.0492238	6.48474	-3.19644	0.00187102	0.0304762	-1.5956
Downregulated	LRGUK	-0.0492385	5.61453	-3.08275	0.00266121	0.03781	-2.14238
Downregulated	VPS26C	-0.0494167	6.23601	-3.13814	0.00224388	0.0340118	-1.67021
Downregulated	RNF13	-0.0500809	6.7142	-3.48711	0.000731429	0.0168488	-0.883153
Downregulated	HDLBP	-0.0504284	6.97413	-6.28876	8.84833e-09	6.73512e-06	9.77851
Downregulated	ZNF549	-0.0505377	5.59706	-3.39426	0.000993206	0.0206509	-1.25481
Downregulated	IK	-0.0505475	6.44096	-3.40616	0.000955322	0.0202725	-0.976549
Downregulated	CZIB	-0.0506368	6.81864	-3.3462	0.00116111	0.0224681	-1.37868
Downregulated	CCDC6	-0.0509232	6.79758	-3.06068	0.00284667	0.0393654	-2.12565
Downregulated	APTX	-0.0512943	5.85943	-3.03433	0.00308377	0.0416152	-1.98352
Downregulated	PNPLA3	-0.0514573	5.61441	-3.00077	0.00341228	0.0443587	-2.37242
Downregulated	RAD9A	-0.0515077	5.73564	-3.40715	0.000952213	0.0202377	-1.07601
Downregulated	UBE2H	-0.0517309	6.63002	-2.97801	0.00365315	0.0462107	-2.2725
Downregulated	CHMP2A	-0.0518799	6.50792	-3.6019	0.000497329	0.0131942	-0.40539
Downregulated	LAMA4	-0.0521797	6.6086	-3.01071	0.00331178	0.0434627	-2.31714
Downregulated	TAF2	-0.052505	6.31616	-3.03729	0.00305628	0.0413495	-1.96145
Downregulated	TSPYL4	-0.0525487	5.78573	-3.01948	0.00322542	0.0427784	-2.06455
Downregulated	RYK	-0.0525924	6.65005	-3.13614	0.00225787	0.0340228	-1.86913
Downregulated	RCC2	-0.0529283	6.33983	-3.28158	0.00142909	0.0253887	-1.2752
Downregulated	CNBP	-0.0529562	6.76198	-5.57598	2.16038e-07	6.00346e-05	6.78295
Downregulated	ATF7IP	-0.0531795	6.56574	-3.81714	0.000236096	0.00823374	0.241075
Downregulated	NARS1	-0.0533076	6.60981	-3.7285	0.000321954	0.00997601	-0.0489172
Downregulated	CBX5	-0.0533223	6.47019	-3.00772	0.0033417	0.0436931	-2.10113
Downregulated	RPS15	-0.0536468	6.97284	-3.70928	0.000344145	0.0103522	-0.323148
Downregulated	PRKRA	-0.0537372	6.40889	-3.07952	0.00268763	0.0378545	-1.88715
Downregulated	KDM1B	-0.0540531	6.39694	-3.05676	0.00288082	0.0397435	-1.93266
Downregulated	PUM1	-0.0541043	6.44997	-3.56861	0.000556665	0.0141084	-0.483352
Downregulated	ATP2A2	-0.0543234	6.69773	-3.69427	0.000362475	0.0106927	-0.162774
Downregulated	ARF4	-0.0546267	6.72484	-3.04621	0.00297468	0.0407228	-2.132
Downregulated	TMEM50A	-0.0548796	6.78839	-4.16828	6.6074e-05	0.00358341	1.33016
Downregulated	CALU	-0.0548956	6.80305	-3.40058	0.000972896	0.0204717	-1.16506
Downregulated	C1orf185	-0.0550906	5.57662	-2.94258	0.00405955	0.0493232	-2.48881
Downregulated	TFG	-0.0553257	6.42491	-3.20751	0.0018071	0.0297899	-1.52356
Downregulated	ZNF234	-0.0553689	5.8553	-3.09028	0.00260052	0.0373787	-1.8211
Downregulated	VPS41	-0.0554063	6.53756	-3.56802	0.000557774	0.0141084	-0.537952
Downregulated	EIF3H	-0.055501	6.83325	-3.37647	0.0010525	0.0213307	-1.24639
Downregulated	CTNND1	-0.0556154	6.6701	-3.91024	0.000169599	0.00662759	0.508778
Downregulated	CLDND1	-0.055905	6.61559	-3.3855	0.00102202	0.0210006	-1.12194
Downregulated	DAZAP2	-0.0559095	6.8722	-4.19385	6.00588e-05	0.00343611	1.38035
Downregulated	TSC1	-0.0562073	6.53246	-3.55671	0.000579447	0.0144851	-0.558292
Downregulated	DCAF7	-0.0562522	6.39811	-2.9577	0.00388127	0.0481911	-2.1935
Downregulated	ELK4	-0.0564564	6.83123	-4.64644	1.04827e-05	0.000986671	3.04853
Downregulated	CRCP	-0.0567989	6.64851	-3.48962	0.000725351	0.0167761	-0.815676
Downregulated	OXNAD1	-0.0569266	5.77333	-3.91425	0.000167183	0.00656251	0.61788
Downregulated	KLHL28	-0.0569328	5.74967	-3.3788	0.00104456	0.0212888	-1.08301
Downregulated	PPP1CC	-0.0570364	6.73815	-3.08159	0.00267067	0.0378126	-2.04877
Downregulated	P4HB	-0.0570659	6.67148	-3.36095	0.00110695	0.0218482	-1.17679
Downregulated	LATS1	-0.0572981	6.51938	-2.97135	0.00372665	0.0468359	-2.23442
Downregulated	MAPKAP1	-0.0573054	6.39594	-3.69598	0.000360333	0.010674	-0.0749378
Downregulated	IGFBP7	-0.0576186	6.9309	-2.95606	0.00390033	0.0483592	-2.5696
Downregulated	GHITM	-0.0577313	6.76149	-3.15956	0.00209953	0.0325257	-1.86761
Downregulated	PRKCSH	-0.0579699	6.69298	-3.66042	0.000407263	0.0115746	-0.302493
Downregulated	COPA	-0.0579887	6.58463	-3.01192	0.00329975	0.0434025	-2.16099
Downregulated	PHC3	-0.058146	6.70524	-4.57269	1.40303e-05	0.00121598	2.82931
Downregulated	SLC4A1AP	-0.0581892	6.37988	-3.83866	0.000218816	0.007906	0.398129
Downregulated	NDUFB5	-0.058346	6.76915	-4.13384	7.50935e-05	0.0039058	1.21184
Downregulated	FUS	-0.0584983	6.60585	-3.22355	0.00171809	0.0286736	-1.54966
Downregulated	SEPTIN2	-0.0587543	6.33218	-5.15183	1.32866e-06	0.000241823	5.12817
Downregulated	RPN2	-0.0590228	6.86154	-4.83371	4.94213e-06	0.000569223	3.77195
Downregulated	LYSMD4	-0.0590901	5.66927	-3.74977	0.000298986	0.00963968	0.0106499
Downregulated	CSNK1D	-0.0591155	6.39525	-3.15287	0.00214366	0.0329781	-1.66414
Downregulated	RPN1	-0.0591391	6.73762	-4.91153	3.59873e-06	0.000466688	4.11246
Downregulated	REEP5	-0.0592357	6.69367	-3.28916	0.00139491	0.0250468	-1.41322
Downregulated	GGNBP2	-0.0594227	6.36203	-3.81393	0.000238782	0.00827697	0.308416
Downregulated	PRRC1	-0.0596475	6.61956	-3.18949	0.00191222	0.0309116	-1.66142
Downregulated	TKFC	-0.0597861	5.90737	-3.1897	0.00191096	0.0309116	-1.53762
Downregulated	SCNN1B	-0.0600439	5.65752	-4.06029	9.84759e-05	0.00462524	1.02519
Downregulated	PPP1CA	-0.0600995	6.63674	-3.26185	0.00152184	0.0263773	-1.44118
Downregulated	PEX16	-0.0602117	5.78716	-3.16615	0.00205686	0.0322578	-1.67407
Downregulated	POU2F1	-0.0604111	6.56144	-3.62731	0.000456115	0.0124574	-0.34939
Downregulated	BCS1L	-0.0605	5.86434	-3.54648	0.000599744	0.0147886	-0.519106
Downregulated	SNAP29	-0.0605221	6.41588	-2.97387	0.00369862	0.0466175	-2.17766
Downregulated	SP3	-0.0607246	6.70719	-5.22754	9.65738e-07	0.000192127	5.36945
Downregulated	RFXAP	-0.060777	5.69114	-3.04551	0.00298102	0.0407345	-2.10283
Downregulated	SAFB	-0.0607915	6.47751	-3.36761	0.00108327	0.0216	-1.09467
Downregulated	OS9	-0.061022	6.75704	-5.11294	1.56379e-06	0.000255862	4.87561
Downregulated	DR1	-0.0614464	6.36448	-3.16538	0.00206183	0.0322578	-1.62064
Downregulated	GBA2	-0.0615525	5.99355	-2.96077	0.00384601	0.0478891	-2.1331
Downregulated	NSL1	-0.0615736	6.35366	-3.50108	0.000698176	0.0164453	-0.657372
Downregulated	RTCB	-0.0616171	6.2393	-3.18085	0.00196465	0.0314924	-1.55242
Downregulated	NIN	-0.0619583	5.83874	-2.94286	0.00405614	0.0493232	-2.24101
Downregulated	DTNBP1	-0.0621596	5.90628	-3.07661	0.00271161	0.0379777	-1.85426
Downregulated	HEATR6	-0.0623239	6.25339	-3.15506	0.00212911	0.0328119	-1.61898
Downregulated	DHRS7B	-0.062585	6.06365	-3.24238	0.00161879	0.0275148	-1.36141
Downregulated	SUPT7L	-0.062945	6.61646	-3.74439	0.000304649	0.00967965	0.00223151
Downregulated	ARPC2	-0.0630662	6.49432	-3.19638	0.00187136	0.0304762	-1.60208
Downregulated	DRG1	-0.0632448	6.51447	-3.48829	0.000728545	0.0168267	-0.757604
Downregulated	G3BP2	-0.0632938	6.8235	-3.62269	0.000463369	0.0126023	-0.477165
Downregulated	CWF19L1	-0.0633445	5.88922	-3.25815	0.00153984	0.0265675	-1.34096
Downregulated	RNF220	-0.0635158	6.48169	-4.45875	2.18959e-05	0.00165945	2.50453
Downregulated	RNF146	-0.0636767	6.41738	-4.09979	8.51639e-05	0.00419853	1.23772
Downregulated	PPM1D	-0.0639302	5.96183	-2.98644	0.00356223	0.045621	-2.06329
Downregulated	TCF20	-0.0640639	6.07326	-3.39146	0.00100231	0.0207417	-0.932007
Downregulated	ENO1	-0.0643243	6.85416	-3.16043	0.00209386	0.0325257	-1.9151
Downregulated	C1orf112	-0.0644624	5.73076	-3.11399	0.00241777	0.035617	-1.88107
Downregulated	TNRC6B	-0.0647655	6.34867	-3.41419	0.000930493	0.0199866	-0.924343
Downregulated	YTHDF3	-0.0648669	6.45312	-3.30483	0.00132665	0.0242503	-1.27673
Downregulated	SP1	-0.0649408	6.63288	-4.82109	5.20179e-06	0.000581317	3.7971
Downregulated	GPATCH2L	-0.0650612	6.33934	-3.16539	0.00206174	0.0322578	-1.6233
Downregulated	PMPCB	-0.0651134	6.53721	-4.10059	8.4913e-05	0.00419853	1.21118
Downregulated	HNMT	-0.0651593	6.46477	-3.07835	0.00269723	0.0378545	-1.99875
Downregulated	SMAD5	-0.0652482	6.78905	-3.18398	0.00194549	0.0313337	-1.80629
Downregulated	NBPF3	-0.0654668	5.99964	-3.03416	0.00308543	0.0416152	-1.93499
Downregulated	TBC1D23	-0.0655082	6.35929	-3.05616	0.00288609	0.0397849	-1.94056
Downregulated	DARS1	-0.0656961	6.59394	-4.55147	1.52502e-05	0.00129604	2.79422
Downregulated	CHM	-0.0657438	6.14674	-3.35408	0.00113187	0.0221264	-1.04404
Downregulated	DNAJC7	-0.0657869	6.23794	-3.9242	0.00016132	0.00638965	0.706621
Downregulated	RNF38	-0.0658254	6.58833	-3.15177	0.00215102	0.0330622	-1.79645
Downregulated	FUBP3	-0.0658851	6.21315	-3.27897	0.00144104	0.0255028	-1.26636
Downregulated	HLA-E	-0.0659404	6.44648	-3.1574	0.00211366	0.0326313	-1.74555
Downregulated	PWP1	-0.0659592	6.34813	-3.56692	0.000559853	0.0141084	-0.460006
Downregulated	ZKSCAN1	-0.0661139	6.58431	-3.33088	0.00122001	0.0229417	-1.25832
Downregulated	NONO	-0.0661594	6.62976	-5.66576	1.45802e-07	4.47816e-05	7.18804
Downregulated	DLST	-0.0662446	6.26971	-3.10667	0.00247286	0.036107	-1.77506
Downregulated	LYRM7	-0.0663685	6.13173	-3.08727	0.00262462	0.037479	-1.80091
Downregulated	MBTPS1	-0.0664693	6.36386	-3.83293	0.000223289	0.00801049	0.373248
Downregulated	PTTG1IP	-0.0664838	6.57154	-3.5977	0.000504461	0.0133006	-0.426771
Downregulated	YIPF5	-0.0664961	6.531	-3.34203	0.00117688	0.0225918	-1.20634
Downregulated	PIP4P1	-0.0665704	5.85366	-3.19755	0.00186453	0.0304762	-1.53483
Downregulated	TMEM185B	-0.0667639	5.83118	-3.16771	0.0020469	0.0321969	-1.63874
Downregulated	BAG6	-0.0671382	6.52076	-4.33718	3.49504e-05	0.00237162	2.05784
Downregulated	PRPF40A	-0.0672773	6.29016	-3.8061	0.000245457	0.00840208	0.319093
Downregulated	THUMPD3	-0.0674136	6.21683	-2.95933	0.00386252	0.0479924	-2.14204
Downregulated	MED8	-0.0674182	6.17382	-3.43961	0.000855932	0.0188419	-0.802292
Downregulated	HARS1	-0.0674294	6.14426	-3.08792	0.00261935	0.037479	-1.7909
Downregulated	HGSNAT	-0.0674323	6.66147	-3.40105	0.000971423	0.0204717	-1.11845
Downregulated	CDKN2AIP	-0.0675045	5.82213	-3.18096	0.00196394	0.0314924	-1.60527
Downregulated	DERL1	-0.0676852	6.55741	-3.06902	0.00277522	0.0385908	-1.9889
Downregulated	DIS3L2	-0.0677415	5.92189	-3.01134	0.00330547	0.0434183	-2.02452
Downregulated	IDH3B	-0.0677973	6.48368	-4.06605	9.64177e-05	0.00458691	1.11797
Downregulated	LSG1	-0.0680016	6.38777	-3.37673	0.00105161	0.0213307	-1.01501
Downregulated	ZKSCAN8	-0.0681481	6.39889	-3.2287	0.00169037	0.0283461	-1.47707
Downregulated	CAPZB	-0.0682981	6.80266	-5.52727	2.67085e-07	7.08463e-05	6.56384
Downregulated	TAB3	-0.0683052	6.44294	-3.52836	0.000637348	0.0154544	-0.59286
Downregulated	RAB7A	-0.0685448	6.92645	-5.07385	1.84086e-06	0.000286677	4.65689
Downregulated	COPZ1	-0.0687153	6.61457	-3.12877	0.00230989	0.034534	-1.81377
Downregulated	NEK9	-0.0687374	6.21274	-3.33366	0.00120913	0.0228623	-1.12083
Downregulated	HSPA9	-0.0687944	6.72954	-3.69021	0.000367591	0.0107616	-0.194871
Downregulated	GRWD1	-0.0689421	5.79065	-3.21063	0.00178946	0.0296106	-1.61749
Downregulated	COPS8	-0.0691356	6.61945	-3.29313	0.00137732	0.0249098	-1.37153
Downregulated	FER	-0.0691394	6.07181	-2.94516	0.00402857	0.0492257	-2.18238
Downregulated	KLHL20	-0.0692492	6.26588	-3.39517	0.000990271	0.0206144	-0.971278
Downregulated	DDX52	-0.069252	6.2809	-3.40721	0.000952028	0.0202377	-0.90767
Downregulated	ARID4A	-0.0692828	6.24111	-3.6519	0.000419341	0.011841	-0.183499
Downregulated	FUT10	-0.0693995	6.11485	-3.12218	0.00235743	0.0349759	-1.70457
Downregulated	DGUOK	-0.0697218	5.88292	-3.31544	0.00128219	0.0237286	-1.19801
Downregulated	PSMG2	-0.0698893	6.42865	-3.02978	0.00312659	0.0419443	-2.04329
Downregulated	RTN3	-0.0699142	6.741	-3.72204	0.00032926	0.0100424	-0.186221
Downregulated	CCDC47	-0.0703261	6.72824	-3.64791	0.000425105	0.0119459	-0.364065
Downregulated	SEC31A	-0.0703422	6.59264	-3.32037	0.00126203	0.0234797	-1.29282
Downregulated	DELE1	-0.0704901	5.95461	-3.36175	0.00110408	0.0218408	-1.02976
Downregulated	DNAJC13	-0.0705886	6.26403	-3.22464	0.0017122	0.0286025	-1.44188
Downregulated	STYX	-0.0707709	6.4599	-3.98705	0.000128605	0.00546475	0.852279
Downregulated	ARL6IP5	-0.0707905	6.81898	-3.82512	0.000229535	0.00815155	0.117156
Downregulated	ESS2	-0.0708912	6.13734	-3.90558	0.000172452	0.00667947	0.655546
Downregulated	PPP2R1A	-0.0709698	6.36212	-3.76275	0.000285748	0.00933734	0.167649
Downregulated	RPS6KB1	-0.0710524	6.65254	-3.76156	0.000286942	0.00933734	0.0399079
Downregulated	ZNF845	-0.0711804	5.77601	-3.52175	0.000651617	0.015735	-0.624209
Downregulated	CHMP7	-0.0712663	5.87174	-4.01473	0.000116305	0.0050883	0.99147
Downregulated	PEX11A	-0.0712987	6.16579	-3.04165	0.00301614	0.041034	-1.92852
Downregulated	TAPBP	-0.0714031	6.52881	-3.18754	0.00192393	0.0310721	-1.61616
Downregulated	MOB1A	-0.0714961	6.53416	-3.5668	0.000560079	0.0141084	-0.521815
Downregulated	SELENOF	-0.0714978	6.66259	-4.87701	4.14397e-06	0.000521932	3.99875
Downregulated	ZNF880	-0.0717301	6.26796	-3.52073	0.000653844	0.0157515	-0.576321
Downregulated	STOML2	-0.0718013	6.46532	-3.4896	0.000725397	0.0167761	-0.71956
Downregulated	ERAP1	-0.071808	6.53599	-3.60432	0.000493249	0.0131436	-0.469285
Downregulated	ZFP90	-0.0718569	5.97175	-3.16966	0.00203448	0.0321724	-1.572
Downregulated	WDTC1	-0.0719457	6.32313	-3.59223	0.000513912	0.0134721	-0.371855
Downregulated	PSMD7	-0.0719508	6.18606	-3.51317	0.000670579	0.0160599	-0.580748
Downregulated	ARMC1	-0.0719666	6.20389	-3.97996	0.000131953	0.00555313	0.89264
Downregulated	DHRS1	-0.0720346	5.92003	-3.19754	0.00186456	0.0304762	-1.50321
Downregulated	PLPBP	-0.0723692	6.30146	-3.14645	0.00218682	0.0334363	-1.67854
Downregulated	UQCC1	-0.0725472	6.25764	-3.40116	0.000971056	0.0204717	-0.91674
Downregulated	ARPC5	-0.0728344	6.42282	-2.94935	0.00397878	0.0488177	-2.26147
Downregulated	MSRB3	-0.0729273	6.23617	-2.94717	0.00400467	0.0490083	-2.24157
Downregulated	LNPK	-0.0730219	6.06951	-3.10699	0.00247038	0.036101	-1.73745
Downregulated	SPRTN	-0.0731015	5.96328	-3.17803	0.00198204	0.0316891	-1.54999
Downregulated	SAE1	-0.0732053	6.5868	-4.64313	1.06212e-05	0.000988227	3.15577
Downregulated	TFCP2	-0.0732402	5.99799	-2.95423	0.0039216	0.0484822	-2.14809
Downregulated	PGRMC1	-0.073257	6.68555	-3.57712	0.000540894	0.0139052	-0.602296
Downregulated	UBQLN2	-0.0732806	6.02708	-2.94487	0.00403211	0.049226	-2.1765
Downregulated	ZNF195	-0.0732906	6.1264	-3.49183	0.000720022	0.0167403	-0.637624
Downregulated	BMPR1A	-0.0734627	6.54832	-3.30728	0.00131625	0.0241801	-1.33499
Downregulated	ERGIC2	-0.0735332	6.29963	-3.41859	0.000917178	0.0198011	-0.880597
Downregulated	NCSTN	-0.0736082	6.28694	-3.14175	0.00221896	0.0337509	-1.67154
Downregulated	CIAO1	-0.0736254	6.0393	-3.77281	0.000275876	0.00911275	0.229672
Downregulated	WDR74	-0.0736347	6.26366	-3.46555	0.000785653	0.0177425	-0.730183
Downregulated	STT3B	-0.073749	6.67802	-3.06728	0.00278998	0.0387652	-2.03017
Downregulated	WBP2	-0.0737867	6.5482	-3.544	0.00060476	0.0148701	-0.613453
Downregulated	TM9SF2	-0.0740221	6.65405	-3.91564	0.000166349	0.00654442	0.542991
Downregulated	TIMMDC1	-0.0742198	6.41303	-4.17732	6.38837e-05	0.00352998	1.51817
Downregulated	CYGB	-0.0743112	5.80549	-3.26375	0.00151266	0.0263332	-1.32976
Downregulated	APLP2	-0.0743367	6.74993	-3.62149	0.000465266	0.0126286	-0.486215
Downregulated	SUPV3L1	-0.0744548	6.049	-2.96858	0.00375749	0.047122	-2.10852
Downregulated	ADD1	-0.0745646	6.49927	-3.42187	0.000907342	0.0197082	-0.974116
Downregulated	RNF185	-0.0746585	6.31524	-3.3795	0.00104218	0.0212651	-1.01178
Downregulated	PRPSAP2	-0.0747141	5.95733	-3.10726	0.00246833	0.036101	-1.74934
Downregulated	CIR1	-0.0747589	6.42494	-4.16728	6.63181e-05	0.00358341	1.46553
Downregulated	TMEM41A	-0.0748108	6.44009	-4.05608	0.000100008	0.00464412	1.10865
Downregulated	SAP130	-0.0748596	6.36928	-3.54033	0.000612264	0.0149794	-0.535795
Downregulated	UPF3B	-0.0749677	5.87692	-3.23528	0.00165559	0.0279772	-1.413
Downregulated	TECR	-0.0749726	6.59779	-3.72519	0.000325675	0.0100042	-0.0632651
Downregulated	BTBD3	-0.0750506	6.21143	-3.04786	0.00295986	0.0406418	-1.90742
Downregulated	KIAA0319L	-0.0750577	6.51928	-3.44636	0.000837096	0.0185272	-0.851952
Downregulated	MBD4	-0.0751287	6.15447	-3.72357	0.000327513	0.0100241	0.0740569
Downregulated	DCAF12	-0.0752205	6.21517	-3.67817	0.000383153	0.0110691	-0.0811041
Downregulated	RECQL	-0.0752916	5.92537	-3.11597	0.002403	0.0355016	-1.7212
Downregulated	IPO9	-0.0754338	6.69093	-5.20928	1.0432e-06	0.000205206	5.31266
Downregulated	POMT1	-0.0756824	6.25958	-4.34562	3.38429e-05	0.00232348	2.13346
Downregulated	PPP1CB	-0.0757548	6.51967	-4.28929	4.19317e-05	0.00269889	1.87864
Downregulated	CALCOCO1	-0.0758141	6.36506	-4.32697	3.63387e-05	0.00241894	2.01982
Downregulated	NAALAD2	-0.0758153	5.61836	-3.44122	0.000851406	0.0187964	-0.946791
Downregulated	MTCH2	-0.0758248	6.77812	-3.1907	0.00190498	0.03088	-1.7733
Downregulated	UTP14A	-0.0759465	5.85541	-2.96756	0.00376898	0.0472323	-2.16683
Downregulated	NUDT19	-0.0760483	5.89754	-3.28141	0.0014299	0.0253887	-1.30925
Downregulated	ALG10B	-0.0760848	6.04367	-3.5238	0.000647162	0.015649	-0.53928
Downregulated	POMK	-0.0762649	6.09571	-2.98849	0.00354034	0.0454738	-2.05718
Downregulated	CWC27	-0.0765441	6.16593	-3.09708	0.00254683	0.0367883	-1.77465
Downregulated	GLO1	-0.0765957	6.44992	-3.03289	0.00309728	0.0416788	-2.005
Downregulated	PDIK1L	-0.0767233	5.83981	-3.21932	0.00174118	0.0290313	-1.5279
Downregulated	ZNF430	-0.0768412	6.24007	-3.17067	0.00202807	0.0321724	-1.59302
Downregulated	TSPAN2	-0.0768687	5.7951	-3.16783	0.00204614	0.0321969	-1.61549
Downregulated	GPALPP1	-0.0768818	5.97568	-2.99307	0.00349213	0.0450196	-2.04953
Downregulated	ATG10	-0.0768889	5.69254	-3.7142	0.000338329	0.0102299	-0.0628531
Downregulated	GATC	-0.0769096	6.14196	-3.07988	0.00268463	0.0378545	-1.81605
Downregulated	LRRC58	-0.0770822	5.93471	-3.17615	0.0019937	0.0318377	-1.56248
Downregulated	URI1	-0.0774514	6.41099	-3.26431	0.00150996	0.0263296	-1.36095
Downregulated	PCDHB15	-0.0774699	5.66112	-3.26475	0.00150784	0.0263188	-1.42997
Downregulated	VPS25	-0.0775633	6.34179	-3.03866	0.00304364	0.0412422	-1.95733
Downregulated	SEC63	-0.0775954	6.49216	-3.50634	0.000686041	0.0162334	-0.709037
Downregulated	GPAT4	-0.0776591	6.43943	-3.32826	0.00123036	0.0230867	-1.17623
Downregulated	PPIL3	-0.0777763	6.39501	-3.33838	0.00119085	0.0226823	-1.15682
Downregulated	ZNF146	-0.0777848	6.44125	-3.75273	0.000295921	0.00957615	0.119363
Downregulated	DHODH	-0.0778121	5.91132	-3.32908	0.0012271	0.0230502	-1.13073
Downregulated	CCNK	-0.0778449	6.3944	-4.29405	4.1182e-05	0.00266042	1.93834
Downregulated	ASF1A	-0.0779586	6.01308	-3.32432	0.00124608	0.0233067	-1.13161
Downregulated	FARSB	-0.07798	6.51973	-3.19439	0.00188307	0.0306384	-1.59273
Downregulated	TSPYL5	-0.0781213	5.75643	-3.48476	0.000737164	0.0169586	-0.7241
Downregulated	SHMT1	-0.078172	6.27998	-3.27405	0.00146385	0.0257823	-1.35017
Downregulated	NCBP2	-0.0782056	6.45706	-4.97827	2.73566e-06	0.000380105	4.44751
Downregulated	TERF2IP	-0.0782798	6.43201	-4.57464	1.39234e-05	0.00121272	2.9173
Downregulated	XRCC5	-0.0784165	6.50214	-3.63353	0.000446542	0.0123306	-0.288828
Downregulated	HMG20A	-0.0786599	6.02254	-2.98061	0.00362489	0.0459528	-2.0777
Downregulated	ZNF420	-0.0787749	5.78635	-3.60564	0.000491053	0.013105	-0.359437
Downregulated	WIF1	-0.0787767	5.65488	-3.5594	0.000574216	0.0144023	-0.56587
Downregulated	PRKAA1	-0.0787814	6.61608	-4.19747	5.92527e-05	0.00341229	1.49036
Downregulated	WDR1	-0.0788641	6.54692	-3.72515	0.000325719	0.0100042	-0.00904254
Downregulated	NDRG3	-0.0788804	6.41369	-3.01765	0.00324321	0.0429492	-2.03994
Downregulated	IMPAD1	-0.0789806	6.48561	-3.66602	0.000399508	0.0114471	-0.238207
Downregulated	GPAM	-0.0790286	6.28786	-3.31587	0.00128041	0.0237208	-1.46156
Downregulated	PDCD7	-0.0790717	6.14513	-2.98755	0.00355042	0.0455365	-2.06032
Downregulated	GLE1	-0.0793589	5.97791	-3.30155	0.00134065	0.0243983	-1.20906
Downregulated	BLCAP	-0.0795159	6.02466	-3.64168	0.000434268	0.0121449	-0.179776
Downregulated	SEPTIN6	-0.0795521	6.22645	-3.08073	0.00267768	0.037837	-1.83543
Downregulated	NUP160	-0.0799071	6.22583	-4.32987	3.5939e-05	0.00241067	2.08306
Downregulated	CDC23	-0.0799848	6.02537	-3.381	0.00103712	0.0211864	-0.966164
Downregulated	WDR55	-0.080092	5.94413	-3.72515	0.00032572	0.0100042	0.0576142
Downregulated	SYVN1	-0.0802352	6.58732	-4.05649	9.98561e-05	0.00464412	1.05313
Downregulated	GDI1	-0.0803432	6.53912	-4.11669	8.0013e-05	0.00406026	1.2788
Downregulated	MAP3K2	-0.0804941	6.19942	-4.64041	1.07366e-05	0.000989296	3.19624
Downregulated	MRPS14	-0.0805529	6.40153	-3.59652	0.000506491	0.013334	-0.386256
Downregulated	ERO1A	-0.0806031	6.39683	-3.09117	0.00259343	0.0373354	-1.83464
Downregulated	ABCB7	-0.0806111	6.16123	-3.07947	0.00268806	0.0378545	-1.81953
Downregulated	AP3M1	-0.0806441	6.45826	-3.36124	0.00110591	0.0218482	-1.11213
Downregulated	CYB561A3	-0.0812465	5.91183	-3.25125	0.00157393	0.0269881	-1.35273
Downregulated	ZNF480	-0.0812793	6.24261	-3.55327	0.000586194	0.0145981	-0.467615
Downregulated	MED31	-0.0813932	5.8455	-3.36415	0.00109549	0.0217879	-1.07205
Downregulated	GPR146	-0.08144	5.8974	-3.21452	0.00176766	0.0293054	-1.43959
Downregulated	ZBTB38	-0.0815391	6.57606	-3.45899	0.000802888	0.0179976	-0.874018
Downregulated	TRAF3IP1	-0.0815756	6.21054	-3.13661	0.00225458	0.0340228	-1.66982
Downregulated	HTATSF1	-0.081615	6.34731	-3.79088	0.000258944	0.00871794	0.24442
Downregulated	RNF4	-0.0816194	6.47399	-3.69932	0.0003562	0.0106301	-0.0766704
Downregulated	PDIA3	-0.0819422	6.58049	-3.07851	0.00269594	0.0378545	-1.94819
Downregulated	NUDCD3	-0.0820342	6.16674	-3.19684	0.00186868	0.0304762	-1.49074
Downregulated	SEPSECS	-0.0821294	5.76345	-3.54915	0.000594387	0.0147184	-0.538736
Downregulated	UPRT	-0.0821469	6.01314	-2.95378	0.00392677	0.0484822	-2.14691
Downregulated	AC118549.1	-0.0821546	6.35565	-2.9831	0.00359796	0.0458255	-2.12087
Downregulated	ZEB2	-0.0822422	6.16853	-3.00771	0.00334181	0.0436931	-2.0972
Downregulated	SEPTIN4	-0.082401	6.12909	-3.96782	0.000137875	0.00574709	0.84066
Downregulated	ZFC3H1	-0.0825579	6.27327	-3.65234	0.000418707	0.011841	-0.1676
Downregulated	HINFP	-0.0826071	6.05519	-3.13097	0.00229426	0.0344179	-1.67565
Downregulated	FFAR4	-0.0826984	5.66334	-3.35132	0.00114205	0.022265	-1.15599
Downregulated	CTSO	-0.0827539	6.01505	-3.16025	0.00209504	0.0325257	-1.59092
Downregulated	CA5B	-0.0828025	6.23175	-3.05157	0.00292672	0.0402183	-1.93009
Downregulated	PHB	-0.082817	6.74633	-4.63676	1.08931e-05	0.000998462	3.05691
Downregulated	EMC4	-0.0828806	6.63991	-5.66933	1.43529e-07	4.47816e-05	7.19779
Downregulated	TXN2	-0.0829327	6.37744	-3.41973	0.000913748	0.0198007	-0.899928
Downregulated	TOX4	-0.082951	6.52364	-4.80354	5.58478e-06	0.00061108	3.76191
Downregulated	SLC43A3	-0.0829793	6.22344	-2.9744	0.00369279	0.0466048	-2.11416
Downregulated	DDI2	-0.0830448	6.4544	-4.66134	9.88002e-06	0.000950382	3.239
Downregulated	MRPL35	-0.083285	6.13309	-3.41244	0.000935873	0.0200297	-0.873883
Downregulated	C12orf65	-0.0833334	6.15681	-3.61922	0.000468869	0.012687	-0.252268
Downregulated	GEMIN5	-0.0834053	6.02425	-3.00909	0.00332794	0.0435966	-2.00361
Downregulated	TTC38	-0.0834291	5.77433	-2.98324	0.00359647	0.0458255	-2.14257
Downregulated	ACTN1	-0.083505	6.75284	-4.81927	5.24022e-06	0.000581317	3.75284
Downregulated	YAE1	-0.0835536	5.825	-3.67753	0.000383999	0.0110752	-0.116538
Downregulated	ZNF148	-0.0835621	6.45852	-3.75348	0.000295152	0.00956895	0.0917402
Downregulated	ERGIC3	-0.0836387	6.39859	-3.47373	0.000764652	0.0173854	-0.735862
Downregulated	IBTK	-0.0836819	6.5286	-3.07985	0.0026849	0.0378545	-1.92924
Downregulated	PREPL	-0.0840343	6.364	-3.64806	0.000424887	0.0119459	-0.211711
Downregulated	KAT8	-0.0841334	5.87131	-3.19643	0.00187106	0.0304762	-1.54213
Downregulated	HINT3	-0.0841528	5.98222	-3.33098	0.00121964	0.0229417	-1.12029
Downregulated	ZNF740	-0.0842711	6.01192	-3.74137	0.000307864	0.00968197	0.129054
Downregulated	KLHL9	-0.0843156	5.63343	-3.82448	0.000230059	0.00815155	0.212767
Downregulated	SLC38A9	-0.0843947	5.6924	-3.80535	0.000246107	0.00840208	0.182302
Downregulated	VTA1	-0.0845251	6.28761	-3.7007	0.000354512	0.0106275	-0.0139391
Downregulated	CYB5B	-0.0845411	6.45005	-4.03383	0.000108483	0.00494587	0.989895
Downregulated	IPP	-0.0845905	5.85853	-3.46525	0.000786439	0.0177425	-0.754806
Downregulated	ADGRA3	-0.0846172	5.68474	-3.28209	0.00142678	0.0253848	-1.49515
Downregulated	MAGI1	-0.0846765	5.98341	-3.39843	0.000979771	0.0205164	-0.912351
Downregulated	ZNF75D	-0.0846791	5.81456	-3.54016	0.000612627	0.0149794	-0.538285
Downregulated	DNASE2	-0.0847037	5.89639	-3.42636	0.000894084	0.0194928	-0.866607
Downregulated	EIF3G	-0.0847508	6.41337	-4.43771	2.37553e-05	0.00176972	2.43527
Downregulated	CREBRF	-0.0849321	6.13537	-3.03801	0.0030496	0.041291	-1.94365
Downregulated	TOR1A	-0.0850608	6.33864	-4.66564	9.71243e-06	0.000944642	3.27778
Downregulated	SRPRA	-0.0851451	6.69422	-6.11865	1.92443e-08	1.24782e-05	9.10841
Downregulated	AP4B1	-0.0851546	5.63557	-3.42643	0.000893871	0.0194928	-1.05783
Downregulated	ZNF717	-0.0852487	6.09891	-4.17078	6.5459e-05	0.00358122	1.53939
Downregulated	ADIPOR1	-0.0854188	6.75095	-4.6433	1.06142e-05	0.000988227	3.08899
Downregulated	RAB8A	-0.0854265	6.68033	-4.87205	4.22855e-06	0.000526636	3.97807
Downregulated	PTGR1	-0.0854722	6.38199	-3.0347	0.00308037	0.0416152	-2.04574
Downregulated	TFDP2	-0.0855152	6.34274	-4.54235	1.58059e-05	0.00131638	2.81253
Downregulated	SLC35A5	-0.0858325	5.71684	-3.36981	0.00107555	0.021535	-1.11181
Downregulated	FAM13B	-0.0858589	6.04581	-3.58295	0.000530325	0.0137751	-0.360224
Downregulated	CDH5	-0.0858626	6.22191	-2.95354	0.00392964	0.0484822	-2.27684
Downregulated	VIPAS39	-0.085945	6.28937	-4.86885	4.28405e-06	0.000528175	4.04217
Downregulated	HDAC2	-0.0859643	6.23416	-3.07288	0.00274269	0.0381991	-1.83929
Downregulated	S100PBP	-0.0859916	6.07499	-3.89506	0.000179056	0.00685938	0.623266
Downregulated	RTCA	-0.0860763	6.29573	-4.50327	1.84155e-05	0.00146545	2.6922
Downregulated	ZFP3	-0.086115	5.86101	-3.48093	0.000746595	0.0170858	-0.689856
Downregulated	PPT1	-0.0861737	6.49561	-3.04207	0.00301235	0.041034	-2.01072
Downregulated	SEC61B	-0.086278	6.28013	-3.06172	0.00283769	0.0392723	-1.89313
Downregulated	MRPL9	-0.0863043	6.42697	-4.66918	9.5762e-06	0.000941857	3.28299
Downregulated	FMO4	-0.0863443	5.65768	-3.49289	0.000717486	0.0167035	-0.793738
Downregulated	CNOT8	-0.0864622	6.49722	-4.35788	3.22935e-05	0.00227053	2.11918
Downregulated	RNF41	-0.086486	6.25257	-3.80331	0.000247875	0.00844271	0.296351
Downregulated	OLFML1	-0.0866716	5.72923	-3.35695	0.0011214	0.021993	-1.08701
Downregulated	VAMP3	-0.0868437	6.47485	-4.53478	1.62817e-05	0.00133198	2.73891
Downregulated	COX11	-0.0868751	6.01018	-3.66169	0.000405498	0.0115671	-0.120359
Downregulated	SSR1	-0.0868847	6.71742	-4.76314	6.57368e-06	0.000691449	3.54219
Downregulated	OXA1L	-0.0868917	6.63536	-5.26393	8.27777e-07	0.000172523	5.52711
Downregulated	BUD23	-0.0869031	6.20463	-3.53814	0.000616781	0.0150599	-0.499113
Downregulated	KCNJ8	-0.0869887	6.15742	-3.34675	0.00115907	0.0224681	-1.12068
Downregulated	TANC2	-0.0870947	6.28572	-3.16328	0.00207533	0.0323534	-1.59641
Downregulated	ESF1	-0.0873436	6.09627	-3.2896	0.00139296	0.0250376	-1.22909
Downregulated	ARHGDIB	-0.0874593	6.31462	-3.00914	0.00332748	0.0435966	-2.04579
Downregulated	PHF21A	-0.0875779	6.4379	-4.8371	4.87462e-06	0.000568933	3.90228
Downregulated	SF3A3	-0.0876339	6.38207	-2.9644	0.00380467	0.0475434	-2.1789
Downregulated	FARP2	-0.0876447	6.24866	-3.88806	0.000183587	0.00695684	0.585255
Downregulated	LGALS8	-0.0877481	6.24742	-3.80749	0.000244257	0.00838472	0.318078
Downregulated	ELMO2	-0.0877952	6.29623	-3.32381	0.00124814	0.0233167	-1.14693
Downregulated	OSTF1	-0.088023	6.49253	-3.56509	0.000563319	0.0141696	-0.550016
Downregulated	PSMD11	-0.0880299	6.46853	-3.41966	0.000913965	0.0198007	-0.925998
Downregulated	DUSP11	-0.0882926	6.23563	-3.38971	0.00100808	0.0207937	-0.955159
Downregulated	MRPL49	-0.0885132	5.79526	-3.91875	0.000164507	0.00650118	0.577704
Downregulated	MRPL18	-0.088587	6.1907	-3.5909	0.00051624	0.0135094	-0.34049
Downregulated	MTIF2	-0.0885933	6.07796	-3.01313	0.0032877	0.043309	-1.99007
Downregulated	MED15	-0.0886029	6.33585	-3.35649	0.00112308	0.021993	-1.08143
Downregulated	NRAS	-0.0886911	6.24459	-3.74923	0.000299552	0.00964016	0.1346
Downregulated	ATE1	-0.0887395	5.93521	-3.05475	0.00289851	0.0398932	-1.88822
Downregulated	MRS2	-0.0887915	5.78471	-3.9548	0.000144507	0.00593514	0.74491
Downregulated	AGA	-0.0889016	6.30346	-3.82138	0.000232587	0.00817652	0.355464
Downregulated	ERLIN2	-0.088906	5.93325	-3.16936	0.0020364	0.0321724	-1.58368
Downregulated	MKRN2	-0.0889442	6.03229	-5.55308	2.38719e-07	6.42963e-05	6.7206
Downregulated	SDR39U1	-0.088947	6.22308	-4.61243	1.19947e-05	0.00108804	3.09323
Downregulated	ZCCHC17	-0.089054	6.15423	-2.93738	0.00412263	0.0498445	-2.20002
Downregulated	PSMC5	-0.0890618	6.2045	-3.01601	0.00325932	0.0430759	-1.98466
Downregulated	MCM7	-0.0892112	6.31619	-5.07043	1.86729e-06	0.00028676	4.81499
Downregulated	HPS5	-0.0894257	5.99258	-3.38427	0.0010261	0.0210344	-0.956594
Downregulated	SMDT1	-0.0894575	6.18253	-3.78346	0.000265772	0.00886262	0.258538
Downregulated	MAP2K6	-0.0894638	5.87373	-3.45145	0.000823159	0.0182881	-0.775981
Downregulated	MIB1	-0.0894972	5.90704	-3.71506	0.000337324	0.0102172	0.0221505
Downregulated	LARP7	-0.0895063	6.16797	-3.15405	0.00213584	0.0328867	-1.62416
Downregulated	LRRC28	-0.089582	6.29185	-3.06913	0.00277432	0.0385908	-1.90072
Downregulated	USP11	-0.0896765	6.48775	-5.02565	2.24897e-06	0.000328106	4.6231
Downregulated	MAN1A2	-0.0898009	6.59252	-4.04171	0.000105404	0.00483064	0.972199
Downregulated	FOCAD	-0.0898167	5.95829	-3.26177	0.00152221	0.0263773	-1.31703
Downregulated	CREB1	-0.0899522	6.36586	-3.42538	0.000896942	0.0195308	-0.902074
Downregulated	FMR1	-0.0900934	6.30743	-3.7557	0.000292871	0.0095126	0.140016
Downregulated	DCAF5	-0.0902212	6.46964	-5.1147	1.55231e-06	0.000255862	4.97436
Downregulated	APOOL	-0.0902608	6.18317	-3.94719	0.000148525	0.00604705	0.785458
Downregulated	ATP5MC1	-0.0903318	6.60129	-3.09885	0.00253304	0.0367103	-1.89153
Downregulated	UBR2	-0.0904543	6.50345	-3.28745	0.00140257	0.0250816	-1.34201
Downregulated	FAF2	-0.090708	6.61084	-5.58237	2.10092e-07	5.96194e-05	6.84557
Downregulated	DCTN5	-0.0908073	6.41103	-4.6088	1.21682e-05	0.00109809	3.0641
Downregulated	MRRF	-0.0908523	6.42758	-3.18078	0.00196505	0.0314924	-1.60038
Downregulated	TBCK	-0.0908751	6.00936	-3.12755	0.00231868	0.0346062	-1.68152
Downregulated	FBXO7	-0.0908945	6.5715	-4.57078	1.41359e-05	0.0012191	2.85738
Downregulated	GTF2H1	-0.0909146	6.10076	-3.36389	0.00109643	0.0217879	-1.01424
Downregulated	DMAC2L	-0.0911035	6.02302	-3.74803	0.00030081	0.00966291	0.15128
Downregulated	ATL2	-0.0911762	6.54808	-3.60185	0.000497413	0.0131942	-0.417201
Downregulated	ZNF507	-0.0911958	6.27637	-3.39992	0.000975012	0.0204916	-0.937822
Downregulated	RAB1B	-0.0912368	6.8242	-4.85706	4.49477e-06	0.000542689	3.87255
Downregulated	SLC7A6OS	-0.0915781	6.10045	-3.74247	0.000306687	0.00968197	0.132557
Downregulated	SLC35B1	-0.0919709	6.32544	-3.04358	0.00299859	0.040885	-1.93019
Downregulated	PDCD1LG2	-0.0920107	5.91471	-3.11141	0.00243702	0.0357627	-1.72738
Downregulated	PPP5C	-0.092012	6.41567	-3.81563	0.000237355	0.0082564	0.337232
Downregulated	DFFA	-0.0920301	6.13184	-4.76231	6.59576e-06	0.000691449	3.64845
Downregulated	ENOSF1	-0.0921065	6.30926	-3.17442	0.00200452	0.0319029	-1.59575
Downregulated	PDS5B	-0.092282	6.18038	-3.2715	0.00147581	0.0259147	-1.29322
Downregulated	GPAT3	-0.0923614	5.76387	-3.62255	0.00046358	0.0126023	-0.354262
Downregulated	NAAA	-0.0923763	5.9627	-3.24568	0.001602	0.0273354	-1.35982
Downregulated	METTL7A	-0.0925462	6.74301	-4.07158	9.44821e-05	0.00453178	0.909178
Downregulated	FEM1B	-0.0926289	6.53419	-4.02126	0.000113574	0.00504653	0.95696
Downregulated	NCBP2AS2	-0.0927276	5.78092	-3.67175	0.000391715	0.0112607	-0.184608
Downregulated	DDB1	-0.0928591	6.47729	-4.82405	5.13976e-06	0.000580528	3.85452
Downregulated	RNF8	-0.0929455	6.26395	-4.63266	1.10714e-05	0.00100952	3.16626
Downregulated	PNPLA4	-0.0929899	6.0086	-3.03337	0.00309276	0.0416517	-1.93783
Downregulated	SRD5A3	-0.0930523	6.46563	-3.19987	0.00185101	0.0303992	-1.57022
Downregulated	MARCHF3	-0.0930549	6.04839	-3.1431	0.00220966	0.0336679	-1.64376
Downregulated	GMPR2	-0.0930836	6.16081	-3.49837	0.000704518	0.0164453	-0.620298
Downregulated	TPMT	-0.0931967	6.04967	-3.34521	0.00116484	0.0225087	-1.07612
Downregulated	IREB2	-0.0933836	6.21835	-4.18046	6.3139e-05	0.00352998	1.56328
Downregulated	GUF1	-0.0934228	6.24119	-3.2324	0.00167074	0.0281246	-1.40039
Downregulated	ALG3	-0.0935211	6.51478	-3.07423	0.00273145	0.0381198	-1.92735
Downregulated	SREBF2	-0.0936494	6.13796	-2.98268	0.0036025	0.0458255	-2.07126
Downregulated	ZNHIT6	-0.0938762	5.85502	-3.24372	0.00161195	0.0274251	-1.42242
Downregulated	SLC25A4	-0.0938893	6.42122	-3.57805	0.000539185	0.0138979	-0.436837
Downregulated	ZDHHC15	-0.0939039	5.65948	-3.08737	0.00262379	0.037479	-1.95961
Downregulated	HTRA2	-0.0940082	6.2755	-4.77349	6.3052e-06	0.000673252	3.68444
Downregulated	PPIL1	-0.0940143	6.30258	-3.98521	0.000129465	0.00548175	0.910616
Downregulated	ZYG11B	-0.0941253	6.39348	-4.12002	7.90354e-05	0.00402231	1.32217
Downregulated	SUMF2	-0.0941347	6.31853	-2.94707	0.00400588	0.0490083	-2.20294
Downregulated	DHDDS	-0.0943434	6.55977	-4.09135	8.7856e-05	0.00428439	1.07864
Downregulated	ANKMY2	-0.0944856	6.013	-3.58313	0.000529999	0.0137751	-0.361072
Downregulated	HACL1	-0.0945776	6.56112	-4.52604	1.68479e-05	0.00136119	2.70088
Downregulated	C9orf85	-0.0947945	6.26235	-4.04779	0.000103089	0.00476196	1.09892
Downregulated	HRCT1	-0.0948615	5.80412	-2.96078	0.00384585	0.0478891	-2.143
Downregulated	NUDT21	-0.0949302	6.42557	-4.43192	2.4293e-05	0.0017945	2.41559
Downregulated	SENP2	-0.0949889	6.2246	-4.42244	2.5198e-05	0.00185354	2.40961
Downregulated	CCDC174	-0.0950489	5.85809	-3.13614	0.00225784	0.0340228	-1.68865
Downregulated	PRKCI	-0.0952633	5.97982	-3.10111	0.00251546	0.0364856	-1.79351
Downregulated	CSRNP2	-0.0955002	5.75807	-4.01518	0.000116114	0.0050883	0.930472
Downregulated	UTP4	-0.0956894	6.34066	-4.25738	4.7309e-05	0.002958	1.80901
Downregulated	COMMD2	-0.0957264	6.10575	-4.2016	5.83434e-05	0.00338491	1.64454
Downregulated	SEMA3D	-0.0957757	5.64642	-3.57771	0.000539818	0.0138979	-0.493955
Downregulated	TACR1	-0.095933	5.71067	-3.1593	0.00210125	0.0325257	-1.66022
Downregulated	INTS13	-0.0959387	6.07231	-2.9767	0.00366753	0.0463257	-2.09424
Downregulated	SLC39A9	-0.0960346	6.38607	-4.2715	4.48529e-05	0.00284507	1.85754
Downregulated	BSDC1	-0.0961412	6.09011	-3.39276	0.000998067	0.0206783	-0.932932
Downregulated	SLC66A1L	-0.0964569	6.08193	-3.37377	0.0010618	0.0213911	-1.09071
Downregulated	ATP6V1B2	-0.0964666	6.23364	-3.43265	0.000875762	0.019213	-0.830317
Downregulated	CCNC	-0.0964778	6.11184	-3.69903	0.000356564	0.0106301	-0.00395866
Downregulated	SUPT16H	-0.0965187	6.51472	-4.33026	3.58849e-05	0.00241067	2.01935
Downregulated	BBS10	-0.0965335	5.82872	-3.62081	0.000466337	0.012638	-0.270121
Downregulated	PMPCA	-0.0965694	5.93773	-3.34165	0.00117832	0.0225945	-1.11516
Downregulated	FN3KRP	-0.0966012	6.05286	-4.19524	5.97477e-05	0.00342952	1.62413
Downregulated	SLC9A6	-0.0967215	6.10132	-3.30474	0.001327	0.0242503	-1.19772
Downregulated	BROX	-0.0967284	6.44514	-3.35879	0.00111474	0.0219465	-1.10363
Downregulated	GPR108	-0.0969143	6.50917	-6.79127	8.51931e-10	1.02253e-06	12.0715
Downregulated	ZNF595	-0.0969844	6.3618	-3.33743	0.00119451	0.0226823	-1.15211
Downregulated	ASB3	-0.0970724	5.96196	-3.51225	0.000672643	0.0160874	-0.583173
Downregulated	ERCC3	-0.0973488	6.34935	-4.35027	3.3247e-05	0.0022941	2.13733
Downregulated	COA1	-0.0974563	6.49435	-3.49879	0.00070354	0.0164453	-0.69937
Downregulated	MICU1	-0.0974803	6.1959	-3.29094	0.00138699	0.0249584	-1.23662
Downregulated	POLD2	-0.0975296	6.2045	-3.4984	0.000704447	0.0164453	-0.619711
Downregulated	MPV17	-0.0975406	6.63941	-4.9439	3.15133e-06	0.000427677	4.26715
Downregulated	HECTD3	-0.0975474	6.39135	-4.33133	3.57393e-05	0.00241067	2.04462
Downregulated	ZHX2	-0.0979389	6.04059	-3.69919	0.000356368	0.0106301	-0.00393801
Downregulated	HCCS	-0.0982157	6.14987	-3.38675	0.00101785	0.0209641	-0.947427
Downregulated	GPATCH4	-0.0982226	6.28295	-3.82704	0.00022799	0.00814575	0.394874
Downregulated	SHMT2	-0.0983103	6.49651	-4.15897	6.84033e-05	0.00365102	1.45983
Downregulated	RFX7	-0.0983262	6.29771	-3.63585	0.000443018	0.0122869	-0.21131
Downregulated	FAF1	-0.0984084	6.3649	-5.39114	4.80896e-07	0.000113771	6.07939
Downregulated	RBM12B	-0.0984435	6.21534	-3.31162	0.00129805	0.0239462	-1.17433
Downregulated	AP3M2	-0.0984599	6.08039	-3.99093	0.000126809	0.00541355	0.935617
Downregulated	PDHB	-0.0985646	6.14837	-3.63402	0.000445797	0.0123295	-0.205996
Downregulated	KCNB1	-0.0986505	5.79501	-2.96295	0.0038211	0.0476807	-2.13985
Downregulated	ESCO1	-0.0988165	6.08219	-3.11857	0.00238384	0.0352483	-1.70708
Downregulated	MAGED1	-0.0988342	6.05134	-2.97029	0.00373839	0.0469497	-2.10567
Downregulated	TNPO3	-0.0989217	6.35828	-5.08544	1.75405e-06	0.000281726	4.87092
Downregulated	ADAMTS12	-0.0989718	5.82274	-4.37298	3.04792e-05	0.00218688	2.23188
Downregulated	PEBP1	-0.0990145	6.48129	-2.98159	0.00361429	0.045885	-2.20192
Downregulated	MAPK14	-0.0990435	5.92568	-4.85951	4.45014e-06	0.000541032	4.01027
Downregulated	NFATC3	-0.0990746	6.29397	-5.24895	8.82081e-07	0.000181626	5.51201
Downregulated	G6PC3	-0.0992667	6.5944	-2.98599	0.00356697	0.0456484	-2.21456
Downregulated	LMAN2L	-0.0993698	6.02264	-4.549	1.53991e-05	0.00130238	2.8665
Downregulated	TCTN3	-0.0993911	6.18833	-3.94139	0.000151659	0.00610365	0.769565
Downregulated	ATL3	-0.099438	6.4645	-5.17501	1.20531e-06	0.000229363	5.19707
Downregulated	MOB3A	-0.100079	5.9083	-3.99432	0.000125259	0.00536162	0.940899
Downregulated	DPAGT1	-0.100437	6.29082	-3.36719	0.00108473	0.0216045	-1.0268
Downregulated	CUL4A	-0.100478	6.19761	-3.81745	0.000235833	0.00823374	0.370147
Downregulated	BANF1	-0.100528	6.6826	-3.81228	0.000240173	0.00827697	0.235715
Downregulated	ZNF383	-0.100647	5.94465	-3.37704	0.00105057	0.0213307	-0.980624
Downregulated	KRBOX4	-0.100726	6.09139	-3.66243	0.000404469	0.0115671	-0.116962
Downregulated	NUP43	-0.100793	6.18844	-4.04451	0.000104331	0.00479404	1.11277
Downregulated	CDK2AP1	-0.101053	6.45111	-3.55643	0.000580001	0.0144851	-0.525785
Downregulated	MFSD4B	-0.101182	5.90422	-3.82257	0.000231612	0.00815862	0.377837
Downregulated	IDH3G	-0.101301	6.63049	-5.88404	5.54014e-08	2.36564e-05	8.1044
Downregulated	PRKCH	-0.101325	6.07392	-4.27808	4.37508e-05	0.00278525	1.90707
Downregulated	COPB2	-0.101338	6.44685	-5.68197	1.35766e-07	4.4016e-05	7.26702
Downregulated	SH2D3C	-0.101611	5.89444	-3.22683	0.0017004	0.0284869	-1.40828
Downregulated	PI4K2B	-0.101637	5.96434	-3.16995	0.00203265	0.0321724	-1.58686
Downregulated	MFSD14B	-0.10191	6.36932	-4.22332	5.37806e-05	0.00321343	1.68728
Downregulated	H2AZ2	-0.102013	6.61228	-5.71777	1.15952e-07	4.02077e-05	7.41018
Downregulated	SMC4	-0.102569	6.30959	-3.02771	0.00314622	0.042143	-1.96318
Downregulated	SLC25A35	-0.102728	5.83009	-3.05892	0.00286196	0.0395456	-1.92873
Downregulated	TRAPPC6B	-0.102864	6.22108	-4.01921	0.000114423	0.00507139	1.01336
Downregulated	PAPOLA	-0.103198	6.66987	-5.58124	2.11139e-07	5.96194e-05	6.82974
Downregulated	ZFHX4	-0.10333	5.98994	-3.29499	0.00136914	0.0248132	-1.21946
Downregulated	ACBD5	-0.103406	6.10521	-4.02799	0.00011082	0.00497503	1.0576
Downregulated	PABPC1	-0.103482	6.78702	-6.41735	4.89129e-09	3.89235e-06	10.3997
Downregulated	SUCLG1	-0.103627	6.26972	-4.36165	3.18308e-05	0.00225612	2.16894
Downregulated	CDKL1	-0.104037	5.78664	-3.88083	0.000188386	0.00706853	0.553075
Downregulated	ZBTB14	-0.104829	5.87015	-4.32526	3.65752e-05	0.00242546	2.06741
Downregulated	DLAT	-0.104961	5.82604	-3.74253	0.000306628	0.00968197	0.0929881
Downregulated	IDI1	-0.104962	6.32655	-3.31637	0.00127838	0.0237208	-1.18034
Downregulated	PLEKHA3	-0.104985	5.69206	-3.31609	0.00127954	0.0237208	-1.29839
Downregulated	PLEKHH2	-0.105002	5.74784	-3.54648	0.000599753	0.0147886	-0.503939
Downregulated	C11orf49	-0.105101	5.9666	-3.19896	0.0018563	0.0304576	-1.52928
Downregulated	CDKAL1	-0.105378	6.17326	-3.69753	0.000358418	0.0106375	-0.0154192
Downregulated	MFSD8	-0.105479	6.02632	-3.74446	0.000304576	0.00967965	0.137924
Downregulated	TCP11L2	-0.105494	5.97831	-3.24473	0.0016068	0.0273906	-1.35673
Downregulated	METTL3	-0.1058	6.17444	-3.61485	0.000475909	0.0128181	-0.267271
Downregulated	IGFBP3	-0.105855	6.63644	-4.20502	5.75997e-05	0.00338491	1.47025
Downregulated	PSMD5	-0.106086	6.03857	-3.57367	0.000547232	0.013986	-0.393333
Downregulated	FKBP14	-0.106092	6.25045	-3.31163	0.00129799	0.0239462	-1.18391
Downregulated	SSBP2	-0.106153	6.51479	-3.18676	0.00192868	0.0310964	-1.66771
Downregulated	ZNF24	-0.106665	6.35512	-3.82529	0.000229402	0.00815155	0.361392
Downregulated	NSRP1	-0.106788	6.35801	-3.32123	0.00125852	0.023452	-1.20956
Downregulated	RAB2B	-0.107016	6.00018	-4.60028	1.25848e-05	0.00112986	3.05347
Downregulated	CERS2	-0.107149	6.20221	-3.48196	0.00074404	0.0170496	-0.66984
Downregulated	UTP23	-0.107172	6.21449	-4.74382	7.10499e-06	0.000731688	3.57781
Downregulated	SLC25A36	-0.1072	6.13202	-3.69194	0.000365393	0.0107151	-0.0276098
Downregulated	TMEM109	-0.107244	6.63897	-5.71092	1.19509e-07	4.02353e-05	7.36595
Downregulated	GANAB	-0.107251	6.67854	-9.0924	1.09403e-14	9.57656e-11	22.8831
Downregulated	TMEM138	-0.107304	6.52977	-4.16704	6.63785e-05	0.00358341	1.4206
Downregulated	ARMC10	-0.107308	6.00656	-3.28852	0.00139777	0.0250725	-1.23222
Downregulated	TMEM185A	-0.107318	5.79612	-4.13173	7.56814e-05	0.00390616	1.37537
Downregulated	RETREG3	-0.107386	6.54935	-4.53867	1.60354e-05	0.00132372	2.76179
Downregulated	SPG21	-0.107455	6.204	-4.02701	0.000111216	0.00497503	1.04956
Downregulated	KDM5A	-0.107587	5.99117	-4.82541	5.11145e-06	0.000580528	3.88387
Downregulated	MTFR1L	-0.108006	6.28671	-3.77631	0.000272518	0.00903592	0.206645
Downregulated	RPA1	-0.108061	6.30843	-4.65691	1.00555e-05	0.000956749	3.24998
Downregulated	DCLRE1C	-0.108299	5.96859	-4.10853	8.24632e-05	0.00416004	1.32675
Downregulated	MTO1	-0.108438	6.01683	-4.17798	6.37256e-05	0.00352998	1.56427
Downregulated	VEGFC	-0.108641	6.14628	-3.93078	0.000157554	0.00629747	0.727927
Downregulated	C16orf70	-0.108737	5.94684	-3.76822	0.000280333	0.00919063	0.187415
Downregulated	NHLRC3	-0.108739	6.08614	-3.27863	0.00144262	0.0255028	-1.27353
Downregulated	CIDEB	-0.108757	6.03892	-3.14986	0.00216381	0.0331715	-1.62754
Downregulated	HDHD3	-0.10878	5.83538	-2.9361	0.00413824	0.0498808	-2.29162
Downregulated	KDSR	-0.108986	6.22521	-4.8713	4.24148e-06	0.000526636	4.0531
Downregulated	LIX1L	-0.109509	6.03989	-3.94311	0.000150723	0.00610143	0.776333
Downregulated	DROSHA	-0.109683	6.37543	-4.15754	6.87664e-05	0.00365925	1.46477
Downregulated	SACM1L	-0.109749	6.28279	-3.78243	0.000266734	0.00887778	0.231044
Downregulated	NDUFAF7	-0.109785	6.01706	-3.39808	0.000980879	0.0205164	-0.917432
Downregulated	C1orf198	-0.110181	5.79708	-3.66108	0.00040634	0.0115671	-0.138457
Downregulated	ANKRD13A	-0.11022	5.8681	-3.73907	0.000310337	0.00971927	0.0796276
Downregulated	PHF12	-0.110378	6.15295	-4.10733	8.28276e-05	0.00416004	1.32483
Downregulated	B4GALT6	-0.110471	5.63283	-3.08206	0.00266681	0.0378126	-1.965
Downregulated	GOLIM4	-0.110575	6.19	-3.11253	0.00242867	0.0357216	-1.74079
Downregulated	TCAIM	-0.110662	6.42493	-3.98486	0.000129631	0.00548175	0.86525
Downregulated	MAB21L1	-0.110669	5.66662	-4.20155	5.83542e-05	0.00338491	1.58081
Downregulated	PRMT2	-0.11073	6.36925	-5.16284	1.26859e-06	0.000235575	5.16614
Downregulated	MGME1	-0.111012	6.12872	-4.18115	6.29766e-05	0.00352998	1.57558
Downregulated	RAD21	-0.111214	6.35354	-3.10516	0.00248438	0.036245	-1.77761
Downregulated	SEC23B	-0.111281	6.33413	-3.62336	0.000462312	0.0126023	-0.258791
Downregulated	OGFOD1	-0.111426	6.19383	-4.58343	1.34495e-05	0.00118322	2.99028
Downregulated	BLZF1	-0.111491	6.3478	-3.95375	0.000145054	0.00593514	0.777648
Downregulated	TMEM135	-0.111571	5.98139	-3.30542	0.00132412	0.0242484	-1.18952
Downregulated	PDE1B	-0.111587	5.78114	-3.59216	0.000514045	0.0134721	-0.339895
Downregulated	PHYKPL	-0.111588	6.1777	-3.90576	0.000172338	0.00667947	0.641343
Downregulated	SH3BGRL2	-0.11176	6.1649	-3.40084	0.000972079	0.0204717	-0.96742
Downregulated	CYB5D2	-0.111779	5.81662	-3.82077	0.000233091	0.00817782	0.360874
Downregulated	RBFOX2	-0.111978	6.31856	-5.8658	6.01018e-08	2.44698e-05	8.02298
Downregulated	ZNF326	-0.112163	5.98422	-3.63278	0.000447691	0.0123429	-0.215797
Downregulated	ARHGEF28	-0.112496	6.12062	-3.69304	0.000364017	0.0106927	-0.0245638
Downregulated	GORASP2	-0.112513	6.25164	-4.43387	2.41099e-05	0.00178853	2.44879
Downregulated	SELENOI	-0.112583	5.93303	-4.02695	0.000111242	0.00497503	1.01632
Downregulated	DOCK7	-0.112627	6.30402	-5.73194	1.08918e-07	3.89148e-05	7.47089
Downregulated	KCTD18	-0.11303	6.10463	-3.89306	0.00018034	0.00686351	0.612934
Downregulated	PPARGC1A	-0.113092	6.10856	-3.3063	0.00132038	0.0242306	-1.18845
Downregulated	NBR1	-0.113222	6.26198	-4.65851	9.99153e-06	0.000955856	3.26037
Downregulated	UFM1	-0.113383	6.30432	-3.78756	0.000261973	0.00878614	0.243607
Downregulated	GLRX2	-0.113508	5.97879	-3.73054	0.000319685	0.00992327	0.0923186
Downregulated	MFSD14C	-0.113517	6.35997	-5.71548	1.1713e-07	4.02077e-05	7.40167
Downregulated	DCP1B	-0.113812	5.81305	-4.14885	7.10242e-05	0.00375656	1.42711
Downregulated	AP2M1	-0.113828	6.40766	-5.50899	2.89143e-07	7.44416e-05	6.55635
Downregulated	RSL1D1	-0.113924	6.34315	-3.72773	0.000322823	0.00998528	0.0580792
Downregulated	RIT1	-0.114641	6.29697	-3.26156	0.00152324	0.0263773	-1.34482
Downregulated	EDC3	-0.11476	6.16865	-4.84294	4.76036e-06	0.000563105	3.94931
Downregulated	CDK19	-0.114866	5.93038	-3.74595	0.000302995	0.00967965	0.133613
Downregulated	SNAPC3	-0.115089	5.96514	-4.107	8.29299e-05	0.00416004	1.32093
Downregulated	GJC1	-0.115216	5.76741	-3.74268	0.00030647	0.00968197	0.108187
Downregulated	ZNF394	-0.115269	5.97144	-4.96692	2.8666e-06	0.000395162	4.41804
Downregulated	RBM3	-0.115285	6.68128	-6.09187	2.17321e-08	1.3588e-05	8.98145
Downregulated	HLA-DPA1	-0.115369	6.55132	-3.338	0.0011923	0.0226823	-1.29797
Downregulated	DSEL	-0.11554	6.01911	-4.22131	5.41879e-05	0.00322676	1.70098
Downregulated	ZADH2	-0.115659	5.97372	-3.22486	0.00171101	0.0286025	-1.41497
Downregulated	YIPF4	-0.115815	6.29575	-4.81898	5.24637e-06	0.000581317	3.85085
Downregulated	KDM5B	-0.116114	6.30763	-3.89102	0.000181661	0.0068988	0.598815
Downregulated	INSIG1	-0.116271	6.02694	-4.77269	6.32576e-06	0.000673252	3.68705
Downregulated	ZBTB7B	-0.11662	6.09297	-3.34866	0.00115191	0.0224073	-1.05824
Downregulated	ERG28	-0.116957	6.63895	-4.87854	4.11806e-06	0.000521932	4.02957
Downregulated	ZNF606	-0.117108	5.79768	-3.69351	0.000363428	0.0106927	-0.0932984
Downregulated	VEGFD	-0.117244	5.85472	-3.59913	0.000502025	0.0132712	-0.312221
Downregulated	SNX2	-0.117266	6.18047	-4.03868	0.000106578	0.00487171	1.08481
Downregulated	DMAC2	-0.117382	6.27235	-6.0424	2.71879e-08	1.44236e-05	8.75003
Downregulated	IVD	-0.117392	5.93503	-3.09791	0.00254037	0.0367556	-1.79824
Downregulated	SULT1C4	-0.117547	5.85352	-4.94719	3.10897e-06	0.000425224	4.34297
Downregulated	TMEM184C	-0.117561	6.44787	-5.94754	4.16838e-08	1.92042e-05	8.38121
Downregulated	APH1A	-0.117754	6.54086	-4.24069	5.03819e-05	0.00309486	1.71718
Downregulated	ZNF25	-0.117827	5.90807	-4.17466	6.4521e-05	0.00354097	1.54947
Downregulated	ZMPSTE24	-0.118606	6.25139	-4.25514	4.77115e-05	0.002962	1.82201
Downregulated	UBA3	-0.118787	6.70522	-5.28196	7.66734e-07	0.000161726	5.58643
Downregulated	PRPF38A	-0.118862	6.13183	-5.11343	1.56056e-06	0.000255862	4.98084
Downregulated	NAGK	-0.118891	6.44635	-5.83833	6.79342e-08	2.70301e-05	7.91868
Downregulated	ATF1	-0.118961	6.25019	-3.64007	0.000436667	0.0121926	-0.194439
Downregulated	DCAKD	-0.119139	6.64265	-4.46455	2.14094e-05	0.00163192	2.43933
Downregulated	NMUR1	-0.11918	5.69052	-4.53756	1.61051e-05	0.00132372	2.79636
Downregulated	ZNF791	-0.119695	5.98696	-4.20445	5.77246e-05	0.00338491	1.6547
Downregulated	TULP3	-0.119766	6.53964	-5.08308	1.77139e-06	0.000281925	4.83597
Downregulated	TRMT2B	-0.119797	6.2116	-4.64697	1.04606e-05	0.000986671	3.21975
Downregulated	SPATA5	-0.120013	6.05302	-4.34203	3.43095e-05	0.00234631	2.1318
Downregulated	NXT2	-0.120105	5.84869	-3.18988	0.00190992	0.0309116	-1.53931
Downregulated	NRN1	-0.120386	6.18673	-4.88318	4.04097e-06	0.000516389	4.06899
Downregulated	VPS45	-0.120503	6.36833	-4.01417	0.000116541	0.0050883	0.97416
Downregulated	RBBP5	-0.120585	6.03658	-3.58204	0.000531967	0.0137972	-0.36942
Downregulated	LHFPL6	-0.120618	6.54337	-4.74652	7.02813e-06	0.000728056	3.4695
Downregulated	CLCN6	-0.120754	6.13475	-6.52935	2.90832e-09	2.82866e-06	10.8253
Downregulated	SIAE	-0.121321	6.21751	-3.35673	0.00112218	0.021993	-1.05973
Downregulated	C1RL	-0.121502	6.11249	-4.59454	1.2873e-05	0.00114983	3.02998
Downregulated	CIRBP	-0.121551	6.73931	-6.07553	2.34029e-08	1.41281e-05	8.90544
Downregulated	TRIM4	-0.121576	6.24303	-3.34699	0.00115814	0.0224681	-1.0872
Downregulated	IGSF10	-0.121977	5.71602	-3.12603	0.00232956	0.0346794	-1.72198
Downregulated	PDHA1	-0.122132	6.15336	-4.37726	2.99826e-05	0.00216903	2.24673
Downregulated	SLC30A6	-0.122146	6.2858	-4.66302	9.81404e-06	0.000949251	3.27336
Downregulated	TSPAN31	-0.122307	6.40533	-3.34611	0.00116146	0.0224681	-1.14771
Downregulated	ATXN7L3B	-0.122314	5.88307	-4.91756	3.51097e-06	0.000458706	4.22672
Downregulated	OLFML3	-0.122355	6.22531	-4.12203	7.84495e-05	0.00401584	1.34562
Downregulated	PCMTD2	-0.122384	6.14926	-3.30437	0.00132861	0.0242544	-1.18732
Downregulated	TRIB2	-0.123132	5.818	-3.21843	0.00174604	0.029057	-1.47163
Downregulated	PTER	-0.123186	6.18255	-5.12077	1.51335e-06	0.000255862	5.01007
Downregulated	PHGDH	-0.123277	6.03666	-2.94958	0.00397607	0.0488177	-2.17183
Downregulated	MANEA	-0.12333	6.20934	-3.44638	0.00083705	0.0185272	-0.811602
Downregulated	CYREN	-0.12453	6.08266	-4.9223	3.44345e-06	0.000453267	4.24858
Downregulated	NR1D2	-0.124551	6.26509	-3.37509	0.00105726	0.0213732	-1.01754
Downregulated	SKP2	-0.124608	5.96213	-4.09836	8.56158e-05	0.00419853	1.29254
Downregulated	DHCR24	-0.124662	6.51951	-3.04135	0.00301889	0.041034	-1.99867
Downregulated	HAUS6	-0.124714	6.10553	-4.47477	2.0576e-05	0.00159391	2.60005
Downregulated	GNA11	-0.125244	6.26808	-5.0641	1.91711e-06	0.000289335	4.79077
Downregulated	LY86	-0.125253	5.83971	-3.76195	0.000286544	0.00933734	0.169697
Downregulated	CDH13	-0.12543	5.85969	-3.50426	0.000690822	0.0162995	-0.609636
Downregulated	TMEM63A	-0.125813	6.13875	-5.28788	7.47687e-07	0.000159631	5.66268
Downregulated	SCFD2	-0.1263	6.20082	-5.03658	2.14933e-06	0.000316204	4.6847
Downregulated	DDHD2	-0.126348	6.03829	-4.10323	8.40923e-05	0.00418599	1.30833
Downregulated	SNTB2	-0.126421	6.19127	-4.01211	0.00011742	0.0050883	0.966381
Downregulated	PDE7B	-0.126633	5.85069	-4.17787	6.3753e-05	0.00352998	1.55794
Downregulated	GPATCH8	-0.126758	6.31451	-5.04358	2.08782e-06	0.000309758	4.71006
Downregulated	FDPS	-0.126881	6.17786	-3.51008	0.000677523	0.0161006	-0.586976
Downregulated	MPC2	-0.126953	6.17461	-3.32493	0.00124363	0.0232858	-1.13363
Downregulated	STAG3L2	-0.128091	6.03644	-3.89398	0.000179751	0.00686351	0.618138
Downregulated	REST	-0.12819	6.06312	-5.01371	2.36304e-06	0.000339097	4.5966
Downregulated	TSR2	-0.128461	6.05304	-6.27389	9.47324e-09	6.91033e-06	9.72057
Downregulated	ZNF3	-0.128559	6.12246	-4.93859	3.22077e-06	0.000433322	4.31036
Downregulated	TRIM2	-0.128665	6.1369	-3.72583	0.000324953	0.0100042	0.0707879
Downregulated	MPZL1	-0.128725	6.15196	-4.52527	1.68988e-05	0.00136119	2.77854
Downregulated	PROSER1	-0.128982	5.86138	-4.08659	8.94097e-05	0.00434804	1.21959
Downregulated	PLAC8	-0.129595	5.91546	-4.05874	9.90352e-05	0.00462524	1.14766
Downregulated	SMC3	-0.130059	6.51017	-4.9005	3.76492e-06	0.00048465	4.13177
Downregulated	LPIN1	-0.130228	6.24711	-3.30053	0.00134505	0.0244526	-1.22954
Downregulated	PLEKHA2	-0.130711	5.83964	-3.96425	0.000139664	0.00579406	0.83342
Downregulated	ASB8	-0.130806	6.60768	-6.47716	3.70711e-09	3.24502e-06	10.6834
Downregulated	TMEM209	-0.13119	6.09104	-3.72293	0.000328246	0.010029	0.0714828
Downregulated	UBA1	-0.131205	6.23985	-5.56662	2.25039e-07	6.15588e-05	6.78087
Downregulated	ORC5	-0.131466	6.12082	-4.79906	5.68704e-06	0.000614586	3.78532
Downregulated	NSMCE2	-0.131598	6.22914	-3.96107	0.000141277	0.00584713	0.830606
Downregulated	AURKAIP1	-0.131663	5.92047	-4.23812	5.08707e-05	0.00310311	1.75119
Downregulated	APPBP2	-0.131849	6.10379	-4.06636	9.63094e-05	0.00458691	1.1825
Downregulated	TCTN2	-0.132273	6.01671	-3.40705	0.000952527	0.0202377	-0.891001
Downregulated	PTCH1	-0.132423	5.87754	-4.59081	1.30638e-05	0.00116095	3.01751
Downregulated	MSH2	-0.132445	6.2178	-3.92505	0.00016083	0.00638587	0.716378
Downregulated	TMEM260	-0.132505	5.8118	-3.68892	0.000369224	0.0107733	-0.0950065
Downregulated	PSMD12	-0.132845	6.23926	-3.23926	0.0016349	0.0277347	-1.38375
Downregulated	TINF2	-0.134131	6.2831	-6.51371	3.12795e-09	2.88216e-06	10.8099
Downregulated	PDK1	-0.13435	5.95399	-4.00939	0.000118587	0.00512617	0.993091
Downregulated	ADAMTS5	-0.134361	6.08132	-4.54139	1.58654e-05	0.00131638	2.80026
Downregulated	MPPE1	-0.134595	5.91345	-3.48322	0.000740938	0.0170008	-0.670609
Downregulated	IFT22	-0.134959	6.11595	-3.38342	0.00102894	0.021044	-0.958102
Downregulated	DCTPP1	-0.13537	5.94937	-4.078	9.22789e-05	0.00445049	1.1901
Downregulated	CAMK2N1	-0.135384	6.40155	-2.98438	0.00358429	0.0457362	-2.12141
Downregulated	TMEM128	-0.135639	5.97723	-3.46869	0.000777528	0.0176096	-0.710717
Downregulated	HSD17B12	-0.135794	6.47561	-3.75005	0.0002987	0.00963968	0.0488152
Downregulated	SLC38A6	-0.136022	5.96262	-4.132	7.56056e-05	0.00390616	1.40301
Downregulated	NECTIN3	-0.136163	5.96719	-3.33296	0.00121187	0.0228623	-1.10584
Downregulated	SFT2D2	-0.136208	6.19671	-4.57872	1.37011e-05	0.00119933	2.96863
Downregulated	NFYC	-0.13622	6.16521	-4.72242	7.74185e-06	0.000788003	3.49999
Downregulated	TSPAN12	-0.136256	5.97356	-4.09864	8.55274e-05	0.00419853	1.29453
Downregulated	CYP7B1	-0.136736	5.97857	-4.23072	5.23071e-05	0.00315773	1.74086
Downregulated	TMEM255A	-0.136826	5.66768	-4.47985	2.01741e-05	0.0015708	2.56484
Downregulated	PDCD6IP	-0.137893	6.48835	-4.73029	7.50129e-06	0.000767983	3.49017
Downregulated	LSS	-0.138113	6.20451	-4.64201	1.06686e-05	0.000988227	3.19922
Downregulated	BPGM	-0.138207	6.14771	-5.18189	1.17093e-06	0.000225269	5.24699
Downregulated	EIF2AK1	-0.138675	6.32556	-4.99201	2.58479e-06	0.000362015	4.51298
Downregulated	STAT6	-0.139359	5.90486	-4.8455	4.71122e-06	0.000561084	3.95821
Downregulated	COPE	-0.13947	6.36084	-4.15658	6.90137e-05	0.00366128	1.47111
Downregulated	CASP2	-0.139885	6.14335	-4.10311	8.41281e-05	0.00418599	1.31016
Downregulated	HMGN5	-0.139924	5.93858	-4.26571	4.58445e-05	0.0028767	1.86369
Downregulated	MEGF9	-0.140282	6.15449	-2.96026	0.00385181	0.0479272	-2.14337
Downregulated	TMEM14C	-0.14038	6.3693	-3.84494	0.000214004	0.00777764	0.403123
Downregulated	PTPRK	-0.140534	6.20602	-3.2754	0.00145759	0.0257238	-1.27542
Downregulated	ZFYVE21	-0.140763	6.05229	-5.68636	1.33173e-07	4.39897e-05	7.26408
Downregulated	PAPSS1	-0.14096	6.15829	-3.58706	0.000522989	0.013625	-0.354566
Downregulated	ECHDC1	-0.141639	6.43682	-3.99881	0.000123238	0.00528804	0.823281
Downregulated	PLAT	-0.142272	6.22309	-3.04625	0.00297439	0.0407228	-1.91596
Downregulated	HCAR1	-0.142285	5.99567	-3.45765	0.000806468	0.0180273	-0.745554
Downregulated	ZSWIM1	-0.142411	6.07911	-4.46418	2.14395e-05	0.00163192	2.56258
Downregulated	ATG13	-0.14257	6.26706	-6.44626	4.2783e-09	3.56668e-06	10.4997
Downregulated	ICE2	-0.143149	5.79016	-2.9413	0.00407497	0.0494047	-2.28148
Downregulated	TM4SF18	-0.143461	5.85274	-3.79957	0.000251156	0.00853783	0.312094
Downregulated	PKP2	-0.143796	6.28743	-3.06627	0.00279859	0.0388232	-1.86797
Downregulated	UEVLD	-0.143965	6.25233	-4.99661	2.53614e-06	0.000358066	4.53084
Downregulated	PCDH12	-0.144022	5.6661	-4.31847	3.75335e-05	0.0024703	1.99651
Downregulated	CYB5R1	-0.144084	6.26739	-5.11849	1.52786e-06	0.000255862	5.00096
Downregulated	TNFSF10	-0.145137	6.62925	-4.01305	0.000117021	0.0050883	0.835105
Downregulated	MLF2	-0.145947	6.54304	-5.99147	3.42113e-08	1.61875e-05	8.56941
Downregulated	SLC31A1	-0.146143	6.49474	-5.12215	1.50466e-06	0.000255862	4.99995
Downregulated	SMUG1	-0.146176	5.93169	-5.06484	1.91125e-06	0.000289335	4.79365
Downregulated	MED1	-0.146291	6.18887	-4.93696	3.24242e-06	0.000433322	4.30391
Downregulated	GNAL	-0.146515	6.00437	-4.16655	6.6501e-05	0.00358341	1.51793
Downregulated	MAL2	-0.1469	6.50302	-3.15961	0.00209919	0.0325257	-1.73027
Downregulated	SLC29A4	-0.146947	6.03623	-3.1233	0.00234932	0.0349147	-1.77583
Downregulated	ELP5	-0.146973	6.05407	-5.58281	2.09691e-07	5.96194e-05	6.84175
Downregulated	SLC25A37	-0.147816	5.94852	-3.04513	0.00298448	0.0407345	-1.91927
Downregulated	GSTM4	-0.14788	6.29096	-5.34802	5.78515e-07	0.000127572	5.90667
Downregulated	DCAF16	-0.148866	6.40745	-3.74576	0.000303202	0.00967965	0.0951536
Downregulated	ZNF567	-0.149175	5.81674	-4.26993	4.51206e-05	0.00285172	1.84201
Downregulated	KLB	-0.150356	5.88707	-3.52868	0.000636659	0.0154544	-0.538039
Downregulated	BCL2	-0.150845	6.06208	-4.33887	3.47261e-05	0.00236556	2.11782
Downregulated	RAB33B	-0.151299	6.05082	-5.34623	5.82951e-07	0.000127572	5.89409
Downregulated	ZNF33A	-0.152792	6.28953	-3.72405	0.000326968	0.0100241	0.0495651
Downregulated	SLC2A4	-0.154182	5.95696	-3.97268	0.000135473	0.00567465	0.874935
Downregulated	PLK2	-0.155138	6.18479	-3.07874	0.002694	0.0378545	-1.81766
Downregulated	CDK4	-0.155252	6.36068	-5.42302	4.19281e-07	0.000101949	6.20758
Downregulated	ZNF224	-0.155925	6.15938	-4.44888	2.27496e-05	0.00170491	2.50485
Downregulated	MACO1	-0.156766	5.98959	-5.4351	3.98022e-07	9.81431e-05	6.25075
Downregulated	TMEM19	-0.157426	6.44215	-4.5245	1.69497e-05	0.00136119	2.74093
Downregulated	KDELR3	-0.157605	5.80057	-3.88131	0.000188064	0.00706853	0.5466
Downregulated	MANBAL	-0.158138	6.1533	-5.60044	1.94146e-07	5.8339e-05	6.91684
Downregulated	BRCC3	-0.15946	6.05066	-4.4881	1.95362e-05	0.00154063	2.64708
Downregulated	MCFD2	-0.160045	6.20731	-5.09887	1.6585e-06	0.000268845	4.92528
Downregulated	TRIOBP	-0.160389	6.58436	-7.42333	4.14556e-11	9.07205e-08	14.986
Downregulated	HNRNPA0	-0.160429	6.2863	-5.99157	3.41964e-08	1.61875e-05	8.5433
Downregulated	AP5M1	-0.16068	5.99087	-5.13173	1.44552e-06	0.000255624	5.05181
Downregulated	NEMP1	-0.161049	6.07971	-5.3373	6.0563e-07	0.000130898	5.85797
Downregulated	IKZF5	-0.161504	6.29422	-5.08049	1.79063e-06	0.00028242	4.851
Downregulated	PEX11B	-0.16169	6.16168	-4.00001	0.000122701	0.00527794	0.965249
Downregulated	ZNF85	-0.16174	6.11739	-4.3099	3.87777e-05	0.00254263	2.01747
Downregulated	OPRPN	-0.162055	5.60048	-3.2186	0.00174514	0.029057	-1.6274
Downregulated	TXNDC12	-0.162214	6.47792	-7.48071	3.13946e-11	7.8518e-08	15.2024
Downregulated	CRYBG1	-0.162386	6.00231	-4.46603	2.12866e-05	0.00163192	2.56901
Downregulated	ACSL5	-0.163405	6.07989	-5.07261	1.85037e-06	0.000286677	4.82363
Downregulated	CALHM5	-0.165174	5.79254	-4.54642	1.55557e-05	0.00130303	2.85465
Downregulated	RECK	-0.167294	5.83865	-4.55596	1.49843e-05	0.00127966	2.89118
Downregulated	MMRN1	-0.167637	5.67481	-4.01411	0.00011657	0.0050883	0.953395
Downregulated	CRIPT	-0.168119	6.27214	-4.19853	5.90175e-05	0.00340996	1.6146
Downregulated	TBX5	-0.168168	5.94598	-4.0451	0.000104106	0.00479404	1.10653
Downregulated	CAAP1	-0.168349	6.0812	-4.69956	8.48343e-06	0.00084386	3.41619
Downregulated	HLA-DRB6	-0.169979	6.52864	-3.57212	0.000550104	0.0140389	-0.572114
Downregulated	CCL5	-0.170617	6.05397	-3.0268	0.00315489	0.0422057	-1.96021
Downregulated	NTM	-0.173074	5.93414	-4.17561	6.42934e-05	0.00353957	1.55017
Downregulated	C9orf64	-0.174511	6.09223	-5.51094	2.86714e-07	7.44416e-05	6.5521
Downregulated	RABGGTA	-0.174867	6.18776	-5.14983	1.33985e-06	0.000241823	5.12296
Downregulated	TMEM170B	-0.174934	5.7305	-5.677	1.38769e-07	4.41714e-05	7.241
Downregulated	PLRG1	-0.176654	6.07397	-5.75321	9.91383e-08	3.61586e-05	7.53864
Downregulated	HLA-DPB1	-0.17851	6.49439	-7.88966	4.26883e-12	1.24557e-08	17.1443
Downregulated	SLC2A5	-0.179462	5.89785	-5.19061	1.1287e-06	0.000219557	5.28311
Downregulated	SLC35A4	-0.179586	6.25785	-5.8022	7.97817e-08	3.03639e-05	7.75399
Downregulated	BCKDHB	-0.180137	5.94003	-4.06905	9.53615e-05	0.00456146	1.19464
Downregulated	ADRA1A	-0.180846	5.88342	-3.50612	0.000686545	0.0162334	-0.601301
Downregulated	FADS1	-0.183221	6.31042	-3.82437	0.00023015	0.00815155	0.357793
Downregulated	ADA2	-0.186494	5.8514	-4.47967	2.01879e-05	0.0015708	2.61384
Downregulated	ARHGEF9	-0.186705	6.31031	-8.3688	4.01742e-13	1.75832e-09	19.2392
Downregulated	PAICS	-0.187988	6.39392	-4.86354	4.3777e-06	0.000535947	4.02425
Downregulated	FGFR2	-0.188275	5.94374	-4.35176	3.30577e-05	0.0022941	2.16378
Downregulated	SRR	-0.189584	6.24603	-5.75847	9.68581e-08	3.60786e-05	7.5767
Downregulated	CX3CR1	-0.189869	5.83143	-3.6683	0.00039639	0.0113764	-0.138914
Downregulated	H1-0	-0.191498	6.27671	-5.44333	3.84142e-07	9.6074e-05	6.28383
Downregulated	CTDSPL	-0.191586	6.17769	-3.8129	0.000239646	0.00827697	0.349643
Downregulated	MBTPS2	-0.193264	6.37709	-6.78534	8.76108e-10	1.02253e-06	12.0046
Downregulated	CYP4V2	-0.19395	6.02416	-4.23972	5.05661e-05	0.00309532	1.77435
Downregulated	MPZL2	-0.196652	6.14287	-3.02081	0.0032125	0.0427365	-1.97678
Downregulated	ZNF100	-0.198695	5.96255	-3.88561	0.000185203	0.00700289	0.580132
Downregulated	ARHGAP20	-0.198934	5.86406	-4.42079	2.53597e-05	0.0018551	2.40107
Downregulated	FRG1BP	-0.200512	6.06914	-3.29438	0.00137181	0.0248359	-1.21978
Downregulated	PTN	-0.200808	6.10287	-4.01842	0.000114754	0.00507323	1.01674
Downregulated	SIGMAR1	-0.201743	6.17179	-7.38782	4.92255e-11	9.57546e-08	14.6482
Downregulated	APEX1	-0.205252	6.43781	-7.94304	3.28477e-12	1.15013e-08	17.3145
Downregulated	C19orf12	-0.205991	6.10932	-6.77107	9.37091e-10	1.02535e-06	11.9291
Downregulated	LPCAT3	-0.210576	6.15463	-5.87556	5.75397e-08	2.39844e-05	8.04789
Downregulated	OLFM2	-0.213199	5.76648	-6.01931	3.01751e-08	1.50936e-05	8.65609
Downregulated	PDGFRL	-0.214103	6.33462	-5.3976	4.67734e-07	0.000112173	6.09388
Downregulated	SNAI2	-0.214875	6.43127	-5.45229	3.69574e-07	9.37701e-05	6.31282
Downregulated	TMEM182	-0.220656	6.04138	-3.92636	0.000160075	0.00638366	0.719286
Downregulated	PIP5K1A	-0.22361	6.40512	-5.89621	5.24669e-08	2.29635e-05	8.15442
Downregulated	ID1	-0.228734	5.77257	-3.35393	0.00113242	0.0221264	-1.06039
Downregulated	FGF10	-0.235861	6.00567	-3.87841	0.000190015	0.00709214	0.546686
Downregulated	IL7R	-0.240966	6.08824	-3.40204	0.000968271	0.0204717	-0.913169
Downregulated	ACLY	-0.241578	6.48809	-5.80386	7.91943e-08	3.03639e-05	7.77479
Downregulated	DAG1	-0.248949	6.08774	-5.12807	1.46784e-06	0.000255862	5.03842
Downregulated	MSMO1	-0.266857	6.54731	-9.20622	6.19255e-15	9.57656e-11	23.2506
Downregulated	HACD3	-0.267964	6.25386	-6.17588	1.48315e-08	9.98674e-06	9.31574
Downregulated	RHOJ	-0.273404	6.07093	-8.91374	2.67025e-14	1.55827e-10	21.7118
Downregulated	FADS2	-0.288192	6.40614	-2.94511	0.00402927	0.0492257	-2.21682
Downregulated	BMP4	-0.302944	6.18324	-5.37074	5.24877e-07	0.000122439	5.99728
Downregulated	ELOVL6	-0.380557	5.9855	-6.55881	2.53528e-09	2.61089e-06	10.98
Downregulated	RPL9	-0.60271	6.42507	-6.92164	4.59666e-10	6.19028e-07	12.6816

## Sheet: Clust2 vs NTB
		logFC	AveExpr	t	P.Value	adj.P.Val	B
Upregulated	TSPAN1	1.04085	5.99314	33.0219	4.82488e-55	5.27842e-52	115.178
Upregulated	KRT18	1.03563	6.09504	18.031	5.94949e-33	7.23193e-31	64.4734
Upregulated	AGR2	0.968373	5.96541	20.2126	8.35836e-37	1.42044e-34	73.3276
Upregulated	SPP1	0.958659	6.22641	13.8642	7.11679e-25	3.83299e-23	45.9559
Upregulated	AGR3	0.951084	5.90689	16.8332	9.99077e-31	9.45288e-29	59.2833
Upregulated	PRLR	0.948359	6.04516	17.1031	3.09949e-31	3.15427e-29	60.5603
Upregulated	MUC1	0.909524	5.98424	19.5751	1.05093e-35	1.61365e-33	70.8097
Upregulated	ESRP1	0.840785	6.10593	12.7566	1.41468e-22	5.7992e-21	40.689
Upregulated	MYB	0.831793	5.96416	14.7717	1.0319e-26	6.71462e-25	50.1355
Upregulated	NPNT	0.829074	6.13741	12.8877	7.51346e-23	3.19989e-21	41.3041
Upregulated	ERBB3	0.804407	6.05872	16.9617	5.7165e-31	5.59003e-29	59.9725
Upregulated	EPCAM	0.797023	6.20518	11.4795	7.31718e-20	2.21209e-18	34.4697
Upregulated	PRSS8	0.796276	6.1285	16.0348	3.3634e-29	2.7256e-27	55.9195
Upregulated	PGR	0.793859	5.80771	14.3822	6.27545e-26	3.77476e-24	48.2414
Upregulated	BMPR1B	0.783933	6.02253	7.95358	3.11809e-12	3.6169e-11	16.8624
Upregulated	FOXA1	0.773288	6.08141	18.6086	5.36481e-34	6.90482e-32	66.9284
Upregulated	CDH1	0.76678	5.95102	14.4353	4.90099e-26	2.96841e-24	48.6166
Upregulated	SLC9A3R1	0.761192	6.24597	21.6635	3.1492e-39	6.80538e-37	78.9216
Upregulated	CLDN4	0.759745	6.14625	11.4014	1.07675e-19	3.17298e-18	34.0727
Upregulated	STC2	0.756747	6.18296	8.75695	5.83418e-14	8.64704e-13	20.9439
Upregulated	RAB25	0.752967	5.95032	20.2981	5.97467e-37	1.03545e-34	73.6915
Upregulated	SLC38A1	0.751536	6.3035	10.5941	5.95865e-18	1.44061e-16	30.0871
Upregulated	NAT1	0.739539	5.89488	13.5358	3.37252e-24	1.66759e-22	44.3321
Upregulated	CA12	0.739409	6.31747	11.5322	5.63949e-20	1.73486e-18	34.7268
Upregulated	THSD4	0.722609	5.9337	17.3379	1.12844e-31	1.18276e-29	61.5435
Upregulated	ENPP5	0.701451	5.97489	10.9633	9.46405e-19	2.53689e-17	31.864
Upregulated	H3C7	0.701219	6.11649	13.6771	1.7245e-24	8.74944e-23	45.0994
Upregulated	SPINT1	0.694147	6.21751	17.7407	2.02546e-32	2.31723e-30	63.3182
Upregulated	SPDEF	0.693148	5.9698	16.8315	1.00642e-30	9.47118e-29	59.3913
Downregulated	ADIPOQ	-1.28356	6.40279	-29.7881	4.90434e-51	3.06591e-48	106.028
Downregulated	RBP4	-1.25125	6.33855	-33.3333	2.0651e-55	2.40983e-52	116.057
Downregulated	CIDEC	-1.22955	6.20243	-48.2705	2.58596e-70	4.52646e-66	149.987
Downregulated	AKR1C2	-1.21734	6.30376	-37.8745	1.77281e-60	4.43305e-57	127.642
Downregulated	PLIN1	-1.21327	6.41701	-40.0385	1.04138e-62	4.5571e-59	132.668
Downregulated	GPAM	-1.19208	6.28813	-47.1772	2.24611e-69	1.9658e-65	147.791
Downregulated	FABP4	-1.16126	6.51618	-20.3683	4.53756e-37	7.94255e-35	73.9239
Downregulated	SAA1	-1.14038	6.44525	-19.9403	2.44933e-36	3.93331e-34	72.241
Downregulated	AKR1C1	-1.12772	6.25878	-32.8092	8.64678e-55	8.40852e-52	114.614
Downregulated	CHRDL1	-1.11316	6.33353	-33.4664	1.43988e-55	1.80027e-52	116.375
Downregulated	LPL	-1.10244	6.50574	-34.3253	1.44578e-56	2.30063e-53	118.641
Downregulated	LEP	-1.0981	6.20537	-34.2285	1.86834e-56	2.72528e-53	118.413
Downregulated	HBB	-1.09392	6.44541	-19.9984	1.94609e-36	3.15411e-34	72.4766
Downregulated	ADH1B	-1.07889	6.60601	-20.1842	9.34786e-37	1.57332e-34	73.2027
Downregulated	AQP7	-1.07597	6.27724	-38.6626	2.65133e-61	7.73481e-58	129.432
Downregulated	GPD1	-1.07539	6.26383	-40.3246	5.37728e-63	3.13746e-59	133.281
Downregulated	LIPE	-1.06114	6.31973	-37.0074	1.49301e-59	3.26671e-56	125.428
Downregulated	GLYAT	-1.05638	6.12695	-33.5684	1.09319e-55	1.47194e-52	116.646
Downregulated	AOC3	-1.04558	6.22148	-32.9417	6.00957e-55	6.18774e-52	114.948
Downregulated	KCNIP2	-1.04325	6.25466	-36.223	1.06563e-58	2.07254e-55	123.489
Downregulated	LYVE1	-1.02417	6.32973	-22.8748	3.58632e-41	9.65768e-39	83.3769
Downregulated	AKR1C3	-1.02223	6.31652	-26.5997	9.96449e-47	4.15282e-44	96.1334
Downregulated	GYG2	-1.01284	6.3186	-28.7874	1.00459e-49	5.49511e-47	102.993
Downregulated	PCOLCE2	-0.998991	6.20272	-38.941	1.36614e-61	4.78259e-58	130.04
Downregulated	FHL1	-0.988884	6.53519	-32.5204	1.91896e-54	1.76786e-51	113.766
Downregulated	CDO1	-0.966443	6.12229	-30.5715	4.87957e-52	3.16341e-49	108.283
Downregulated	HSPB6	-0.954902	6.29901	-35.4864	6.97682e-58	1.22122e-54	121.59
Downregulated	CRYAB	-0.950727	6.61386	-25.7648	1.55527e-45	5.91813e-43	93.3956
Downregulated	ACACB	-0.948244	6.47773	-31.3825	4.70519e-53	3.43165e-50	110.59
Downregulated	S100B	-0.944367	6.03679	-19.8261	3.85638e-36	6.02697e-34	71.8117
Downregulated	MMD	-0.936369	6.29411	-27.6204	3.7804e-48	1.69672e-45	99.3778
Downregulated	PLIN4	-0.931894	6.2219	-29.1995	2.86758e-50	1.67314e-47	104.228
Downregulated	G0S2	-0.930722	6.58328	-27.8402	1.89164e-48	8.71348e-46	100.071
Downregulated	TRARG1	-0.93046	6.13439	-29.1881	2.96819e-50	1.67597e-47	104.196
Downregulated	PPP1R1A	-0.924872	6.44996	-31.7679	1.57527e-53	1.31302e-50	111.661
Downregulated	FAXDC2	-0.916797	6.28754	-23.3508	6.45888e-42	1.88427e-39	85.092
Downregulated	CAVIN2	-0.905422	6.3386	-31.5468	2.94741e-53	2.24311e-50	111.033
Downregulated	EBF1	-0.897495	6.42441	-32.472	2.19447e-54	1.9206e-51	113.615
Downregulated	MAOA	-0.891958	6.45872	-24.2334	2.86523e-43	9.2876e-41	88.1966
Downregulated	NNAT	-0.890194	6.24489	-18.8211	2.23716e-34	2.92233e-32	67.7682
Downregulated	ACVR1C	-0.887045	6.16666	-23.6818	1.9886e-42	5.89973e-40	86.2661
Downregulated	LGALS12	-0.87858	6.05492	-21.302	1.23603e-38	2.57565e-36	77.5558
Downregulated	CD36	-0.876239	6.71066	-19.5484	1.16966e-35	1.76497e-33	70.6612
Downregulated	DGAT2	-0.865917	6.51347	-23.1119	1.52207e-41	4.29715e-39	84.235
Downregulated	SLC16A7	-0.863694	6.1326	-23.9475	7.79182e-43	2.47978e-40	87.1991
Downregulated	MRAS	-0.863452	6.22298	-28.1224	7.82546e-49	3.80491e-46	100.93
Downregulated	SLC66A1L	-0.862792	6.0822	-31.6374	2.27909e-53	1.81333e-50	111.28
Downregulated	SPX	-0.861893	6.03309	-16.5359	3.66615e-30	3.29089e-28	58.073
Downregulated	PPARG	-0.860601	6.179	-28.2523	5.22447e-49	2.61283e-46	101.331
Downregulated	CPM	-0.857103	6.27955	-21.0094	3.78188e-38	7.52251e-36	76.4434
Downregulated	NPR3	-0.855395	6.10675	-19.0351	9.32345e-35	1.31611e-32	68.6447
Downregulated	ABCD2	-0.848099	6.01479	-20.5566	2.1764e-37	4.01007e-35	74.6963
Downregulated	ABCA8	-0.844192	6.3799	-22.306	2.87393e-40	6.70736e-38	81.3098
Downregulated	GPC3	-0.840183	6.17938	-25.596	2.73195e-45	1.01745e-42	92.8221
Downregulated	THRSP	-0.839914	6.36593	-13.3756	7.23212e-24	3.44935e-22	43.5732
Downregulated	FZD4	-0.838044	6.446	-29.4908	1.19234e-50	7.19682e-48	105.083
Downregulated	CFD	-0.837863	6.40959	-30.7491	2.91111e-52	1.95985e-49	108.757
Downregulated	PDE3B	-0.837357	6.04151	-24.5836	8.5156e-44	2.92269e-41	89.4022
Downregulated	FGF2	-0.826245	6.27418	-25.4753	4.09603e-45	1.49369e-42	92.4184
Downregulated	WASF3	-0.822581	6.13159	-21.0959	2.71454e-38	5.46153e-36	76.7755
Downregulated	MGLL	-0.82036	6.36023	-17.3088	1.27845e-31	1.33202e-29	61.4357
Downregulated	DDR2	-0.818917	6.3653	-30.8574	2.12713e-52	1.48933e-49	109.063
Downregulated	ABCC9	-0.808886	6.20487	-25.046	1.74796e-44	6.24416e-42	90.974
Downregulated	AKAP12	-0.80494	6.31851	-27.1386	1.75018e-47	7.472e-45	97.8358
Downregulated	ITIH5	-0.803472	6.32937	-28.5007	2.42303e-49	1.24743e-46	102.082
Downregulated	PDK4	-0.8027	6.47891	-13.9789	4.14585e-25	2.27489e-23	46.4463
Downregulated	TMEM37	-0.802456	6.30422	-22.5863	1.0258e-40	2.56508e-38	82.3374
Downregulated	MRAP	-0.798625	6.11888	-18.9225	1.47694e-34	1.98864e-32	68.1949
Downregulated	PFKFB1	-0.79732	6.09872	-20.3683	4.53746e-37	7.94255e-35	73.9685
Downregulated	GABRE	-0.796697	6.412	-18.0671	5.11134e-33	6.34531e-31	64.65
Downregulated	SVEP1	-0.795633	6.35797	-24.3196	2.12285e-43	7.01103e-41	88.4921
Downregulated	SLC29A4	-0.788377	6.0365	-17.7698	1.79027e-32	2.08912e-30	63.4058
Downregulated	GPX3	-0.787914	6.08945	-28.6435	1.56142e-49	8.28217e-47	102.511
Downregulated	DMD	-0.787216	6.14836	-21.3765	9.31517e-39	1.96449e-36	77.8446
Downregulated	RNF150	-0.780338	6.11211	-21.7785	2.04459e-39	4.53019e-37	79.3562
Downregulated	CRHBP	-0.775219	5.88156	-14.782	9.84278e-27	6.42865e-25	50.2068
Downregulated	PRELP	-0.772972	6.38732	-16.2318	1.40168e-29	1.18527e-27	56.7465
Downregulated	CLMP	-0.7693	6.37261	-27.4186	7.1649e-48	3.13536e-45	98.7283
Downregulated	FBLN5	-0.760095	6.21626	-20.4001	4.00721e-37	7.15736e-35	74.0959
Downregulated	ADAMTS5	-0.759124	6.08159	-26.107	5.00154e-46	1.9897e-43	94.4973
Downregulated	ARHGAP20	-0.753446	5.86433	-19.0969	7.25033e-35	1.03179e-32	68.912
Downregulated	DEFB132	-0.753006	5.99935	-12.2514	1.64772e-21	6.09762e-20	38.193
Downregulated	TNMD	-0.748324	6.03063	-11.1555	3.64156e-19	1.01987e-17	32.8083
Downregulated	CCDC3	-0.746509	6.15577	-20.1121	1.24144e-36	2.06954e-34	72.9695
Downregulated	ABCA6	-0.745772	6.16052	-14.3161	8.53998e-26	5.05013e-24	48.0547
Downregulated	CPED1	-0.745596	6.32336	-24.5046	1.11819e-43	3.764e-41	89.1237
Downregulated	SFRP1	-0.738046	6.10766	-14.5185	3.33016e-26	2.03815e-24	48.9978
Downregulated	SRPX	-0.736023	6.15704	-21.8997	1.29899e-39	2.91507e-37	79.8088
Downregulated	DOCK11	-0.735746	6.22452	-20.9137	5.46394e-38	1.051e-35	76.0834
Downregulated	IGF1	-0.733008	6.37606	-20.2854	6.27936e-37	1.07759e-34	73.6431
Downregulated	TBX15	-0.721333	6.18132	-21.2503	1.50531e-38	3.09988e-36	77.3686
Downregulated	CNTFR	-0.719791	6.02398	-19.8536	3.45634e-36	5.45044e-34	71.95
Downregulated	TIMP4	-0.718881	6.30656	-19.1837	5.09483e-35	7.37023e-33	69.2652
Downregulated	ACO1	-0.716125	6.4442	-22.5819	1.04266e-40	2.57051e-38	82.3212
Downregulated	P2RY14	-0.71022	6.11523	-19.8654	3.29795e-36	5.24793e-34	71.9981
Downregulated	ECM2	-0.707027	6.41417	-23.7831	1.3899e-42	4.26822e-40	86.6219
Downregulated	ACSL1	-0.706708	6.59464	-19.5181	1.32113e-35	1.9765e-33	70.5818
Downregulated	RHOQ	-0.70105	6.06323	-13.5945	2.55182e-24	1.27256e-22	44.6701
Downregulated	ME1	-0.696532	6.29072	-14.1901	1.53899e-25	8.97951e-24	47.4754
Downregulated	LVRN	-0.696174	6.04607	-23.8365	1.15124e-42	3.59845e-40	86.7999
Downregulated	GNAI1	-0.694903	6.55212	-27.8897	1.61933e-48	7.66076e-46	100.212
Downregulated	RBP7	-0.690148	6.13033	-23.735	1.64759e-42	4.97232e-40	86.4428
Downregulated	EGFL6	-0.68229	6.20493	-10.0866	7.53748e-17	1.5763e-15	27.51
Downregulated	PALMD	-0.678386	6.62235	-22.6591	7.86154e-41	2.05315e-38	82.593
Downregulated	CES1	-0.675974	6.23425	-14.3268	8.12691e-26	4.82215e-24	48.1201
Downregulated	CACHD1	-0.672092	6.0731	-16.2453	1.32042e-29	1.12745e-27	56.8344
Downregulated	HEPACAM	-0.669247	5.90826	-18.931	1.42641e-34	1.9355e-32	68.2442
Downregulated	SLC19A3	-0.664546	5.94301	-12.7485	1.47125e-22	6.01701e-21	40.6312
Downregulated	ABCA9	-0.663077	6.25936	-16.8906	7.78535e-31	7.48763e-29	59.6555
Downregulated	PDZD2	-0.662772	6.43725	-22.6552	7.97612e-41	2.05315e-38	82.5878
Downregulated	LDB2	-0.658541	6.13779	-22.7172	6.35944e-41	1.6866e-38	82.8088
Downregulated	ACKR1	-0.653787	5.9923	-12.6486	2.38723e-22	9.62815e-21	40.1537
Downregulated	NTRK2	-0.651059	6.43179	-8.99106	1.81446e-14	2.88467e-13	21.9927
Downregulated	CIDEA	-0.650513	5.99979	-22.3901	2.10738e-40	4.98482e-38	81.617
Downregulated	OGN	-0.650497	6.19027	-10.8954	1.32705e-18	3.48257e-17	31.5435
Downregulated	KLB	-0.64974	5.88734	-16.9882	5.09555e-31	5.03913e-29	60.0845
Downregulated	CAV1	-0.649205	6.68422	-26.15	4.34165e-46	1.76736e-43	94.6671
Downregulated	MEST	-0.645582	6.32121	-15.3821	6.32706e-28	4.5764e-26	52.9608
Downregulated	AGPAT2	-0.644217	6.35966	-17.0891	3.29349e-31	3.33233e-29	60.5098
Downregulated	NRN1	-0.643564	6.187	-24.6175	7.57615e-44	2.65226e-41	89.4991
Downregulated	MLXIPL	-0.642877	5.95463	-14.3678	6.71151e-26	4.02323e-24	48.3165
Downregulated	GHR	-0.64235	6.34878	-16.9071	7.24622e-31	7.00762e-29	59.7222
Downregulated	ATP1A2	-0.640978	6.21818	-22.6434	8.32509e-41	2.11192e-38	82.5393
Downregulated	MCAM	-0.640685	6.22306	-17.8332	1.36951e-32	1.61973e-30	63.6925
Downregulated	VLDLR	-0.638432	6.16347	-16.9277	6.62413e-31	6.4416e-29	59.8267
Downregulated	CDH5	-0.638371	6.22218	-20.6091	1.77402e-37	3.33897e-35	74.9127
Downregulated	PYGL	-0.637864	6.38868	-18.911	1.54767e-34	2.05231e-32	68.1572
Downregulated	GNG2	-0.637728	6.20351	-22.2784	3.18167e-40	7.32789e-38	81.2072
Downregulated	NOVA1	-0.636509	6.33757	-13.0746	3.05657e-23	1.36834e-21	42.1817
Downregulated	PRG4	-0.636112	6.17071	-6.38722	5.62135e-09	4.25957e-08	9.55354

## Sheet: Clust3 vs NTB
	Gene	logFC	AveExpr	t	P.Value	adj.P.Val	B
Upregulated	ITGA3	1.25471	5.76749	31.9304	9.96401e-54	7.58305e-51	112.214
Upregulated	DKK1	1.23263	5.71355	43.1526	9.72063e-66	8.5075e-62	139.65
Upregulated	SPANXB1	1.21939	5.82622	46.9761	3.35967e-69	5.88077e-65	147.441
Upregulated	CDC20	1.18208	5.81925	30.7575	2.84097e-52	1.55401e-49	108.87
Upregulated	FOSL1	1.1171	5.9409	29.127	3.57174e-50	1.4209e-47	104.041
Upregulated	SLC7A5	1.10972	5.88067	23.0618	1.82353e-41	2.82469e-39	84.0312
Upregulated	SLC7A11	1.08117	5.88296	31.556	2.87123e-53	2.01032e-50	111.129
Upregulated	ANLN	1.0606	6.1655	22.2119	4.06877e-40	5.27554e-38	80.9451
Upregulated	KRT18	1.06004	6.09504	13.9273	5.2878e-25	1.58218e-23	46.1125
Upregulated	SERPINE1	1.03694	6.19045	18.6153	5.21962e-34	3.54125e-32	66.8875
Upregulated	AURKA	1.03525	5.86679	20.8068	8.24796e-38	8.54274e-36	75.629
Upregulated	CDCP1	1.02304	6.01895	26.4747	1.49708e-46	3.63956e-44	95.7291
Upregulated	E2F7	1.01981	5.7924	40.1323	8.38e-63	3.66709e-59	132.84
Upregulated	PAQR5	1.01651	5.74495	24.3052	2.23229e-43	4.15681e-41	88.4394
Upregulated	CENPF	0.996735	5.75224	25.1786	1.1143e-44	2.26799e-42	91.4325
Upregulated	DIAPH3	0.996312	5.80875	31.1881	8.20411e-53	5.12874e-50	110.076
Upregulated	PLAC8	0.994471	5.91573	28.1508	7.1617e-49	2.27924e-46	101.045
Upregulated	NCAPG	0.98937	5.81685	28.6676	1.44988e-49	5.17934e-47	102.641
Upregulated	POPDC3	0.986898	5.87512	22.2391	3.67894e-40	4.80569e-38	81.0458
Upregulated	ANKRD1	0.982268	5.75607	21.6813	2.94527e-39	3.50708e-37	78.9663
Upregulated	FAM83D	0.980756	5.83248	20.9961	3.97894e-38	4.29922e-36	76.3645
Upregulated	TOP2A	0.97367	6.02991	20.6283	1.64685e-37	1.64723e-35	74.9518
Upregulated	MELK	0.97266	5.73618	26.2782	2.84831e-46	6.7374e-44	95.0885
Upregulated	UBE2T	0.966794	5.84381	19.5786	1.03628e-35	8.4762e-34	70.8054
Upregulated	MKI67	0.960942	5.95042	25.3233	6.83135e-45	1.47625e-42	91.921
Upregulated	PTTG1	0.959305	5.92737	21.1382	2.30906e-38	2.55809e-36	76.9155
Upregulated	PSAT1	0.956948	5.97615	27.7992	2.15141e-48	6.07392e-46	99.9495
Upregulated	ADORA2B	0.952449	5.68051	38.4621	4.28513e-61	1.07153e-57	128.925
Upregulated	PRR11	0.946911	5.91348	27.8688	1.72927e-48	5.13036e-46	100.166
Upregulated	SLC35F2	0.946236	5.80016	32.5358	1.83898e-54	1.69419e-51	113.826
Upregulated	DLGAP5	0.937893	5.78215	29.8857	3.66927e-51	1.60567e-48	106.288
Upregulated	SLC7A1	0.937477	5.94498	29.0155	5.01033e-50	1.90654e-47	103.682
Upregulated	CCNB2	0.937355	5.8284	22.2804	3.15812e-40	4.15637e-38	81.2032
Upregulated	NFE2L3	0.93193	5.86603	19.0955	7.2924e-35	5.40873e-33	68.872
Upregulated	TGFB2	0.927717	6.1529	11.758	1.85222e-20	3.52789e-19	35.6977
Upregulated	CKS2	0.924304	5.80694	20.1787	9.55066e-37	8.35874e-35	73.1979
Upregulated	ABCC3	0.916127	5.76479	17.1025	3.10836e-31	1.66898e-29	60.5094
Upregulated	KIF20A	0.908472	5.69274	24.9911	2.10707e-44	4.19116e-42	90.7981
Upregulated	CCNA2	0.901261	5.86545	22.4724	1.55741e-40	2.11325e-38	81.9136
Upregulated	CD22	0.890342	5.7859	32.3068	3.47357e-54	2.8953e-51	113.175
Upregulated	ARHGAP11A	0.889209	5.77924	20.6097	1.76981e-37	1.75021e-35	74.8884
Upregulated	PLK1	0.887207	6.07782	21.8018	1.87334e-39	2.30922e-37	79.4358
Upregulated	GAS2L3	0.883203	5.88391	21.3503	1.02885e-38	1.16187e-36	77.7356
Upregulated	H2AC11	0.880335	6.04361	13.8741	6.79271e-25	2.0221e-23	45.9294
Upregulated	NDC80	0.879213	5.66859	30.8694	2.05464e-52	1.19881e-49	109.132
Upregulated	KIF23	0.873519	5.96708	23.0081	2.21331e-41	3.33981e-39	83.8634
Upregulated	AURKB	0.869679	5.78378	26.5238	1.27553e-46	3.18957e-44	95.8821
Upregulated	TPX2	0.868232	5.92274	22.1332	5.44602e-40	7.00934e-38	80.6688
Upregulated	NCAPG2	0.865432	5.77762	20.5076	2.63326e-37	2.49149e-35	74.4951
Upregulated	MAGEC2	0.865022	5.63994	24.5715	8.87631e-44	1.68881e-41	89.3645
Upregulated	IL1RAPL1	0.864441	5.63446	37.8503	1.88008e-60	3.65655e-57	127.404
Upregulated	ERCC2	0.859859	5.88929	28.3104	4.36359e-49	1.44114e-46	101.52
Upregulated	SSX1	0.859581	5.75738	33.8802	4.7284e-56	5.17286e-53	117.41
Upregulated	HJURP	0.859071	6.00213	18.4043	1.25074e-33	8.13866e-32	66.0444
Upregulated	RAC2	0.855631	5.99423	23.9407	7.97867e-43	1.43978e-40	87.1761
Upregulated	TYMS	0.85373	5.93758	20.5768	2.01137e-37	1.94514e-35	74.7688
Upregulated	BUB1	0.852317	5.80835	21.1875	1.91268e-38	2.13246e-36	77.116
Upregulated	FOXM1	0.851376	5.8871	20.0483	1.59741e-36	1.3911e-34	72.6985
Upregulated	CCNB1	0.846902	5.81155	24.5933	8.23485e-44	1.58399e-41	89.4389
Upregulated	CLDN4	0.841981	6.14625	10.0815	7.73106e-17	9.76366e-16	27.4128
Upregulated	DEPDC1	0.832801	5.76137	18.5369	7.21463e-34	4.76547e-32	66.5918
Upregulated	KPNA2	0.830167	6.30345	23.4369	4.74837e-42	7.62527e-40	85.3978
Upregulated	LRP8	0.82297	5.69414	19.5892	9.92886e-36	8.15938e-34	70.876
Upregulated	DAGLB	0.81808	5.79539	20.4912	2.80722e-37	2.62767e-35	74.4395
Upregulated	CDH4	0.817663	5.72591	36.1384	1.32012e-58	2.17848e-55	123.19
Upregulated	TTK	0.813406	5.70803	21.684	2.91466e-39	3.4944e-37	78.9973
Upregulated	TBC1D2	0.813175	5.86639	23.8435	1.12334e-42	1.98615e-40	86.8349
Upregulated	GPRC5A	0.807963	6.06267	16.1994	1.61855e-29	7.30181e-28	56.5897
Upregulated	SHCBP1	0.807435	5.73762	17.5554	4.45127e-32	2.54624e-30	62.4776
Upregulated	TMEM154	0.806071	5.75819	16.182	1.74803e-29	7.84551e-28	56.5077
Upregulated	ITPR3	0.803441	5.7132	23.6492	2.23189e-42	3.75645e-40	86.151
Upregulated	SLC37A2	0.80333	5.90159	15.1774	1.60571e-27	6.23199e-26	51.9963
Upregulated	IER3	0.80294	6.26689	15.6682	1.73629e-28	7.25348e-27	54.2081
Upregulated	IL18	0.802684	5.6699	20.3156	5.57762e-37	5.08493e-35	73.7544
Upregulated	SLC38A1	0.799595	6.3035	9.37385	2.67527e-15	2.85536e-14	23.8643
Upregulated	CENPE	0.791222	5.73858	20.9666	4.45728e-38	4.75733e-36	76.2775
Upregulated	CPA4	0.791146	5.67823	11.83	1.2992e-20	2.51285e-19	36.0931
Upregulated	KIF14	0.789456	5.70028	23.5683	2.974e-42	4.91104e-40	85.8649
Upregulated	MGAT4B	0.786835	5.8104	20.5348	2.36835e-37	2.26533e-35	74.612
Upregulated	SEMA7A	0.783583	5.7764	22.9613	2.62181e-41	3.92241e-39	83.6962
Upregulated	CDCA8	0.782471	5.7495	21.8771	1.4132e-39	1.75438e-37	79.7212
Upregulated	P3H2	0.781768	5.77336	13.2851	1.11444e-23	2.98731e-22	43.1613
Upregulated	FST	0.780423	5.83776	10.3733	1.79563e-17	2.41774e-16	28.8907
Upregulated	CDA	0.777217	5.70396	25.9403	8.68004e-46	1.92323e-43	93.9648
Upregulated	TMEM97	0.772763	6.15345	12.5558	3.74345e-22	8.55422e-21	39.6402
Upregulated	ENC1	0.771782	5.75976	23.5495	3.17938e-42	5.20111e-40	85.7982
Upregulated	SLC2A1	0.771325	6.21693	16.5158	4.00402e-30	1.90971e-28	57.9822
Upregulated	PLAU	0.770229	6.17049	12.3316	1.11423e-21	2.43793e-20	38.5509
Upregulated	ATP13A2	0.767827	5.81811	17.7803	1.71276e-32	1.01628e-30	63.4421
Upregulated	ADGRG6	0.766625	5.83055	14.7379	1.20637e-26	4.28323e-25	49.9896
Upregulated	CDK2	0.765296	5.95482	16.5281	3.7939e-30	1.81444e-28	58.0502
Upregulated	TACC3	0.762877	5.77945	28.6487	1.53652e-49	5.37904e-47	102.54
Upregulated	F2RL1	0.760807	5.77243	29.4786	1.23699e-50	5.28102e-48	105.034
Upregulated	TSPAN5	0.759539	5.97356	8.48154	2.29584e-13	1.99734e-12	19.4828
Upregulated	SLC17A9	0.757919	5.80679	23.8223	1.21039e-42	2.11867e-40	86.759
Upregulated	CIT	0.757715	5.73157	19.1701	5.38495e-35	4.02813e-33	69.1971
Upregulated	ACAT2	0.757491	5.76787	21.7857	1.99021e-39	2.41922e-37	79.3819
Upregulated	MMP1	0.754898	6.01187	13.4695	4.62259e-24	1.29049e-22	44.0472
Upregulated	AXL	0.75459	6.32365	33.6248	9.39011e-56	9.6685e-53	116.807
Upregulated	OSBPL3	0.751185	5.77492	16.2366	1.37217e-29	6.20631e-28	56.7621
Upregulated	GCNT2	0.744019	5.67594	19.4735	1.58041e-35	1.25174e-33	70.4228
Upregulated	ETV5	0.743524	5.74408	16.1368	2.13638e-29	9.56398e-28	56.3242
Upregulated	C4orf46	0.743366	5.74362	19.2315	4.19701e-35	3.16657e-33	69.4484
Upregulated	PHF19	0.743192	5.98142	25.0302	1.84453e-44	3.71111e-42	90.9201
Upregulated	DDAH1	0.743177	6.26076	16.8486	9.34588e-31	4.79737e-29	59.4313
Upregulated	NCEH1	0.74169	5.98119	20.2312	7.76888e-37	6.90287e-35	73.4329
Upregulated	C12orf75	0.740094	6.20346	12.1928	2.19457e-21	4.60045e-20	37.8897
Upregulated	KCNQ5	0.737836	5.82974	8.39948	3.44944e-13	2.94245e-12	19.0755
Upregulated	XRCC2	0.737088	5.73729	12.7579	1.40596e-22	3.37123e-21	40.6325
Upregulated	JPT1	0.736558	6.10412	18.6168	5.18587e-34	3.53204e-32	66.9411
Upregulated	TOMM34	0.73557	6.03332	15.265	1.07725e-27	4.26612e-26	52.4107
Upregulated	SMURF2	0.73486	6.05123	26.4905	1.422e-46	3.50574e-44	95.7641
Upregulated	EZH2	0.733961	5.91872	22.6666	7.65066e-41	1.07134e-38	82.6295
Upregulated	DTL	0.73118	5.78134	17.9101	9.896e-33	5.97309e-31	63.9943
Upregulated	SLC16A3	0.726453	5.96299	15.5484	2.98042e-28	1.23041e-26	53.6979
Upregulated	SERINC2	0.725937	6.01827	13.882	6.54598e-25	1.95197e-23	46.0084
Upregulated	FANCA	0.722704	5.7081	13.1725	1.91012e-23	5.00519e-22	42.631
Upregulated	MOCOS	0.721852	5.73266	17.813	1.49158e-32	8.9413e-31	63.5873
Upregulated	PPME1	0.720802	5.9712	19.8203	3.9461e-36	3.35303e-34	71.8128
Upregulated	HPCAL1	0.719655	5.87223	20.0027	1.91284e-36	1.65754e-34	72.5355
Upregulated	PLPP2	0.719459	5.89091	14.9647	4.24749e-27	1.59203e-25	51.0403
Upregulated	CDKN3	0.709965	5.76745	19.8654	3.29792e-36	2.82975e-34	71.9909
Upregulated	NT5E	0.706636	6.18835	15.2876	9.72008e-28	3.85805e-26	52.4373
Upregulated	SGO1	0.704655	5.76818	22.5707	1.08607e-40	1.4969e-38	82.2805
Upregulated	PPAT	0.699443	6.07038	14.3013	9.15071e-26	2.95524e-24	47.981
Upregulated	NDC1	0.698446	6.00828	19.8476	3.54034e-36	3.02293e-34	71.9229
Upregulated	PLEK2	0.695254	5.72838	14.8377	7.61669e-27	2.7603e-25	50.459
Upregulated	KIF18A	0.694123	5.64438	18.3951	1.29926e-33	8.42303e-32	66.0271
Upregulated	SERPINB2	0.69234	5.67342	15.1843	1.55597e-27	6.07939e-26	52.047
Upregulated	TGM2	0.691987	5.90515	13.913	5.65484e-25	1.68912e-23	46.1635
Upregulated	PORCN	0.68158	5.89297	20.9882	4.10191e-38	4.4049e-36	76.3692
Upregulated	OCIAD2	0.679442	5.72408	19.7333	5.58181e-36	4.67483e-34	71.4682
Upregulated	H2BC14	0.678376	5.82249	10.9678	9.25515e-19	1.43746e-17	31.8724
Upregulated	EPHA2	0.677394	5.78444	16.7004	1.7834e-30	8.91905e-29	58.819
Upregulated	ALCAM	0.675356	6.36661	10.3814	1.72491e-17	2.33363e-16	28.8933
Upregulated	GSDME	0.675169	5.59694	25.4938	3.84888e-45	8.42135e-43	92.4729
Upregulated	NSMF	0.673396	5.96684	19.4572	1.68767e-35	1.3247e-33	70.3676
Upregulated	CDK1	0.67246	5.77177	14.7284	1.26039e-26	4.46597e-25	49.9615
Upregulated	CHEK1	0.67014	5.73647	20.5019	2.69252e-37	2.53386e-35	74.4926
Upregulated	NIBAN2	0.668324	6.00809	12.7841	1.23873e-22	2.99485e-21	40.7857
Upregulated	ECT2	0.668092	5.72391	18.1521	3.58034e-33	2.24624e-31	65.0189
Upregulated	UHRF1	0.667852	5.96939	11.6894	2.59609e-20	4.86009e-19	35.4513
Upregulated	GNPDA1	0.666798	5.71342	20.3623	4.64547e-37	4.30235e-35	73.9489
Upregulated	KIFC1	0.665936	5.85928	22.7464	5.71894e-41	8.20527e-39	82.9179
Upregulated	SSRP1	0.664001	6.07952	18.6078	5.38268e-34	3.6099e-32	66.9077
Upregulated	EDIL3	0.663637	5.99905	10.3609	1.91014e-17	2.56208e-16	28.8652
Upregulated	H2AX	0.663343	5.84557	18.5447	6.98629e-34	4.63212e-32	66.6529
Upregulated	CLIC6	0.661444	5.95663	5.47694	3.32198e-07	1.40692e-06	5.51277
Upregulated	RDH11	0.661134	5.93118	16.6615	2.11361e-30	1.0451e-28	58.6541
Upregulated	MYO19	0.660925	5.75443	20.3075	5.7574e-37	5.17758e-35	73.7357
Upregulated	YARS1	0.660725	6.14334	26.8038	5.13948e-47	1.30379e-44	96.7642
Upregulated	DMKN	0.659101	5.9313	8.7938	4.85519e-14	4.52049e-13	21.0611
Upregulated	HS3ST3B1	0.657337	5.5615	17.1008	3.1315e-31	1.67626e-29	60.5533
Upregulated	TNFRSF12A	0.653515	6.36801	13.4249	5.71641e-24	1.57575e-22	43.7978
Upregulated	CTPS1	0.653282	5.95131	20.5668	2.09113e-37	2.01116e-35	74.747
Upregulated	CDCA5	0.652727	5.75368	14.6309	1.97803e-26	6.85612e-25	49.5162
Upregulated	PHLDA2	0.652663	5.79599	16.0883	2.6506e-29	1.17756e-27	56.126
Upregulated	BAG2	0.651258	5.91755	17.7102	2.3048e-32	1.34927e-30	63.1668
Upregulated	TUBA4A	0.647263	6.09976	8.25737	6.97224e-13	5.76759e-12	18.4151
Upregulated	MSANTD3	0.645882	5.9726	18.8019	2.4203e-34	1.68785e-32	67.7131
Upregulated	PLPP4	0.645786	5.79291	9.59901	8.66379e-16	9.73994e-15	25.0615
Upregulated	STMN1	0.644968	6.29654	16.8049	1.13004e-30	5.78371e-29	59.2452
Upregulated	MBOAT7	0.644064	6.19003	22.0485	7.4582e-40	9.52907e-38	80.3611
Upregulated	EXT1	0.64311	6.17434	18.5958	5.65609e-34	3.77879e-32	66.8302
Upregulated	CMTM7	0.639062	6.06415	12.702	1.84239e-22	4.34041e-21	40.3665
Upregulated	CDCA7L	0.638827	6.10188	15.2446	1.18208e-27	4.67068e-26	52.316
Upregulated	CDC6	0.638316	5.85444	16.9589	5.78629e-31	3.01438e-29	59.9489
Upregulated	CLGN	0.637585	5.69547	11.5302	5.69591e-20	1.02891e-18	34.6644
Upregulated	KIF2C	0.637402	5.76637	19.6379	8.17104e-36	6.7465e-34	71.0926
Upregulated	GPSM2	0.637223	5.71812	14.2046	1.43789e-25	4.56783e-24	47.5359
Upregulated	MTHFD1L	0.636342	5.97619	17.6959	2.44915e-32	1.429e-30	63.1074
Upregulated	NEIL3	0.636153	5.76462	16.6586	2.14109e-30	1.05571e-28	58.6418
Upregulated	AGRN	0.635781	5.93429	14.9748	4.05595e-27	1.52351e-25	51.1095
Upregulated	AKR1B1	0.63463	5.99589	14.7493	1.14457e-26	4.08867e-25	50.0681
Upregulated	SDC4	0.634371	6.3305	8.58159	1.39655e-13	1.2453e-12	19.9621
Upregulated	FRMD5	0.632741	5.71849	22.3876	2.12673e-40	2.82017e-38	81.6103
Downregulated	FABP4	-1.49779	6.51618	-23.7266	1.69699e-42	2.91218e-40	86.3213
Downregulated	ADH1B	-1.43927	6.60601	-20.325	5.37707e-37	4.9537e-35	73.7213
Downregulated	ADIPOQ	-1.42635	6.40279	-26.2947	2.6984e-46	6.47025e-44	95.1061
Downregulated	CD36	-1.3949	6.71066	-21.3476	1.03933e-38	1.16618e-36	77.6973
Downregulated	DCN	-1.39169	6.91282	-30.0404	2.32015e-51	1.04133e-48	106.769
Downregulated	RBP4	-1.38798	6.33855	-30.4091	7.84012e-52	3.81204e-49	107.852
Downregulated	APOD	-1.38269	6.85044	-26.0009	7.1028e-46	1.61464e-43	94.1779
Downregulated	RNASE1	-1.36683	6.76468	-34.7211	5.09422e-57	5.94462e-54	119.749
Downregulated	PLIN1	-1.36528	6.41701	-34.9877	2.5379e-57	3.41719e-54	120.454
Downregulated	SPARC	-1.35783	6.89105	-35.0782	2.00557e-57	2.92546e-54	120.637
Downregulated	GYG2	-1.35049	6.3186	-38.5911	3.14526e-61	9.17578e-58	129.454
Downregulated	CRYAB	-1.34149	6.61386	-29.2889	2.18904e-50	8.91093e-48	104.538
Downregulated	HBB	-1.32582	6.44541	-21.471	6.51106e-39	7.70064e-37	78.0697
Downregulated	CHRDL1	-1.27842	6.33353	-32.3536	3.04956e-54	2.66897e-51	113.398
Downregulated	SPARCL1	-1.2784	6.71982	-38.3806	5.21179e-61	1.14034e-57	128.883
Downregulated	MFAP4	-1.26882	6.53836	-24.8861	3.01437e-44	5.92849e-42	90.4005
Downregulated	THRSP	-1.26254	6.36593	-18.6921	3.80239e-34	2.62036e-32	67.0862
Downregulated	AKR1C2	-1.26053	6.30376	-30.9156	1.79776e-52	1.08511e-49	109.328
Downregulated	CIDEC	-1.24961	6.20243	-38.7951	1.93283e-61	6.76644e-58	129.916
Downregulated	LYVE1	-1.23778	6.32973	-24.6108	7.75117e-44	1.50752e-41	89.4432
Downregulated	MGP	-1.21436	6.65501	-18.0446	5.61888e-33	3.47537e-31	64.3673
Downregulated	LUM	-1.20505	6.63361	-21.065	3.0559e-38	3.34315e-36	76.541
Downregulated	PALMD	-1.20049	6.62235	-28.5703	1.95503e-49	6.70997e-47	102.341
Downregulated	TCF4	-1.18196	6.6378	-34.8828	3.33712e-57	4.17236e-54	120.165
Downregulated	FAXDC2	-1.17883	6.28754	-27.6517	3.42426e-48	9.51401e-46	99.4837
Downregulated	LPL	-1.17546	6.50574	-22.8664	3.69671e-41	5.39227e-39	83.3541
Downregulated	A2M	-1.1689	6.53834	-40.4661	3.88447e-63	2.26646e-59	133.749
Downregulated	NTRK2	-1.16789	6.43179	-14.3171	8.50109e-26	2.75052e-24	47.8635
Downregulated	AOC3	-1.16685	6.22148	-31.2292	7.29259e-53	4.72776e-50	110.23
Downregulated	SERPING1	-1.16215	6.34824	-30.3492	9.34666e-52	4.42173e-49	107.68
Downregulated	GPD1	-1.15838	6.26383	-36.124	1.36902e-58	2.17848e-55	123.371
Downregulated	AQP7	-1.15823	6.27724	-33.366	1.88975e-55	1.83768e-52	116.163
Downregulated	ACACB	-1.15489	6.47773	-27.8752	1.69465e-48	5.11433e-46	100.19
Downregulated	EBF1	-1.1451	6.42441	-30.7639	2.78861e-52	1.55401e-49	108.853
Downregulated	GPAM	-1.14294	6.28813	-28.9049	7.0169e-50	2.61327e-47	103.358
Downregulated	MFAP5	-1.13978	6.67967	-15.875	6.8637e-29	2.96647e-27	55.1022
Downregulated	SELENOP	-1.13941	6.50512	-23.3899	5.616e-42	8.93658e-40	85.1977
Downregulated	LEP	-1.13274	6.20537	-27.9424	1.37316e-48	4.21679e-46	100.403
Downregulated	NID1	-1.13182	6.40929	-30.1869	1.50572e-51	6.93584e-49	107.209
Downregulated	MMP2	-1.13017	6.74191	-20.8377	7.32278e-38	7.67532e-36	75.7682
Downregulated	GASK1B	-1.1245	6.59645	-21.9889	9.31102e-40	1.17252e-37	80.0964
Downregulated	ECM2	-1.11161	6.41417	-30.6861	3.49539e-52	1.85404e-49	108.649
Downregulated	AKR1C1	-1.11142	6.25878	-22.7205	6.28534e-41	8.9446e-39	82.7965
Downregulated	PECAM1	-1.10298	6.55401	-29.0789	4.13336e-50	1.60779e-47	103.891
Downregulated	ABCA8	-1.10107	6.3799	-23.9445	7.87296e-43	1.4355e-40	87.1733
Downregulated	PTGER3	-1.09617	6.29129	-27.6409	3.54328e-48	9.69088e-46	99.4561
Downregulated	PDK4	-1.09078	6.47891	-15.1348	1.95041e-27	7.48685e-26	51.7213
Downregulated	POSTN	-1.08764	6.61352	-19.4078	2.05869e-35	1.58746e-33	70.0574
Downregulated	KCNIP2	-1.08662	6.25466	-27.9995	1.14844e-48	3.58968e-46	100.587
Downregulated	LYZ	-1.08502	6.41247	-20.1966	8.90152e-37	7.82976e-35	73.1488
Downregulated	FBLN5	-1.0847	6.21626	-28.5629	2.00026e-49	6.73317e-47	102.324
Downregulated	GLYAT	-1.08388	6.12695	-27.8539	1.81207e-48	5.19974e-46	100.126
Downregulated	JAM2	-1.07728	6.2864	-27.8628	1.76191e-48	5.14008e-46	100.152
Downregulated	GPC3	-1.06672	6.17938	-29.4521	1.33951e-50	5.58255e-48	105.028
Downregulated	COL6A3	-1.06642	6.55307	-20.7455	1.04552e-37	1.07022e-35	75.3436
Downregulated	NOVA1	-1.05741	6.33757	-19.7415	5.40095e-36	4.54511e-34	71.4062
Downregulated	SORBS1	-1.0501	6.41076	-31.6505	2.19608e-53	1.60167e-50	111.413
Downregulated	KIAA0040	-1.04946	6.47625	-26.0038	7.03351e-46	1.61464e-43	94.1687
Downregulated	MS4A6A	-1.04904	6.48622	-22.8775	3.5515e-41	5.22399e-39	83.338
Downregulated	ENG	-1.04694	6.73275	-30.5165	5.72759e-52	2.86445e-49	108.074
Downregulated	PDZD2	-1.04661	6.43725	-26.9808	2.90441e-47	7.70285e-45	97.3587
Downregulated	HSPB6	-1.0466	6.29901	-31.9727	8.8451e-54	7.03749e-51	112.324
Downregulated	PRKAR2B	-1.04376	6.51828	-15.8621	7.27301e-29	3.13563e-27	55.1
Downregulated	ADGRL4	-1.04163	6.2768	-30.6215	4.21801e-52	2.17153e-49	108.479
Downregulated	LMO3	-1.04039	6.49428	-15.3448	7.49218e-28	3.00787e-26	52.7271
Downregulated	ADAMTS1	-1.04012	6.36643	-22.4483	1.7017e-40	2.29128e-38	81.7731
Downregulated	PRELP	-1.03512	6.38732	-17.4756	6.25729e-32	3.53315e-30	62.0856
Downregulated	PTPRC	-1.03505	6.51487	-22.8831	3.48037e-41	5.16274e-39	83.3794
Downregulated	NNAT	-1.02846	6.24489	-16.9967	4.91221e-31	2.59768e-29	60.019
Downregulated	SVEP1	-1.02659	6.35797	-23.7104	1.79708e-42	3.05399e-40	86.3649
Downregulated	GHR	-1.02048	6.34878	-23.7993	1.31285e-42	2.27525e-40	86.6591
Downregulated	LIPE	-1.01584	6.31973	-22.5196	1.30962e-40	1.7909e-38	82.0931
Downregulated	FGF2	-1.01316	6.27418	-25.2146	9.86524e-45	2.03154e-42	91.5526
Downregulated	IGFBP5	-1.01274	6.65755	-17.5377	4.80056e-32	2.73188e-30	62.3537
Downregulated	PLIN4	-1.01047	6.2219	-25.2848	7.78035e-45	1.62128e-42	91.7841
Downregulated	ACTA2	-1.00927	6.65579	-13.8647	7.10305e-25	2.11089e-23	45.8726
Downregulated	ABCC9	-1.00727	6.20487	-28.7746	1.0446e-49	3.80933e-47	102.978
Downregulated	CPM	-1.00582	6.27955	-19.0913	7.4179e-35	5.4786e-33	68.8357
Downregulated	CDO1	-1.00521	6.12229	-25.2887	7.67709e-45	1.61903e-42	91.7936
Downregulated	COL3A1	-1.00505	6.73211	-14.8889	6.01623e-27	2.21235e-25	50.6758
Downregulated	PPP1R1A	-1.00119	6.44996	-23.4405	4.68795e-42	7.59795e-40	85.4115
Downregulated	SERPINF1	-1.0007	6.48438	-21.7934	1.93304e-39	2.36616e-37	79.3999
Downregulated	S100B	-0.996723	6.03679	-18.0012	6.74441e-33	4.12777e-31	64.232
Downregulated	AGTR1	-0.996505	6.3043	-10.3857	1.68818e-17	2.28715e-16	28.7538
Downregulated	C1QC	-0.99108	6.59088	-21.3793	9.21757e-39	1.06148e-36	77.841
Downregulated	DDR2	-0.984827	6.3653	-25.9436	8.58474e-46	1.92323e-43	93.9758
Downregulated	JCHAIN	-0.983693	6.12341	-7.59905	1.76628e-11	1.23668e-10	14.9119
Downregulated	SLIT3	-0.983458	6.22209	-23.1564	1.29699e-41	2.02701e-39	84.3453
Downregulated	IGF1	-0.979419	6.37606	-19.5158	1.33343e-35	1.06577e-33	70.5845
Downregulated	CD34	-0.978769	6.40057	-26.9597	3.10887e-47	8.12205e-45	97.2956
Downregulated	ARHGEF6	-0.976737	6.46088	-21.432	7.54719e-39	8.80706e-37	78.0408
Downregulated	S1PR1	-0.976401	6.40642	-19.4479	1.75172e-35	1.36884e-33	70.2982
Downregulated	TRARG1	-0.972146	6.13439	-24.3788	1.729e-43	3.25425e-41	88.6845
Downregulated	ACKR3	-0.962662	6.27961	-19.4717	1.59194e-35	1.2552e-33	70.3061
Downregulated	CFD	-0.959806	6.40959	-23.8647	1.04249e-42	1.86201e-40	86.9067
Downregulated	MRAS	-0.957156	6.22298	-25.2972	7.46042e-45	1.59253e-42	91.8289
Downregulated	EMCN	-0.955415	6.45422	-27.2173	1.36088e-47	3.66476e-45	98.1142
Downregulated	TMEM37	-0.95229	6.30422	-20.318	5.52553e-37	5.06381e-35	73.7506
Downregulated	LDB2	-0.951534	6.13779	-31.3569	5.0622e-53	3.40803e-50	110.588
Downregulated	OGN	-0.94965	6.19027	-14.4436	4.71688e-26	1.56076e-24	48.4959
Downregulated	ABCA6	-0.948684	6.16052	-16.6642	2.08938e-30	1.03605e-28	58.5116
Downregulated	EGFL6	-0.946285	6.20493	-12.4587	6.00137e-22	1.33819e-20	39.0429
Downregulated	STEAP4	-0.944441	6.30732	-12.6459	2.41854e-22	5.62205e-21	39.9698
Downregulated	AEBP1	-0.940459	6.5482	-15.9278	5.42088e-29	2.3841e-27	55.3383
Downregulated	AIF1	-0.935441	6.42229	-20.9495	4.75975e-38	5.04938e-36	76.1827
Downregulated	CLMP	-0.934257	6.37261	-22.4101	1.9581e-40	2.61638e-38	81.6934
Downregulated	MXRA8	-0.932039	6.35788	-23.0309	2.03849e-41	3.12998e-39	83.931
Downregulated	HLA-DRA	-0.931391	6.77534	-18.9647	1.24285e-34	8.91872e-33	68.3803
Downregulated	SAA1	-0.927728	6.44525	-9.38552	2.52348e-15	2.69664e-14	24.0105
Downregulated	ITIH5	-0.923792	6.32937	-23.1924	1.13926e-41	1.79654e-39	84.5268
Downregulated	TAGLN	-0.920046	6.55038	-15.8603	7.33142e-29	3.15305e-27	55.059
Downregulated	SFRP2	-0.919311	6.53854	-10.682	3.8438e-18	5.54216e-17	30.3591
Downregulated	NPR3	-0.914111	6.10675	-16.625	2.48028e-30	1.20597e-28	58.3747
Downregulated	ADGRF5	-0.911573	6.2051	-20.8349	7.40273e-38	7.71294e-36	75.72
Downregulated	RARRES2	-0.911247	6.32	-21.0374	3.39625e-38	3.69242e-36	76.5479
Downregulated	DOCK11	-0.909638	6.22452	-20.653	1.49612e-37	1.50506e-35	75.049
Downregulated	GNG2	-0.909437	6.20351	-28.2471	5.31004e-49	1.72124e-46	101.355
Downregulated	FZD4	-0.905434	6.446	-20.6008	1.83236e-37	1.79182e-35	74.8787
Downregulated	COBLL1	-0.905321	6.24859	-14.7459	1.16266e-26	4.14484e-25	49.9477
Downregulated	ADAMTS5	-0.903812	6.08159	-26.8666	4.19665e-47	1.08027e-44	96.9983
Downregulated	ACVR1C	-0.901713	6.16666	-18.1731	3.27934e-33	2.0648e-31	65.0468
Downregulated	PCOLCE2	-0.89366	6.20272	-22.8363	4.12394e-41	5.96574e-39	83.2438
Downregulated	FHL1	-0.891278	6.53519	-17.7832	1.69164e-32	1.00716e-30	63.4805
Downregulated	PLTP	-0.888409	6.25569	-18.9154	1.52035e-34	1.07307e-32	68.1138
Downregulated	TMEM47	-0.888105	6.66251	-14.4784	4.01216e-26	1.34281e-24	48.823
Downregulated	TXNIP	-0.886466	6.84183	-15.7547	1.17721e-28	4.98932e-27	54.6422
Downregulated	FMOD	-0.886396	6.47645	-11.7061	2.39089e-20	4.49518e-19	35.5225
Downregulated	RGS5	-0.885304	6.5478	-12.9258	6.25232e-23	1.53925e-21	41.4751
Downregulated	SFRP1	-0.882536	6.10766	-14.8385	7.58833e-27	2.75573e-25	50.3496
Downregulated	COL6A1	-0.882247	6.55978	-14.5675	2.65333e-26	8.96601e-25	49.1868
Downregulated	FGL2	-0.881504	6.53279	-19.412	2.02388e-35	1.56752e-33	70.1874
Downregulated	LGALS12	-0.880542	6.05492	-17.2113	1.94361e-31	1.05328e-29	60.9259
Downregulated	RBPMS	-0.880419	6.65515	-16.186	1.7176e-29	7.72874e-28	56.5699
Downregulated	GPR34	-0.876205	6.24471	-18.9434	1.35592e-34	9.68739e-33	68.2135
Downregulated	AKAP12	-0.876152	6.31851	-20.3076	5.75564e-37	5.17758e-35	73.7332
Downregulated	ABCD2	-0.875364	6.01479	-17.5728	4.13457e-32	2.37284e-30	62.469
Downregulated	CD53	-0.874818	6.36652	-17.3983	8.70943e-32	4.85509e-30	61.7378
Downregulated	FOS	-0.868087	6.52978	-11.7278	2.14866e-20	4.06596e-19	35.6451
Downregulated	NDRG2	-0.867318	6.35379	-26.0353	6.33739e-46	1.47906e-43	94.291
Downregulated	PRRX1	-0.861765	6.46374	-16.3319	9.00368e-30	4.15832e-28	57.1497
Downregulated	BGN	-0.86131	6.50973	-13.9879	3.97461e-25	1.20158e-23	46.3941
Downregulated	ERG	-0.860887	6.43838	-24.0837	4.83255e-43	8.90411e-41	87.6681
Downregulated	COX7A1	-0.856973	6.51648	-14.9171	5.28474e-27	1.95569e-25	50.8335
Downregulated	LTF	-0.853523	6.33816	-6.68997	1.37217e-09	7.79059e-09	10.7811
Downregulated	MAOA	-0.849653	6.45872	-14.2671	1.07373e-25	3.44853e-24	47.8466
Downregulated	VWF	-0.847524	6.57916	-21.3906	8.83083e-39	1.02367e-36	77.9002
Downregulated	PRG4	-0.845346	6.17071	-7.95386	3.11372e-12	2.38315e-11	16.7022
Downregulated	BTG2	-0.844854	6.6095	-15.9228	5.54398e-29	2.42605e-27	55.3945
Downregulated	CXCL14	-0.844653	6.36811	-10.8005	2.12893e-18	3.16877e-17	30.9697
Downregulated	P2RY14	-0.844531	6.11523	-19.5257	1.28111e-35	1.02865e-33	70.5931
Downregulated	METTL7A	-0.844252	6.74329	-17.5729	4.13268e-32	2.37284e-30	62.5869
Downregulated	COL1A2	-0.841357	6.84765	-15.0144	3.38273e-27	1.27886e-25	51.2986
Downregulated	ANPEP	-0.840253	6.27126	-11.4598	8.06619e-20	1.42617e-18	34.1849
Downregulated	SLC66A1L	-0.838847	6.0822	-22.6259	8.87595e-41	1.23305e-38	82.4746
Downregulated	RNF150	-0.838571	6.11211	-19.5495	1.16433e-35	9.47924e-34	70.6674
Downregulated	FLT1	-0.836876	6.28296	-21.8988	1.30303e-39	1.62916e-37	79.7744
Downregulated	ACKR1	-0.835772	5.9923	-15.1687	1.67071e-27	6.46992e-26	51.8248
Downregulated	TMEM176B	-0.832152	6.26836	-16.714	1.68014e-30	8.45089e-29	58.7821
Downregulated	ABCA9	-0.829409	6.25936	-15.7987	9.66399e-29	4.11578e-27	54.8072
Downregulated	PFKFB1	-0.829216	6.09872	-17.7636	1.83842e-32	1.08349e-30	63.2886
Downregulated	TSPAN13	-0.828829	6.61161	-15.8132	9.05583e-29	3.86618e-27	54.893
Downregulated	TBX3	-0.828741	6.40639	-22.6889	7.05216e-41	9.95493e-39	82.6815
Downregulated	PDE3B	-0.827895	6.04151	-18.7698	2.76227e-34	1.91868e-32	67.5221
Downregulated	HLA-DRB1	-0.827478	6.63875	-14.7953	9.25685e-27	3.32033e-25	50.2871
Downregulated	EFEMP2	-0.82738	6.55668	-18.0491	5.51322e-33	3.4221e-31	64.5928
Downregulated	ISLR	-0.818346	6.54904	-14.8692	6.58658e-27	2.41196e-25	50.6172
Downregulated	HLA-DQA1	-0.81802	6.40534	-13.9695	4.33357e-25	1.30559e-23	46.2806
Downregulated	RHOB	-0.816707	6.64432	-20.7623	9.79759e-38	1.00881e-35	75.503
Downregulated	TSHZ2	-0.816473	6.20461	-18.415	1.19613e-33	7.81236e-32	66.0735
Downregulated	CTSK	-0.815291	6.54854	-14.0149	3.50068e-25	1.07126e-23	46.654
Downregulated	DMD	-0.815049	6.14836	-17.5374	4.807e-32	2.73188e-30	62.3609
Downregulated	PCDH18	-0.814471	6.32646	-16.6743	1.99854e-30	9.93819e-29	58.6968
Downregulated	CLSTN2	-0.812058	6.32082	-13.5799	2.73424e-24	7.80752e-23	44.5493
Downregulated	PFKFB3	-0.809891	6.42324	-14.1508	1.84991e-25	5.82389e-24	47.2729
Downregulated	CFH	-0.809397	6.37799	-12.4976	4.96677e-22	1.12271e-20	39.3776
Downregulated	C1S	-0.806584	6.55402	-12.7393	1.53833e-22	3.66852e-21	40.5923
Downregulated	TMTC1	-0.805752	6.44176	-12.3737	9.07653e-22	1.99592e-20	38.8136
Downregulated	VSTM4	-0.804151	6.31284	-18.6117	5.2958e-34	3.5653e-32	66.8987
Downregulated	PIK3R1	-0.801355	6.46914	-13.0711	3.10757e-23	7.95247e-22	42.1773
Downregulated	SPX	-0.800454	6.03309	-11.9528	7.10964e-21	1.41097e-19	36.614
Downregulated	DEPP1	-0.799667	6.37954	-14.3628	6.86902e-26	2.24739e-24	48.2712
Downregulated	NOSTRIN	-0.798993	6.28849	-13.9788	4.148e-25	1.25184e-23	46.3686
Downregulated	SLC29A4	-0.797857	6.0365	-13.838	8.05335e-25	2.38521e-23	45.7345
Downregulated	MCAM	-0.79709	6.22306	-16.7937	1.18658e-30	6.05534e-29	59.2056
Downregulated	PDGFRB	-0.796733	6.3503	-16.3226	9.3828e-30	4.32201e-28	57.1165
Downregulated	RBP7	-0.791433	6.13033	-23.0272	2.06545e-41	3.14379e-39	83.9204
Downregulated	DEFB132	-0.791003	5.99935	-10.788	2.26574e-18	3.36668e-17	30.8343
Downregulated	CRHBP	-0.790614	5.88156	-13.1382	2.25172e-23	5.85647e-22	42.3194
Downregulated	CDH5	-0.787972	6.22218	-19.3112	3.04105e-35	2.31437e-33	69.767
Downregulated	THBS2	-0.78632	6.31545	-11.8018	1.4926e-20	2.87551e-19	35.8723
Downregulated	RGCC	-0.785984	6.07875	-16.3375	8.78363e-30	4.06743e-28	57.1046
Downregulated	RASGRF2	-0.785923	6.16478	-19.2359	4.12319e-35	3.12435e-33	69.4326
Downregulated	TIMP4	-0.784912	6.30656	-14.5494	2.88495e-26	9.7299e-25	49.1426
Downregulated	FGD4	-0.783087	6.41087	-18.2008	2.92004e-33	1.8519e-31	65.2194
Downregulated	TNMD	-0.783037	6.03063	-10.15	5.48793e-17	7.07369e-16	27.6251
Downregulated	MEF2C	-0.781415	6.30011	-17.7993	1.58027e-32	9.44062e-31	63.5038
Downregulated	FBN1	-0.776422	6.51541	-11.0678	5.62881e-19	8.96512e-18	32.402
Downregulated	MRAP	-0.77334	6.11888	-13.4335	5.48708e-24	1.51492e-22	43.8453
Downregulated	HLA-DPA1	-0.769434	6.5516	-12.6406	2.48142e-22	5.74535e-21	40.1198
Downregulated	CYYR1	-0.766309	5.99289	-20.9279	5.17141e-38	5.45304e-36	76.0829
Downregulated	DGAT2	-0.762902	6.51347	-12.5892	3.183e-22	7.32133e-21	39.8493
Downregulated	PDZRN3	-0.762443	6.40141	-20.512	2.58914e-37	2.46306e-35	74.5259
Downregulated	CES1	-0.762222	6.23425	-12.0245	5.00034e-21	1.01186e-19	37.0647
Downregulated	LPAR6	-0.762113	6.20848	-18.9662	1.23538e-34	8.91872e-33	68.3322
Downregulated	TSC22D3	-0.762096	6.63253	-16.6946	1.829e-30	9.12104e-29	58.8139
Downregulated	NRN1	-0.761768	6.187	-21.3723	9.46471e-39	1.07578e-36	77.8293
Downregulated	CYB5A	-0.757864	6.59668	-13.4226	5.77886e-24	1.58796e-22	43.8753
Downregulated	SETBP1	-0.755283	6.41916	-11.961	6.82869e-21	1.35829e-19	36.7359
Downregulated	PPP1R12B	-0.753867	6.28619	-19.7193	5.90139e-36	4.91895e-34	71.3816
Downregulated	FGF10	-0.752971	6.00595	-11.5412	5.39277e-20	9.77174e-19	34.5808
Downregulated	ANGPTL2	-0.750996	6.30101	-17.4211	7.8994e-32	4.41761e-30	61.9253
Downregulated	TBX15	-0.749371	6.18132	-17.296	1.35087e-31	7.41243e-30	61.3494
Downregulated	SLC7A8	-0.749359	6.5098	-17.4384	7.33543e-32	4.11536e-30	61.9828
Downregulated	SEMA6A	-0.747291	6.3059	-16.3182	9.56667e-30	4.39515e-28	57.1384
Downregulated	C3	-0.744106	6.85753	-14.6661	1.68051e-26	5.89491e-25	49.6719
Downregulated	ITM2A	-0.74243	6.32061	-14.6233	2.04924e-26	7.06101e-25	49.4709
Downregulated	MPEG1	-0.741811	5.89555	-13.0391	3.6237e-23	9.16607e-22	41.8315
Downregulated	EGR1	-0.739714	6.74088	-9.56104	1.04784e-15	1.16675e-14	24.9002
Downregulated	GYPC	-0.739117	6.46165	-17.9141	9.73025e-33	5.91383e-31	64.0387
Downregulated	MX1	-0.738709	6.47854	-11.2282	2.53939e-19	4.21323e-18	33.1758
Downregulated	ZBTB16	-0.738436	6.26855	-13.535	3.38527e-24	9.54198e-23	44.3624
Downregulated	H4C5	-0.735105	6.70242	-19.4328	1.8619e-35	1.44848e-33	70.2782
Downregulated	AFF3	-0.734579	6.28596	-7.0461	2.54149e-10	1.56367e-09	12.4321
Downregulated	FCER1G	-0.731166	6.23346	-11.6186	3.68149e-20	6.79039e-19	34.9659
Downregulated	CPED1	-0.729764	6.32336	-15.9259	5.46804e-29	2.39881e-27	55.4199
Downregulated	CNTFR	-0.726597	6.02398	-16.6336	2.38876e-30	1.1647e-28	58.4434
Downregulated	SLCO2B1	-0.722972	6.28313	-14.2524	1.1502e-25	3.68739e-24	47.7053
Downregulated	TC2N	-0.722961	6.34631	-10.0211	1.04611e-16	1.3005e-15	27.0993
Downregulated	CCL2	-0.722818	6.29733	-8.3899	3.61722e-13	3.07956e-12	18.9227
Downregulated	ATP1A2	-0.72228	6.21818	-20.2171	8.21062e-37	7.25852e-35	73.3646
Downregulated	CIDEA	-0.720746	5.99979	-21.4346	7.47238e-39	8.77829e-37	78.0314
Downregulated	LRP1	-0.720062	6.6621	-17.3447	1.09578e-31	6.03162e-30	61.6166
Downregulated	RGS2	-0.719767	6.25507	-11.1568	3.61922e-19	5.88762e-18	32.8107
Downregulated	CXCL12	-0.718849	6.62711	-19.0134	1.01867e-34	7.42952e-33	68.5843
Downregulated	AKR1C3	-0.717681	6.31652	-10.7193	3.19173e-18	4.64793e-17	30.6885
Downregulated	SLC19A3	-0.712513	5.94301	-12.0211	5.08411e-21	1.02762e-19	36.9232
Downregulated	CCDC3	-0.712403	6.15577	-13.7326	1.32585e-24	3.8551e-23	45.2985
Downregulated	ABI3BP	-0.711835	6.52348	-9.20799	6.1353e-15	6.28393e-14	23.1604
Downregulated	NPY1R	-0.710476	6.21777	-7.13277	1.67937e-10	1.05474e-09	12.8286
Downregulated	COLEC12	-0.710448	6.22597	-13.7513	1.21318e-24	3.55107e-23	45.3462
Downregulated	MXRA5	-0.706965	6.33532	-9.72904	4.51685e-16	5.2429e-15	25.5855
Downregulated	KANK1	-0.706933	6.13429	-21.3766	9.31028e-39	1.06514e-36	77.8393
Downregulated	PLXDC2	-0.706881	6.62186	-13.463	4.76788e-24	1.32682e-22	44.0723
Downregulated	ARHGAP20	-0.70619	5.86433	-14.681	1.56896e-26	5.51706e-25	49.6459
Downregulated	LVRN	-0.706014	6.04607	-18.7647	2.82085e-34	1.95163e-32	67.5288
Downregulated	ELMO1	-0.704486	6.17475	-16.3472	8.41548e-30	3.90728e-28	57.2286
Downregulated	GUCY1A1	-0.702438	6.09577	-11.754	1.88858e-20	3.58933e-19	35.6142
Downregulated	LAIR1	-0.702222	6.21779	-12.5307	4.22839e-22	9.62467e-21	39.5627
Downregulated	CD14	-0.70037	6.32318	-11.5212	5.95303e-20	1.06764e-18	34.6086
Downregulated	TGFBR3	-0.692874	6.42393	-9.21438	5.94236e-15	6.09701e-14	23.1947
Downregulated	APCDD1	-0.690886	6.0996	-13.6771	1.72428e-24	4.98049e-23	44.9416
Downregulated	PLAAT5	-0.686962	6.01123	-16.4844	4.59753e-30	2.1809e-28	57.8177
Downregulated	HLA-DRB6	-0.686763	6.52892	-8.24408	7.44591e-13	6.14163e-12	18.3953
Downregulated	HEPACAM	-0.685897	5.90826	-16.7429	1.48108e-30	7.51445e-29	58.9113
Downregulated	SESN1	-0.685288	6.1824	-14.0693	2.71183e-25	8.40138e-24	46.8097
Downregulated	PREX2	-0.684462	6.09873	-20.6014	1.82806e-37	1.79182e-35	74.8623
Downregulated	PTGIS	-0.68412	6.21188	-14.8422	7.45766e-27	2.7139e-25	50.4852
Downregulated	C8orf34	-0.683472	6.09842	-9.38203	2.56797e-15	2.74251e-14	23.9202
Downregulated	SULF2	-0.683192	6.36985	-9.74077	4.25925e-16	4.95046e-15	25.6902
Downregulated	GMFG	-0.681806	6.39762	-13.7224	1.39099e-24	4.03781e-23	45.3027
Downregulated	PTPRB	-0.681772	6.04558	-15.716	1.40096e-28	5.90899e-27	54.3997
Downregulated	UCHL1	-0.681651	6.11073	-9.84004	2.59046e-16	3.0909e-15	26.0934
Downregulated	HCLS1	-0.680357	6.29334	-15.5533	2.91475e-28	1.20614e-26	53.7135
Downregulated	KIT	-0.680077	5.96169	-6.88077	5.57874e-10	3.30569e-09	11.6249
Downregulated	CXCL16	-0.679128	6.19475	-15.6889	1.58254e-28	6.64289e-27	54.259
Downregulated	LAMA2	-0.678484	6.19476	-13.2055	1.63068e-23	4.31823e-22	42.7618
Downregulated	PCK1	-0.676599	6.10334	-13.068	3.15432e-23	8.06033e-22	42.1255
Downregulated	IFI27	-0.676373	6.41269	-8.13546	1.27325e-12	1.01953e-11	17.8259
Downregulated	IRAK3	-0.675866	6.2468	-14.0283	3.28752e-25	1.00779e-23	46.7251
Downregulated	CD163	-0.675001	6.28069	-10.9896	8.30652e-19	1.29588e-17	31.9843
Downregulated	RFLNB	-0.674266	6.13259	-16.3041	1.0179e-29	4.66423e-28	57.0261
Downregulated	PLAGL1	-0.674104	5.9699	-17.2836	1.42429e-31	7.76662e-30	61.2464
Downregulated	ZEB2	-0.673943	6.1688	-17.5355	4.84548e-32	2.74483e-30	62.4222
Downregulated	NTM	-0.673487	5.93442	-15.5114	3.52254e-28	1.44739e-26	53.4441
Downregulated	ASPA	-0.67261	5.98751	-14.6809	1.56964e-26	5.51706e-25	49.6612
Downregulated	TBX5	-0.671539	5.94625	-15.017	3.34209e-27	1.26623e-25	51.2042
Downregulated	CTSS	-0.670949	6.4381	-10.4025	1.5521e-17	2.11095e-16	29.1088
Downregulated	MRC1	-0.669827	6.05672	-11.8364	1.25938e-20	2.44392e-19	36.0553
Downregulated	EDNRA	-0.668851	6.26317	-12.9005	7.06483e-23	1.73684e-21	41.2834
Downregulated	MTURN	-0.668169	6.28778	-18.3278	1.71914e-33	1.10226e-31	65.7655
Downregulated	ID2	-0.668133	6.38029	-15.6411	1.96166e-28	8.13669e-27	54.1029
Downregulated	ACSL1	-0.667631	6.59464	-11.5354	5.54969e-20	1.00457e-18	34.6922
Downregulated	COL6A2	-0.666402	6.45334	-11.2327	2.48341e-19	4.12817e-18	33.2219
Downregulated	LAMA4	-0.666146	6.60887	-19.7474	5.2759e-36	4.46132e-34	71.5315
Downregulated	AR	-0.664281	6.18874	-17.2933	1.36651e-31	7.47481e-30	61.2882

## Sheet: Clust4 vs NTB
	Gene	logFC	AveExpr	t	P.Value	adj.P.Val	B
Upregulated	SLN	1.6029	5.73491	38.7991	1.91449e-61	3.89666e-59	129.842
Upregulated	MYL1	1.53365	5.81874	37.4271	5.29476e-60	1.04134e-57	126.555
Upregulated	MYLPF	1.51037	5.80869	46.1433	1.8108e-68	6.60339e-66	146.102
Upregulated	CASQ1	1.47295	5.81128	47.0379	2.96825e-69	1.18082e-66	147.914
Upregulated	MYH1	1.46205	5.8078	35.2869	1.16737e-57	2.0033e-55	121.158
Upregulated	CKM	1.45387	5.80019	44.4347	6.26735e-67	1.92463e-64	142.561
Upregulated	ATP2A1	1.44459	5.86066	45.4255	7.90724e-68	2.6617e-65	144.636
Upregulated	MYPN	1.4394	5.72019	62.879	2.94719e-81	1.03175e-77	175.489
Upregulated	XIRP2	1.42656	5.75366	79.5498	4.10733e-91	7.18947e-87	197.921
Upregulated	MYOZ1	1.41034	5.77052	51.2017	9.7489e-73	5.50467e-70	155.931
Upregulated	MYH2	1.40499	5.79395	36.5603	4.55587e-59	8.57484e-57	124.428
Upregulated	PPDPFL	1.39432	5.62377	61.2799	3.49202e-80	7.64054e-77	173.025
Upregulated	MYBPC1	1.38717	5.83721	35.4007	8.70189e-58	1.52318e-55	121.485
Upregulated	NRAP	1.37671	5.79066	63.5241	1.10574e-81	6.4516e-78	176.404
Upregulated	MYL2	1.37156	5.76256	52.6117	7.39017e-74	5.38989e-71	158.503
Upregulated	ACTN3	1.37063	5.7482	53.5824	1.29864e-74	1.08245e-71	160.237
Upregulated	DES	1.36232	5.92747	22.5177	1.31906e-40	1.12082e-38	81.7869
Upregulated	NEB	1.36087	5.92527	42.6801	2.72001e-65	6.70578e-63	138.804
Upregulated	AMPD1	1.35656	5.78603	26.833	4.67799e-47	5.38707e-45	96.7
Upregulated	CA3	1.35206	5.83225	40.5736	3.03633e-63	6.56147e-61	134.089
Upregulated	MYOT	1.34896	5.7624	68.6311	6.47987e-85	5.67118e-81	183.772
Upregulated	LDB3	1.34407	5.81066	48.6815	1.16067e-70	5.49091e-68	151.155
Upregulated	TNNC1	1.34162	5.98238	43.7626	2.61392e-66	7.62569e-64	141.143
Upregulated	TNNI1	1.33645	5.71606	50.3842	4.48462e-72	2.37875e-69	154.406
Upregulated	ENO3	1.33433	5.79614	56.1726	1.44324e-76	1.68416e-73	164.711
Upregulated	MYF6	1.32339	5.68189	54.4557	2.78581e-75	2.70904e-72	161.769
Upregulated	MYLK2	1.31905	5.74553	53.7646	9.39963e-75	8.22656e-72	160.553
Upregulated	ASB5	1.31316	5.74883	63.1182	2.0469e-81	8.95724e-78	175.792
Upregulated	APOBEC2	1.30719	5.7182	51.2432	9.02885e-73	5.26803e-70	156.002
Upregulated	MLIP	1.29901	5.7571	38.9972	1.19551e-61	2.46191e-59	130.401
Upregulated	POPDC3	1.29373	5.87512	35.5553	5.84442e-58	1.03334e-55	121.893
Upregulated	PPP1R27	1.28666	5.76402	51.6129	4.56383e-73	2.85304e-70	156.675
Upregulated	PKIA	1.28562	5.76242	39.8799	1.5048e-62	3.17349e-60	132.482
Upregulated	VGLL2	1.27534	5.62979	43.6229	3.52638e-66	9.95576e-64	140.841
Upregulated	STAC3	1.27478	5.90254	50.9181	1.65128e-72	9.03252e-70	155.374
Upregulated	FHL3	1.27191	5.91927	42.2507	6.99066e-65	1.67623e-62	137.862
Upregulated	LMOD3	1.27079	5.75886	49.41	2.84885e-71	1.42475e-68	152.554
Upregulated	FITM1	1.25494	5.67292	45.8104	3.57816e-68	1.22808e-65	145.431
Upregulated	TNNC2	1.25351	5.82492	36.2907	8.98037e-59	1.67226e-56	123.785
Upregulated	MB	1.25129	5.98679	41.0958	9.24589e-64	2.04861e-61	135.282
Upregulated	ANK1	1.25049	5.82569	52.8308	4.9776e-74	3.78817e-71	158.859
Upregulated	SRL	1.2487	5.70784	56.2884	1.18584e-76	1.48264e-73	164.888
Upregulated	MYBPC2	1.24841	5.81848	53.4932	1.52164e-74	1.21067e-71	160.038
Upregulated	PYGM	1.2437	5.86955	27.7235	2.73005e-48	3.31853e-46	99.611
Upregulated	CAVIN4	1.24323	5.72795	60.0998	2.25234e-79	4.38055e-76	171.111
Upregulated	SLC36A2	1.2405	5.66875	47.9422	4.9261e-70	2.15566e-67	149.711
Upregulated	TNNT3	1.23265	5.91966	43.2431	7.99249e-66	2.18595e-63	140.025
Upregulated	XIRP1	1.23182	5.81874	52.3844	1.11507e-73	7.8073e-71	158.058
Upregulated	MYH7	1.23168	5.86757	58.163	5.18162e-78	9.06992e-75	167.946
Upregulated	JPH1	1.2202	5.78092	42.781	2.18178e-65	5.45568e-63	139.023
Upregulated	TNNT1	1.21457	5.83361	31.6774	2.03469e-53	3.04403e-51	111.422
Upregulated	AGBL1	1.20429	5.69582	62.2263	8.02639e-81	2.00706e-77	174.399
Upregulated	SMYD1	1.20406	5.70923	48.5824	1.40719e-70	6.48198e-68	150.956
Upregulated	ACTN2	1.20311	5.95803	56.4311	9.31211e-77	1.25384e-73	165.044
Upregulated	FBP2	1.1995	5.68432	56.7343	5.58237e-77	8.14282e-74	165.625
Upregulated	ACTA1	1.19927	6.19461	35.6501	4.58198e-58	8.18397e-56	122.175
Upregulated	LMOD2	1.19728	5.73178	46.4886	8.97623e-69	3.34298e-66	146.81
Upregulated	DUSP26	1.19494	5.72905	56.8352	4.71084e-77	7.49623e-74	165.786
Upregulated	CSRP3	1.19366	5.72744	48.0654	3.8656e-70	1.73496e-67	149.947
Upregulated	PPP1R3A	1.18926	5.7321	52.0797	1.94112e-73	1.25842e-70	157.513
Upregulated	TTN	1.18913	6.00824	23.2674	8.70455e-42	7.97719e-40	84.5906
Upregulated	C10orf71	1.18559	5.74772	51.4601	6.04633e-73	3.64948e-70	156.377
Upregulated	CMYA5	1.17985	5.9206	19.4605	1.66544e-35	1.12992e-33	70.0515
Upregulated	MYOM2	1.17898	5.79936	54.4639	2.74579e-75	2.70904e-72	161.718
Upregulated	FABP3	1.17067	5.89574	27.7929	2.19479e-48	2.68654e-46	99.8237
Upregulated	ASB14	1.16809	5.6253	52.2389	1.4524e-73	9.77799e-71	157.8
Upregulated	TRIM63	1.15929	5.74915	39.7548	2.01348e-62	4.19571e-60	132.2
Upregulated	TMEM38A	1.15438	5.69069	47.487	1.21169e-69	5.13599e-67	148.804
Upregulated	MYL3	1.14909	5.94279	43.7241	2.83877e-66	8.14587e-64	141.05
Upregulated	PGAM2	1.14058	5.88258	44.4578	5.969e-67	1.86574e-64	142.606
Upregulated	FBXO40	1.13572	5.7153	47.3927	1.46161e-69	5.94976e-67	148.614
Upregulated	ASB11	1.13201	5.71983	62.4235	5.92389e-81	1.7282e-77	174.648
Upregulated	PLN	1.12598	5.88422	18.7696	2.76388e-34	1.7852e-32	67.2294
Upregulated	SHISA4	1.12133	5.79754	41.378	4.89067e-64	1.11177e-61	135.918
Upregulated	CACNB1	1.12089	5.83897	53.8922	7.50089e-75	6.91029e-72	160.698
Upregulated	HJV	1.12035	5.73889	45.9476	2.70045e-68	9.45373e-66	145.704
Upregulated	ASB15	1.11855	5.68279	43.0406	1.2395e-65	3.23824e-63	139.589
Upregulated	COX6A2	1.11143	5.8605	44.5224	5.20927e-67	1.65787e-64	142.744
Upregulated	ANKRD1	1.10705	5.75607	27.6116	3.88654e-48	4.69172e-46	99.2347
Upregulated	UCP3	1.10125	5.80265	45.1432	1.42041e-67	4.6911e-65	144.043
Upregulated	CACNA1S	1.09779	5.74464	55.8431	2.53066e-76	2.76854e-73	164.076
Upregulated	SYNPO2L	1.09434	5.76437	45.9844	2.50465e-68	8.94723e-66	145.774
Upregulated	ATP1B4	1.08729	5.66842	49.0907	5.26069e-71	2.55787e-68	151.918
Upregulated	SYPL2	1.08175	5.78358	44.025	1.49332e-66	4.50673e-64	141.696
Upregulated	PEBP4	1.07914	5.81429	47.4785	1.23235e-69	5.13599e-67	148.763
Upregulated	TMEM233	1.07645	5.75727	46.8784	4.08839e-69	1.59029e-66	147.578
Upregulated	AKAP6	1.07062	5.703	35.1314	1.74683e-57	2.96859e-55	120.828
Upregulated	TECRL	1.06883	5.62756	41.7678	2.04235e-64	4.83098e-62	136.79
Upregulated	SEMA6C	1.06837	5.82574	46.7443	5.35483e-69	2.03763e-66	147.292
Upregulated	RTN2	1.0674	5.8753	33.7258	7.1539e-56	1.13838e-53	117.121
Upregulated	ASB12	1.06283	5.68948	43.9441	1.77408e-66	5.2633e-64	141.526
Upregulated	TNNI2	1.06175	5.94098	34.253	1.75083e-56	2.86416e-54	118.537
Upregulated	MSS51	1.05985	5.87704	42.9694	1.44692e-65	3.72453e-63	139.423
Upregulated	ABRA	1.05862	5.8617	43.1011	1.08695e-65	2.88273e-63	139.711
Upregulated	FLNC	1.05155	5.90281	41.3409	5.31749e-64	1.1933e-61	135.831
Upregulated	RBFOX1	1.04821	5.77761	49.6452	1.8175e-71	9.35689e-69	152.957
Upregulated	EEF1A2	1.03423	5.90406	24.1984	3.23709e-43	3.20125e-41	87.9016
Upregulated	LRRC2	1.03187	5.76546	38.0804	1.07539e-60	2.13906e-58	128.231
Upregulated	AQP4	1.02758	5.72433	42.8839	1.74295e-65	4.42155e-63	139.243
Upregulated	RBM24	1.02738	5.96591	22.8945	3.33891e-41	2.90767e-39	83.2618
Upregulated	CORO6	1.02369	5.67674	27.9024	1.55612e-48	1.9596e-46	100.18
Upregulated	MYOM3	1.02216	5.73483	45.003	1.90207e-67	6.16553e-65	143.747
Upregulated	PRKCQ	1.02171	5.76551	37.2966	7.30057e-60	1.41988e-57	126.317
Upregulated	PITX2	1.01084	5.89295	40.9005	1.44011e-63	3.15095e-61	134.833
Upregulated	ANKRD2	0.996475	5.79219	32.1913	4.79479e-54	7.3621e-52	112.917
Upregulated	RYR1	0.995516	5.91215	41.5211	3.54656e-64	8.16829e-62	136.228
Upregulated	PRKAA2	0.993926	5.85031	25.4753	4.09563e-45	4.37134e-43	92.2959
Upregulated	KLHL38	0.993031	5.79458	35.6538	4.5386e-58	8.18397e-56	122.19
Upregulated	MYOZ2	0.990711	5.83779	40.4391	4.13263e-63	8.82164e-61	133.782
Upregulated	LRRC39	0.98808	5.82225	43.5088	4.50537e-66	1.25178e-63	140.581
Upregulated	PDE4D	0.987107	5.80518	22.921	3.03318e-41	2.66798e-39	83.3468
Upregulated	USP2	0.981941	5.75147	32.4002	2.67851e-54	4.18613e-52	113.498
Upregulated	DENND2C	0.977729	5.77568	37.0362	1.39019e-59	2.67405e-57	125.676
Upregulated	OBSCN	0.966517	5.81316	30.0997	1.94732e-51	2.74887e-49	106.907
Upregulated	TUBA4A	0.955168	6.09976	14.1938	1.5129e-25	5.49414e-24	47.1064
Upregulated	MYOZ3	0.946517	5.69384	33.0287	4.73586e-55	7.46815e-53	115.237
Upregulated	PDLIM3	0.946219	6.16698	16.5705	3.14924e-30	1.63574e-28	57.9062
Upregulated	KCNQ5	0.944857	5.82974	12.5578	3.70802e-22	1.08175e-20	39.2402
Upregulated	CAV3	0.943507	5.76648	38.76	2.10116e-61	4.22744e-59	129.863
Upregulated	SGCA	0.942506	5.7555	36.6465	3.67109e-59	6.98465e-57	124.706
Upregulated	FEM1A	0.939561	5.81238	36.0675	1.57998e-58	2.91116e-56	123.248
Upregulated	BVES	0.934304	5.82235	25.3233	6.8322e-45	7.24793e-43	91.8152
Upregulated	DDIT4L	0.933735	5.74192	28.6734	1.42432e-49	1.86055e-47	102.609
Upregulated	TCAP	0.93016	6.1115	34.6564	6.0377e-57	1.00651e-54	119.609
Upregulated	SMPX	0.928602	5.70232	33.9776	3.64438e-56	5.8524e-54	117.806
Upregulated	ART3	0.923708	5.73289	30.8627	2.09488e-52	3.03047e-50	109.142
Upregulated	ANO5	0.923537	5.66554	34.9824	2.57358e-57	4.33153e-55	120.457
Upregulated	GAMT	0.920904	5.98355	26.5749	1.08005e-46	1.21969e-44	95.9761
Upregulated	SLC29A2	0.920717	5.87367	23.7714	1.44885e-42	1.39931e-40	86.4285
Upregulated	ADSS1	0.919127	6.06678	29.1527	3.30422e-50	4.449e-48	104.081
Upregulated	ASB2	0.918379	5.79093	41.6611	2.59157e-64	6.04837e-62	136.538
Upregulated	CKMT2	0.915219	5.85631	27.3635	8.53744e-48	1.00973e-45	98.5225
Upregulated	NT5C1A	0.911041	5.65518	29.5481	1.00424e-50	1.37329e-48	105.265
Upregulated	TMEM38B	0.904063	5.87218	35.3935	8.86345e-58	1.5361e-55	121.526
Upregulated	PADI2	0.899389	5.84769	21.3611	9.87557e-39	7.64876e-37	77.5896
Upregulated	SLC16A10	0.89616	5.76967	29.6292	7.87787e-51	1.0944e-48	105.516
Upregulated	UNC45B	0.888755	5.7343	35.9208	2.29431e-58	4.18329e-56	122.876
Upregulated	FNDC5	0.884226	5.81834	42.5569	3.56293e-65	8.66188e-63	138.506
Upregulated	ADCY2	0.87734	5.79778	26.5353	1.22865e-46	1.36983e-44	95.8443
Upregulated	CAMK2B	0.875822	5.69156	29.7826	4.98532e-51	6.98104e-49	105.973
Upregulated	MYO18B	0.873158	5.81781	30.7159	3.2058e-52	4.59953e-50	108.729
Upregulated	TRDN	0.871068	6.04998	19.8977	2.90041e-36	2.03891e-34	71.8595
Upregulated	ADPRHL1	0.869615	5.81398	43.1194	1.04475e-65	2.81344e-63	139.726
Upregulated	HOMER1	0.867212	5.73715	15.4963	3.77148e-28	1.64629e-26	53.1155
Upregulated	ACTC1	0.8667	5.74577	17.2642	1.5481e-31	8.74129e-30	60.9454
Upregulated	MYLK4	0.8656	5.7541	30.5331	5.45759e-52	7.76664e-50	108.194
Upregulated	USP13	0.862281	5.96333	24.4239	1.47874e-43	1.49618e-41	88.7473
Upregulated	HSPB3	0.861123	5.76503	31.7002	1.90752e-53	2.87839e-51	111.552
Upregulated	MYO18A	0.860739	5.94169	22.4882	1.46978e-40	1.24285e-38	81.8215
Upregulated	FSD2	0.859006	5.67058	28.2939	4.59145e-49	5.90946e-47	101.445
Upregulated	PPP1R14C	0.841305	5.60909	25.5571	3.11261e-45	3.34252e-43	92.6058
Upregulated	PFKM	0.840624	6.15669	28.9522	6.07394e-50	8.08454e-48	103.475
Upregulated	CASTOR2	0.838991	5.99929	34.5109	8.8533e-57	1.46196e-54	119.23
Upregulated	CLIC5	0.836327	6.05196	24.2869	2.37863e-43	2.37917e-41	88.2519
Upregulated	KLHL40	0.835153	5.68392	29.2209	2.68836e-50	3.64784e-48	104.293
Upregulated	PHKA1	0.83493	5.78167	27.1926	1.47244e-47	1.70686e-45	97.9768
Upregulated	USP28	0.833242	5.90503	17.7076	2.33079e-32	1.39243e-30	62.8722
Upregulated	LSMEM1	0.832463	5.77842	24.0932	4.67425e-43	4.59652e-41	87.5874
Upregulated	GOT2	0.830019	5.77157	17.3459	1.09018e-31	6.25655e-30	61.3092
Upregulated	OSBPL6	0.827906	5.75924	23.1088	1.53892e-41	1.3814e-39	84.0783
Upregulated	OTUD1	0.825468	5.90827	24.697	5.7622e-44	5.89833e-42	89.6996
Upregulated	HSPA2	0.824347	5.96419	23.7702	1.45495e-42	1.39931e-40	86.4623
Upregulated	LRRC30	0.823829	5.7157	34.1326	2.41087e-56	3.90739e-54	118.227
Upregulated	AC092153.1	0.817766	5.6559	28.951	6.09666e-50	8.08454e-48	103.475
Upregulated	ASB4	0.81752	5.71687	31.3077	5.8257e-53	8.64179e-51	110.438
Upregulated	CHRNB1	0.816195	5.73244	26.6894	7.44453e-47	8.51694e-45	96.354
Upregulated	CLCN1	0.815866	5.67807	29.5593	9.71017e-51	1.33832e-48	105.316
Upregulated	GMPR	0.809865	5.9375	27.2647	1.16943e-47	1.37381e-45	98.2236
Upregulated	KCNJ11	0.801437	5.76199	27.8643	1.75404e-48	2.19306e-46	100.115
Upregulated	SPTB	0.79784	5.70453	25.979	7.637e-46	8.40743e-44	94.0255
Upregulated	POPDC2	0.796845	6.06731	18.9892	1.12461e-34	7.42838e-33	68.2367
Upregulated	PLCD4	0.795228	5.77586	23.26	8.93749e-42	8.14801e-40	84.639
Upregulated	COBL	0.790757	6.13704	14.5574	2.78101e-26	1.06752e-24	48.8482
Upregulated	ABLIM2	0.788411	5.77105	30.9317	1.71579e-52	2.5238e-50	109.363
Upregulated	SCN1B	0.784964	5.74164	25.688	2.00932e-45	2.18454e-43	93.0616
Upregulated	DTNA	0.784054	5.9364	15.2268	1.28198e-27	5.35555e-26	51.9456
Upregulated	AGMAT	0.782061	5.6943	24.9415	2.49483e-44	2.59938e-42	90.5324
Upregulated	PHKG1	0.777509	5.67106	15.4514	4.62193e-28	2.00253e-26	52.9473
Upregulated	HRC	0.77382	5.80183	27.8563	1.79839e-48	2.23255e-46	100.099
Upregulated	CEP85	0.771265	5.71217	23.1967	1.12176e-41	1.01213e-39	84.4089
Upregulated	RETREG1	0.770634	5.82909	11.6092	3.85553e-20	9.64104e-19	34.6783
Upregulated	PHTF2	0.764687	5.89216	24.9765	2.21461e-44	2.32123e-42	90.6684
Upregulated	MYL6B	0.761978	5.9007	17.4758	6.25247e-32	3.63599e-30	61.9075
Upregulated	SMCO1	0.75846	5.6599	26.6428	8.66187e-47	9.84528e-45	96.214
Upregulated	SH3RF2	0.75773	5.78459	22.7764	5.12717e-41	4.39931e-39	82.8926
Upregulated	CACNG1	0.755036	5.6305	21.714	2.60463e-39	2.07234e-37	78.9483
Upregulated	JPH2	0.753854	5.82914	27.3939	7.74924e-48	9.2274e-46	98.6416
Upregulated	CD38	0.75296	5.84517	11.6097	3.84702e-20	9.6335e-19	34.7005
Upregulated	HSPB8	0.751609	6.27936	13.6528	1.93434e-24	6.58729e-23	44.5126
Upregulated	ALPK3	0.751407	6.03569	12.5442	3.95958e-22	1.15322e-20	39.2524
Upregulated	GOT1	0.75092	6.23987	22.6142	9.26491e-41	7.91087e-39	82.2882
Upregulated	CASTOR3	0.746711	6.19724	18.0363	5.81732e-33	3.54796e-31	64.248
Upregulated	MYOM1	0.745416	5.97474	21.0336	3.4465e-38	2.58917e-36	76.3316
Upregulated	RXRG	0.74465	5.6493	23.387	5.67371e-42	5.25464e-40	85.0999
Upregulated	TMEM182	0.738828	6.04165	12.497	4.98195e-22	1.44378e-20	38.9765
Upregulated	PRKAB2	0.735444	6.03102	26.0811	5.44831e-46	6.0359e-44	94.3838
Upregulated	PPP2R3A	0.73519	6.12401	21.351	1.02599e-38	7.91146e-37	77.5754
Upregulated	ARRDC2	0.732066	5.89459	14.7892	9.51969e-27	3.75299e-25	49.9517
Upregulated	SLCO5A1	0.728328	5.65131	22.2699	3.28302e-40	2.7235e-38	81.0334
Upregulated	SCN4A	0.726918	5.78968	15.6332	2.0335e-28	9.12674e-27	53.811
Upregulated	MIR1-1HG	0.726373	5.91261	28.3375	4.0111e-49	5.20077e-47	101.612
Upregulated	CNKSR1	0.72635	5.70625	21.7828	2.01125e-39	1.60753e-37	79.2152
Upregulated	TCEA3	0.726037	6.22599	17.0638	3.6741e-31	2.00973e-29	60.1201
Upregulated	SVIL	0.725023	6.14094	27.502	5.49866e-48	6.59237e-46	98.9744
Upregulated	CTNNA3	0.724779	5.65575	28.2626	5.06017e-49	6.4652e-47	101.371
Upregulated	IL32	0.723385	6.43461	17.3555	1.04609e-31	6.02329e-30	61.2956
Upregulated	KLHL31	0.719637	5.91406	11.9588	6.90112e-21	1.80294e-19	36.411
Upregulated	ARPP21	0.719548	5.92588	23.1982	1.11573e-41	1.0119e-39	84.4385
Upregulated	BIN1	0.716678	6.25043	23.4129	5.17268e-42	4.8161e-40	85.1242
Upregulated	TMOD1	0.716532	6.09367	22.8721	3.62156e-41	3.12275e-39	83.2257
Upregulated	SMTNL1	0.715328	5.96776	32.0498	7.12451e-54	1.08441e-51	112.55
Upregulated	NR4A3	0.714536	6.04529	10.7166	3.23393e-18	6.89485e-17	30.2755
Upregulated	TRIM54	0.713901	5.84901	23.5075	3.69244e-42	3.45628e-40	85.5509
Upregulated	LRRC20	0.7138	5.83545	25.1268	1.3281e-44	1.40043e-42	91.1883
Upregulated	E2F8	0.713772	5.65995	14.2029	1.44951e-25	5.27491e-24	47.2042
Upregulated	SLC7A2	0.711715	6.19999	8.40873	3.29478e-13	4.0844e-12	18.7644
Upregulated	C12orf75	0.710606	6.20346	11.9656	6.67658e-21	1.74689e-19	36.4651
Upregulated	PSTPIP2	0.710141	5.85102	14.6524	1.79094e-26	6.93553e-25	49.3212
Upregulated	CHRNA1	0.710012	5.67338	15.6286	2.07527e-28	9.2904e-27	53.7743
Upregulated	MYOG	0.709188	5.83114	24.8923	2.95132e-44	3.03881e-42	90.3914
Upregulated	FILIP1	0.706728	5.95861	20.6052	1.80109e-37	1.31909e-35	74.7244
Upregulated	TRIM55	0.70434	5.62505	23.758	1.51862e-42	1.45257e-40	86.4296
Upregulated	IDI2	0.702871	5.70629	23.5437	3.24553e-42	3.05429e-40	85.6714
Upregulated	RHOBTB1	0.699404	5.86681	14.9758	4.03687e-27	1.6319e-25	50.8208
Upregulated	PPP1R3C	0.69808	5.80533	19.8243	3.88311e-36	2.7188e-34	71.6421
Upregulated	PYGO1	0.695709	5.9807	27.2223	1.33914e-47	1.56268e-45	98.101
Upregulated	KCNJ12	0.695434	5.72521	22.2277	3.83784e-40	3.15387e-38	80.8871
Upregulated	DNAJB5	0.693173	6.10313	28.9245	6.60939e-50	8.69855e-48	103.41
Upregulated	MLLT11	0.689138	5.75461	11.5222	5.92548e-20	1.44658e-18	34.2713
Upregulated	ALPK2	0.688785	5.69987	18.9698	1.21705e-34	8.00873e-33	68.1799
Upregulated	CLTCL1	0.68642	5.92501	24.918	2.70341e-44	2.80002e-42	90.4832
Upregulated	COQ10A	0.683282	6.19795	27.9398	1.38425e-48	1.75579e-46	100.347
Upregulated	NEXN	0.681133	6.11353	16.0311	3.41892e-29	1.61743e-27	55.5343
Upregulated	EYA4	0.679185	5.7467	9.86788	2.25332e-16	3.9129e-15	26.0315
Upregulated	DYSF	0.678551	5.91474	17.6793	2.62772e-32	1.56448e-30	62.8066
Upregulated	TMEM108	0.677008	5.69807	13.5446	3.23322e-24	1.07798e-22	44.105
Upregulated	MYORG	0.676525	5.91806	21.9552	1.05578e-39	8.51634e-38	79.8885
Upregulated	KBTBD12	0.674569	5.73967	21.6714	3.05698e-39	2.41033e-37	78.815
Upregulated	BEST3	0.672822	5.62923	21.6046	3.93064e-39	3.08529e-37	78.5551
Upregulated	MAPK12	0.671667	5.98484	23.9505	7.71022e-43	7.49776e-41	87.1284
Upregulated	NOS1	0.670765	5.63618	19.754	5.13759e-36	3.5828e-34	71.3575
Upregulated	NEURL1	0.670567	5.81497	10.445	1.25483e-17	2.51023e-16	28.9361
Upregulated	C19orf47	0.670125	6.00459	32.2699	3.8496e-54	5.96313e-52	113.166
Upregulated	IMPA2	0.667917	6.17938	22.2854	3.10002e-40	2.59631e-38	81.0749
Upregulated	EPM2A	0.665626	5.83134	23.0463	1.92787e-41	1.72171e-39	83.9041
Upregulated	TPM2	0.665294	6.48543	17.0795	3.43248e-31	1.88345e-29	60.011
Upregulated	AKR1B1	0.66461	5.99589	16.1921	1.67165e-29	8.08303e-28	56.332
Upregulated	SMTNL2	0.662444	5.75589	22.2723	3.25366e-40	2.71201e-38	81.0639
Upregulated	SLC20A2	0.661617	6.39624	13.96	4.53276e-25	1.60286e-23	46.0047
Upregulated	RNF123	0.661268	6.20678	22.012	8.54539e-40	6.95714e-38	80.0751
Upregulated	SRPK3	0.659736	5.74538	21.9642	1.0208e-39	8.27226e-38	79.9174
Upregulated	HCFC1R1	0.659026	6.0837	15.3265	8.14299e-28	3.45959e-26	52.4324
Upregulated	PPP1R3B	0.658943	5.8859	14.9085	5.49936e-27	2.20276e-25	50.5254
Upregulated	LMO7	0.657795	5.77791	16.7742	1.29225e-30	6.81311e-29	58.8876
Upregulated	HOMER2	0.655505	6.19085	10.5793	6.4152e-18	1.33047e-16	29.5936
Upregulated	CLCN4	0.655473	5.8148	17.9226	9.38972e-33	5.64803e-31	63.8448
Upregulated	IER5	0.645483	5.91879	12.0452	4.51821e-21	1.20928e-19	36.8816
Upregulated	PRKAG3	0.644521	5.85068	24.0535	5.3723e-43	5.25345e-41	87.4957
Upregulated	GDNF	0.641349	5.89245	14.9416	4.72223e-27	1.90456e-25	50.6825
Upregulated	S100A1	0.640874	6.20395	11.0813	5.26426e-19	1.19205e-17	32.0749
Upregulated	FGF6	0.640295	5.80934	19.2546	3.82335e-35	2.55435e-33	69.365
Upregulated	TACC2	0.639722	6.1505	25.9401	8.68604e-46	9.50252e-44	93.9145
Upregulated	AGL	0.639463	6.26521	8.83052	4.04294e-14	5.59427e-13	20.8077
Upregulated	WIPF3	0.636698	5.76262	17.5116	5.36519e-32	3.14088e-30	62.0931
Upregulated	PLAAT1	0.63503	5.69505	20.5334	2.38214e-37	1.72301e-35	74.4514
Upregulated	PACSIN3	0.634398	6.094	24.4687	1.26613e-43	1.28851e-41	88.9319
Upregulated	CISD1	0.630582	5.94928	14.44	4.79658e-26	1.8017e-24	48.3628
Upregulated	DCUN1D2	0.630068	5.83204	21.2434	1.54548e-38	1.17109e-36	77.2032
Downregulated	SAA1	-1.22301	6.44525	-14.3997	5.78653e-26	2.15965e-24	48.0786
Downregulated	RBP4	-1.19455	6.33855	-20.2229	8.02721e-37	5.75854e-35	73.153
Downregulated	GYG2	-1.17401	6.3186	-26.5357	1.22722e-46	1.36983e-44	95.7886
Downregulated	ADIPOQ	-1.15472	6.40279	-15.7141	1.41292e-28	6.39065e-27	54.1559
Downregulated	CIDEC	-1.13893	6.20243	-30.8641	2.0862e-52	3.03047e-50	109.11
Downregulated	PLIN1	-1.05431	6.41701	-20.5848	1.94994e-37	1.42215e-35	74.6496
Downregulated	MAL2	-1.04908	6.50329	-21.0745	2.94633e-38	2.22296e-36	76.3424
Downregulated	PRKAR2B	-1.0422	6.51828	-16.5016	4.26239e-30	2.17518e-28	57.675
Downregulated	MGST1	-1.04213	6.88618	-18.2899	2.01296e-33	1.24946e-31	65.3824
Downregulated	THRSP	-1.03142	6.36593	-11.6578	3.03435e-20	7.67532e-19	34.9189
Downregulated	LEP	-1.02355	6.20537	-22.2446	3.60552e-40	2.97694e-38	80.8701
Downregulated	SCD	-0.99934	6.82083	-9.56703	1.01688e-15	1.64505e-14	24.5533
Downregulated	GPAM	-0.993856	6.28813	-22.924	3.00086e-41	2.65288e-39	83.4496
Downregulated	MMD	-0.985311	6.29411	-21.2808	1.34014e-38	1.0199e-36	77.2792
Downregulated	FASN	-0.972249	6.67185	-14.5035	3.56967e-26	1.36427e-24	48.6035
Downregulated	JCHAIN	-0.968635	6.12341	-7.47681	3.19875e-11	3.19037e-10	13.9722
Downregulated	GLYAT	-0.965048	6.12695	-21.6929	2.8192e-39	2.23291e-37	78.8114
Downregulated	FABP4	-0.960948	6.51618	-10.2833	2.81672e-17	5.38251e-16	28.1244
Downregulated	LIPE	-0.947649	6.31973	-20.8387	7.29493e-38	5.41061e-36	75.6345
Downregulated	DOCK11	-0.942209	6.22452	-22.9049	3.21523e-41	2.81397e-39	83.2913
Downregulated	CLMP	-0.940213	6.37261	-23.578	2.87319e-42	2.73328e-40	85.8
Downregulated	GABRE	-0.923035	6.412	-14.7585	1.09697e-26	4.26697e-25	49.8119
Downregulated	PTGER3	-0.919884	6.29129	-18.9472	1.33498e-34	8.75185e-33	68.0497
Downregulated	NNAT	-0.910983	6.24489	-13.5931	2.56817e-24	8.64486e-23	44.3239
Downregulated	COBLL1	-0.910388	6.24859	-15.2752	1.0281e-27	4.33637e-26	52.0749
Downregulated	PPARG	-0.894583	6.179	-22.8865	3.43653e-41	2.97787e-39	83.2469
Downregulated	KCNIP2	-0.892274	6.25466	-19.413	2.01647e-35	1.36279e-33	69.9987
Downregulated	GPC3	-0.885614	6.17938	-19.9695	2.18191e-36	1.55253e-34	72.1904
Downregulated	CHRDL1	-0.883986	6.33353	-15.8198	8.79124e-29	4.04952e-27	54.6829
Downregulated	CDO1	-0.87676	6.12229	-19.2389	4.07317e-35	2.70063e-33	69.2452
Downregulated	S100B	-0.876644	6.03679	-14.0348	3.18756e-25	1.13868e-23	46.3164
Downregulated	LPL	-0.873828	6.50574	-16.978	5.32551e-31	2.87709e-29	59.7818
Downregulated	LGALS12	-0.855989	6.05492	-16.5662	3.20935e-30	1.66203e-28	57.8552
Downregulated	TRARG1	-0.853221	6.13439	-18.9066	1.57611e-34	1.02558e-32	67.8884
Downregulated	DGAT2	-0.845871	6.51347	-14.4692	4.18713e-26	1.58297e-24	48.4948
Downregulated	PYGL	-0.838129	6.38868	-18.2405	2.47373e-33	1.52466e-31	65.171
Downregulated	PDE3B	-0.830474	6.04151	-19.2987	3.1978e-35	2.14461e-33	69.4424
Downregulated	AOC3	-0.826836	6.22148	-15.8151	8.97725e-29	4.12435e-27	54.6608
Downregulated	ABCD2	-0.814544	6.01479	-15.5484	2.98089e-28	1.3143e-26	53.33
Downregulated	TMEM37	-0.812786	6.30422	-15.8903	6.41022e-29	2.98416e-27	54.9925
Downregulated	FAT1	-0.809006	6.5792	-13.1333	2.30582e-23	7.24617e-22	42.1801
Downregulated	AKR1C1	-0.801083	6.25878	-13.2439	1.35717e-23	4.30362e-22	42.718
Downregulated	SLC16A7	-0.795226	6.1326	-15.5341	3.17929e-28	1.39825e-26	53.3521
Downregulated	SLC66A1L	-0.792314	6.0822	-20.8279	7.6036e-38	5.61575e-36	75.5671
Downregulated	SRPX	-0.790673	6.15704	-18.6703	4.15913e-34	2.65698e-32	66.9049
Downregulated	SFRP1	-0.788943	6.10766	-12.1198	3.13547e-21	8.5755e-20	37.1748
Downregulated	ADH1B	-0.784769	6.60601	-9.8029	3.12013e-16	5.31271e-15	25.6436
Downregulated	MEST	-0.777208	6.32121	-13.3274	9.1055e-24	2.9191e-22	43.1035
Downregulated	AQP7	-0.776775	6.27724	-16.3293	9.10946e-30	4.50429e-28	56.9701
Downregulated	LAPTM5	-0.763624	6.41709	-12.2904	1.36205e-21	3.82073e-20	38.0532
Downregulated	DEFB132	-0.758062	5.99935	-10.1598	5.22473e-17	9.61658e-16	27.3883
Downregulated	EGFL6	-0.757156	6.20493	-8.28986	5.93707e-13	7.19684e-12	18.2019
Downregulated	FGF2	-0.755441	6.27418	-15.5964	2.39954e-28	1.06333e-26	53.6898
Downregulated	CPM	-0.752843	6.27955	-12.1744	2.40085e-21	6.62847e-20	37.5402
Downregulated	ACVR1C	-0.751705	6.16666	-13.3945	6.60818e-24	2.14999e-22	43.4168
Downregulated	CYB5A	-0.74814	6.59668	-13.8318	8.29628e-25	2.91018e-23	45.5264
Downregulated	DDR2	-0.747165	6.3653	-18.5335	7.31772e-34	4.62417e-32	66.4279
Downregulated	SLC29A4	-0.743901	6.0365	-12.4284	6.95396e-22	1.98892e-20	38.7045
Downregulated	CALB2	-0.741895	6.20439	-10.4977	9.64608e-18	1.95876e-16	29.146
Downregulated	PCOLCE2	-0.74182	6.20272	-17.5943	3.77256e-32	2.23091e-30	62.47
Downregulated	MS4A6A	-0.737227	6.48622	-11.9786	6.26409e-21	1.64142e-19	36.5728
Downregulated	HACD2	-0.734534	6.71816	-19.968	2.1945e-36	1.55516e-34	72.2453
Downregulated	EPB41L4B	-0.732566	6.39808	-17.6065	3.5819e-32	2.12534e-30	62.4866
Downregulated	TSPAN6	-0.729193	6.37922	-15.4234	5.24629e-28	2.25629e-26	52.8994
Downregulated	GPR34	-0.727236	6.24471	-13.6335	2.11999e-24	7.2055e-23	44.5365
Downregulated	NTRK2	-0.722258	6.43179	-6.587	2.22242e-09	1.76103e-08	10.0861
Downregulated	PTPN13	-0.719496	6.30739	-18.1751	3.25126e-33	1.99685e-31	64.8621
Downregulated	ARHGAP20	-0.719067	5.86433	-15.3647	6.84569e-28	2.92261e-26	52.4826
Downregulated	ZNF117	-0.716671	6.2399	-16.5212	3.91108e-30	2.00761e-28	57.7544
Downregulated	CRHBP	-0.715788	5.88156	-11.2336	2.47187e-19	5.74603e-18	32.7407
Downregulated	EFEMP1	-0.71267	6.29288	-13.8139	9.02519e-25	3.15323e-23	45.4283
Downregulated	RARRES2	-0.710272	6.32	-15.1222	2.06571e-27	8.46797e-26	51.5408
Downregulated	GNG2	-0.710188	6.20351	-18.3352	1.66668e-33	1.03821e-31	65.5857
Downregulated	MRAP	-0.707448	6.11888	-11.8484	1.18681e-20	3.0505e-19	35.9006
Downregulated	PTPRF	-0.695234	6.44104	-21.3312	1.10631e-38	8.49333e-37	77.5275
Downregulated	SLC19A3	-0.694485	5.94301	-11.6845	2.65972e-20	6.73745e-19	34.9535
Downregulated	ADAMTS5	-0.689124	6.08159	-16.7163	1.66327e-30	8.6907e-29	58.661
Downregulated	ANPEP	-0.68583	6.27126	-8.13828	1.25569e-12	1.46824e-11	17.4646
Downregulated	HSD17B11	-0.681284	6.42108	-10.9244	1.14888e-18	2.53275e-17	31.3791
Downregulated	TNFSF10	-0.679142	6.62953	-10.8223	1.9094e-18	4.13641e-17	30.8608
Downregulated	P2RY14	-0.678012	6.11523	-13.6185	2.277e-24	7.69434e-23	44.4976
Downregulated	STEAP2	-0.676935	6.33588	-9.18007	7.05479e-15	1.05635e-13	22.6496
Downregulated	CD53	-0.676543	6.36652	-11.188	3.09931e-19	7.1476e-18	32.6574
Downregulated	GLIPR1	-0.67182	6.30448	-11.4184	9.89659e-20	2.38281e-18	33.765
Downregulated	CXCL16	-0.669789	6.19475	-15.6176	2.18154e-28	9.69178e-27	53.6619
Downregulated	CCND1	-0.668382	6.4386	-13.2737	1.17677e-23	3.74514e-22	42.7745
Downregulated	TBC1D2B	-0.666169	6.4097	-17.2791	1.45258e-31	8.22847e-30	61.129
Downregulated	EBF1	-0.662494	6.42441	-15.8628	7.25008e-29	3.34843e-27	54.8623
Downregulated	LMO3	-0.661464	6.49428	-8.78104	5.17409e-14	7.07844e-13	20.6661
Downregulated	COX6A1	-0.660709	6.65416	-15.11	2.18435e-27	8.93337e-26	51.4906
