# Supplementary material for: Adipose-enriched peri-tumoral stroma, in contrast to myofibroblast-enriched stroma, prognosticates poorer survival in breast cancers
Source: NPJ Breast Cancer. 2023 Oct 20;9:84. doi: 10.1038/s41523-023-00590-7 (PMC10589339; doi:10.1038/s41523-023-00590-7)
Supplement: Supplementary file 11 — Supplementary Dataset 9 [file 41523_2023_590_MOESM11_ESM.xlsx]

## Sheet: Elyada gene signature
Gene	Subclass
MYL9	myCAF
CALD1	myCAF
MMP11	myCAF
HOPX	myCAF
BGN	myCAF
IGFBP7	myCAF
TPM2	myCAF
CTHRC1	myCAF
ACTA2	myCAF
TAGLN	myCAF
INHBA	myCAF
COL10A1	myCAF
TPM1	myCAF
POSTN	myCAF
GRP	myCAF
CST1	myCAF
C3	iCAF
DUSP1	iCAF
FBLN1	iCAF
LMNA	iCAF
CLU	iCAF
CCDC80	iCAF
MYC	iCAF
EFEMP1	iCAF
HAS1	iCAF
NR4A1	iCAF
CFD	iCAF
ANXA1	iCAF
CXCL12	iCAF
FGF7	iCAF
KLF4	iCAF
EMP1	iCAF
GPRC5A	iCAF
SRPX	iCAF
MT2A	iCAF
MEDAG	iCAF
IGF1	iCAF
MGST1	iCAF
MCL1	iCAF
CEBPD	iCAF
S100A10	iCAF
UAP1	iCAF
TNXB	iCAF
CEBPB	iCAF
PNRC1	iCAF
SOCS3	iCAF
PTGDS	iCAF
FOSB	iCAF
NFKBIA	iCAF
CXCL2	iCAF
THBS1	iCAF
CCL2	iCAF
OGN	iCAF
GSN	iCAF
DPT	iCAF
PLA2G2A	iCAF
NAMPT	iCAF
ITM2A	iCAF
RGCC	iCAF
JUND	iCAF
NNMT	iCAF
ZFP36	iCAF
PIM1	iCAF
CPE	iCAF
GFPT2	iCAF
SOD2	iCAF
KDM6B	iCAF
FSTL1	iCAF
FBLN2	iCAF
NR4A3	iCAF
MFAP5	iCAF
ABL2	iCAF
SGK1	iCAF
CILP	iCAF
UGDH	iCAF
FBLN5	iCAF
ADAMTS1	iCAF
ADH1B	iCAF
WISP2	iCAF
GPX3	iCAF
S100A4	iCAF
IL6	iCAF
HAS2	iCAF
PLAC9	iCAF
IGFBP6	iCAF
FBN1	iCAF
BDKRB1	iCAF
TPPP3	iCAF
RASD1	iCAF
MT1A	iCAF
CXCL14	iCAF
PI16	iCAF
APOE	iCAF
IL8	iCAF
ARC	iCAF
PTX3	iCAF
TNFAIP6	iCAF
MT1E	iCAF
MT1X	iCAF
CXCL1	iCAF

## Sheet: Signature matrix
Gene symbol	B cells	Ductal cells 1	Myeloid & Macrophage	T and NK cells	Perivascular cells	Acinar cells	Activated DC	Fenestrated EC	Mast cells	pDCs	Plasma cells	myCAF	iCAF
LUM	1	12.161	3.942	4.097	25.885	5.716	6.27	3.103	4.281	3.153	7.906	431.67	431.67
IGFBP7	6.679	8.529	12.144	6.963	431.67	8.388	18.818	356.91	4.324	5.439	11.112	397.055	184.205
COL1A1	1	1.663	3.422	1	71.234	5.47	19.067	1	1	2.634	8.22	313.848	343.891
COL1A2	1	1	2.278	1	92.696	6.435	5.582	3.293	7	4.407	8.835	302.128	343.891
DCN	1	1	1.769	1	79.448	1	4.25	1.973	7.013	4.736	6.121	287.675	397.055
SPARC	1	1.154	4.017	1	169.228	8.492	1	161.274	4.686	2.341	6.896	287.675	209.178
COL3A1	1.447	1.003	2.115	1.544	80.679	1.321	7.145	3.694	4.663	3.312	5.378	285.323	298.717
MGP	4.114	1.033	2.319	1	179.219	3.198	4.634	168.102	4.435	2.071	11.018	253.794	313.848
SFRP2	1	1	1	1	1.851	3.065	9.414	5.302	1	1	3.605	227.729	140.195
BGN	1	1	1	1	149.931	1	1	22.606	1	1	4.382	224.739	69.975
CALD1	1	2.099	1	1	253.14	3.898	1	70.773	1	1.996	1.299	215.186	101.329
C1S	1	1	1	1	75.123	4.415	11.223	3.747	1	2.886	3.242	196.683	263.698
SERPINF1	1.679	1.325	17.4	1.712	80.713	16.835	33.626	1.701	5.553	110.67	4.687	193.978	242.021
CTHRC1	1	1	1	1	10.333	1	2.835	24.664	4.65	1	15.676	191.806	53.318
C1R	1	1.918	1	1	101.747	15.345	2.212	6.642	2.791	1	9.871	181.46	268.493
COL6A2	2	1.076	1.211	2.169	119.537	2.528	1.329	32.808	1.995	1.481	3.16	179.778	251.247
RARRES2	2.039	2.788	1.531	2.211	46.896	157.705	12.004	3.662	7.62	3.639	2.781	158.717	93.787
TAGLN	3.161	1.381	3.651	1	318.578	4.728	9.541	19.395	1	2.837	5.369	157.705	35.111
POSTN	1	1	1	1	10.306	1	1	7.837	1	1	1	148.595	20.482
AEBP1	1.008	1	1	1.01	51.119	1.001	1	6.178	1.003	12.814	2.523	145.03	74.506
APOD	1	1	1.375	1	2.497	1	5.249	15.599	1	1	4.529	144.144	149.967
MMP11	1.077	1	1	1.087	14.167	1.036	1.001	1.114	1.06	3.602	3.277	144.14	3.406
MYL9	1.157	8.806	3.313	1.218	265.329	4.832	12.845	28.525	1.123	2.71	4.833	140.666	41.837
SERPING1	1.625	17.131	7.542	1.775	126.008	44.896	2.249	27.605	1.546	10.797	6.408	140.195	201.618
COL6A3	1.997	1.051	1.262	2.141	17.801	1.682	3.385	1.053	1.995	1.459	2.454	134.709	108.047
FBLN1	1.001	1.394	1	1.006	10.064	4.394	1	1	1.001	2.599	4.159	131.626	275.677
SPARCL1	1.348	1	1.182	1.411	255.78	1.311	1.047	211.229	3.775	1.067	1.845	130.146	101.33
IGFBP4	1	9.142	3.37	3.987	144.581	1	8.801	164.872	3.428	2.433	1	128.691	147.301
FN1	3.934	4.351	33.372	1	34.679	15.845	1	20.036	1	2.696	8.358	123.152	78.365
SERPINH1	1.649	9.532	4.866	7.446	52.351	7.623	1.096	69.525	3.972	7.665	3.977	123.13	56.955
ACTA2	1.151	1.125	2.314	4.945	275.677	4.968	4.58	1.866	1.087	1.031	5.073	122.81	18.224
NBL1	2.189	42.708	1.478	7.397	38.018	2.046	1.806	14.21	4.528	1.639	1.515	121.114	60.239
ASPN	1	1	1	1	38.986	1	2.12	1	1	1	1	119.551	69.201
MXRA8	1	1	1	1	31.412	1	1	1	1	1	1	118.61	73.986
THY1	1.854	1.041	1.087	1.998	52.313	1.62	2.916	10.429	1.849	1.36	1.987	117.683	86.088
IGFBP5	1	1	1	1	139.366	1	4.026	16.762	1	1	1	115.284	71.503
MMP2	1	1	6.052	1	2.156	1.812	6.719	35.792	2.312	1	2.386	113.63	154.716
SPON2	2.267	1.289	1.297	7.184	11.419	2.553	1.462	1.156	2.25	25.281	2.917	112.782	71.318
TPM2	1.405	14.429	1.642	1.447	188.405	8.215	4.21	3.93	1.353	69.44	1.771	110.93	36.106
PCOLCE	1	1	1.501	1	64.99	1	2.076	1.412	1	1	1	109.319	141.897
CTGF	2.196	7.477	1.345	2.519	42.655	5.833	5.17	43.112	2.181	1.641	3.681	108.029	102.168
CYR61	1.013	14.896	1	1.022	54.485	11.39	1	91.995	6.565	1	3.817	106.782	208.081
CCDC80	1.272	1	1.014	1.337	28.164	4.097	3.624	5.977	1.266	1.059	2.044	106.563	244.269
NNMT	1	12.863	1	1	81.091	19.397	2.218	59.401	1	1	3.625	105.102	201.615
MMP14	1.061	10.852	14.655	1.089	18.219	11.938	7.395	23.508	1.06	1.009	2.247	103.043	50.887
COL6A1	1.997	2.083	1.157	2.13	67.888	4.422	1.33	8.526	1.996	1.599	3.712	100.691	176.908
VCAN	3.648	10.186	45.282	1.036	5.711	3.27	6.809	7.288	1.02	2.144	5.133	99.817	55.177
CTSK	2.562	1.106	1.411	2.83	11.022	2.009	2.681	1.129	2.49	1.948	1.702	97.835	61.992
SFRP4	1	1	1	1	4.352	1	1.594	1	5.356	1	1	94.53	54.769
NUPR1	1	15.194	18.573	1	60.587	104.177	2.023	12.821	4.744	1	5.113	91.137	53.126
MDK	1	158.211	2.245	1	30.936	28.724	2.057	20.129	1	1	18.598	90.818	36.468
PPIC	1	18.442	1.701	1	20.521	28.866	2.82	30.113	1	1	1	81.472	58.93
CLEC11A	1	1	14.806	1	21.525	5.351	7.252	2.07	1	5.937	2.501	80.679	51.75
HOPX	9.184	1	1.151	32.422	41.809	2.081	22.094	1.431	1	1	3.161	76.796	1.179
CNN3	2.407	4.763	1.047	1.7	106.071	14.094	8.91	68.677	1.52	1.213	1.958	75.739	69.189
COL5A2	1.638	1.015	1.052	1.734	19.65	1.438	1.112	1.931	1.628	1.25	1.194	75.636	49.87
IGFBP3	1	10.48	1	1	2.658	1	1	42.015	1	8.997	1	72.445	36.437
FSTL1	1	5.266	1	1	25.671	1	1.606	17.614	1	1	1	72.15	150.409
INHBA	1	1	6.823	1	4.183	1	6.504	1	3.139	1.889	1.859	70.153	8.75
MFGE8	1.074	12.623	1.697	3.83	127.581	1.053	2.144	5.614	1.069	2.018	3.88	70.06	46.633
TIMP3	2.267	1.081	1.32	2.622	83.094	2.002	1.47	80.583	49.984	1.686	1.454	69.616	89.177
IL32	12.84	77.911	8.149	192.361	21.963	151.345	55.371	56.552	7.16	8.031	19.567	69.089	21.098
THBS2	1	1	1	1	3.267	1	1	1	1	1	1	68.519	40.223
EMILIN1	1	1	1	1	22.957	1	1	1	3.974	2.659	1	67.419	37.347
ISLR	1	1	1	1	6.19	1	1	1	1	1	1	64.566	48.531
MFAP4	1.006	1	1	1.014	45.099	1	1	6.182	6.563	1	1	64.42	161.754
GGT5	1	1	1	1	28.583	1	2.208	4.831	1	1	1	64.071	22.375
RCN3	1.405	1.138	1.572	1.471	9.48	1.301	1.056	3.078	1.401	1.145	3.552	63.917	30.218
C7	1	1	1	1	21.571	1	1	6.241	3.527	1	1	63.801	104.857
COL10A1	1.001	1	1	1.003	1	1	1	1	2.476	1	1	63.163	1.472
PALLD	1	7.14	8.979	1	34.573	1.556	28.783	2.316	11.227	1	1.644	63.107	19.655
FAP	1	1	1	1	5.948	1	1	9.988	1	1	1	63.107	15.971
EFEMP2	1.101	1.139	1.001	1.138	20.252	4.73	3.101	10.818	1.096	1.027	1.717	63.043	41.133
PTRF	1	3.895	1	1	87.931	1	1	80.937	18.158	1	1	62.847	71.137
SULF1	1.003	1	1	1.008	4.262	1	1	1.419	1.003	1	1	61.494	14.388
PLAT	1	18.558	1	3.271	21.972	1	1	25.251	10.313	1	1	61.304	59.265
DKK3	1.051	2.355	1	1.817	44.63	1.026	1.001	5.759	1.051	1.003	1.002	58.057	8.838
COL5A1	1.638	1.013	1.052	1.765	10.413	1.438	1.112	3.869	1.628	1.225	1.107	57.054	40.44
HTRA3	1	1	1	1	2.437	1	1	1	1	1	1	56.501	45.868
SOD3	1.033	1	1	1.043	175.155	3.525	1	1	1.033	1	1.694	56.106	68.678
COL18A1	1.438	1.024	2.022	2.94	90.639	1.587	2.63	40.479	13.313	4.553	2.363	55.904	34.692
FBLN2	1.003	1	1	1.006	4.018	1	1	13.153	9.146	1	1	55.323	126.388
PRKCDBP	1	35.647	1.427	1	110.67	23.227	6.433	75.326	1	1	1	55.038	23.35
CFH	1	9.702	1.921	1	27.436	1	1	30.127	1	1	1	54.396	94.53
A2M	3.18	1.422	27.471	2.136	136.015	12.268	7.853	150.886	1.969	1.449	5.709	52.565	8.059
TNFAIP6	1.729	1.022	6.418	1.885	7.551	1.496	9.204	1.032	1.723	1.322	1.26	52.35	105.102
CHPF	1.034	10.742	1	1.713	10.7	16.733	1	1	5.983	10.226	48.774	52.055	25.019
TCF4	34.636	1	13.496	1	44.333	1.81	17.201	91.31	1	115.284	17.712	51.67	25.577
FKBP10	1.031	1.422	1	1.039	24.511	1.028	1	9.64	1.031	1	1	51.276	31.512
C3	4.254	5.899	40.128	3.447	2.344	107.276	7.083	2.053	10.731	2.12	10.8	50.246	218.737
MEG3	1	1	1	1	5.856	35.631	1	1.437	4.319	3.553	1	49.794	97.03
PRSS23	1.021	7.474	1	1.049	27.184	4.16	2.175	57.166	1.021	1	2.048	48.951	68.839
ITM2C	25.559	17.726	10.48	38.155	37.975	12.112	9.486	1.4	51.479	178.66	161.754	48.809	17.944
RARRES1	2.034	1.401	2.379	2.146	2.772	1.861	1.359	1.071	8.661	1.462	1.315	48.425	58.159
F2R	1	1.017	1	12.246	4.681	1	1	16.654	1	2.326	3.033	48.017	7.864
OLFML3	1	1	11.902	1	10.592	4.843	1.877	1	1	1	1	47.46	69.078
PTGDS	1	1	1	1	1.832	1	11.27	5.946	5.377	128.323	3.287	46.795	195.098
HTRA1	1	1	8.04	1	8.66	2.621	1	39.606	1	1	1	46.793	37.175
LOXL1	1	1.339	1	1	5.152	1	2.839	1	1	1	1	46.344	30.599
EMP1	1.004	12.567	11.799	1.015	16.646	1	2.235	119.842	1.002	2.663	3.926	46.091	218.185
TSHZ2	1	4.695	1	6.776	7.812	2.081	1	28.669	1	1	2.285	46.06	46.376
IGFBP6	1	36.724	1	1.731	21.393	1	1	3.503	4.546	1	5.516	45.998	128.315
IFI27	1.032	267.688	6.737	1.044	28.186	6.056	1	183.072	5.542	2.986	8.947	45.646	84.211
PRELP	1	1	1	1	18.657	1	2.124	1	1	1	1	44.511	34.587
ANTXR1	1	1	2.041	1	14.095	1	2.923	1	1	1	1	44.453	10.326
CPE	1	2.77	1	1	109.864	1	1.897	7.168	1	1	1	44.275	110.409
LHFP	1.265	1	1.013	1.361	98.424	1.099	4.965	19.413	1.262	3.402	1.464	44.186	76.81
MAFB	3.372	5.44	60.008	4.024	23.759	32.081	9.253	9.108	5.312	1	7.052	44.067	27.036
TMEM45A	1	6.968	1	1	5.323	3.948	4.937	2.859	1	1	12.582	43.93	15.165
PRDX4	7.669	25.08	14.796	6.446	15.63	68.6	7.509	24.085	12.266	9.547	160.274	43.835	39.166
TGFB1I1	1.412	4.656	1.031	1.481	54.764	1.326	3.774	12.781	3.077	1.096	1.069	43.753	13.045
PDLIM3	1.107	1	1	1.151	33.437	1.188	1.009	6.81	1.102	1.03	1.032	43.225	25.054
OLFML2B	1	1	7.507	1	23.88	1	1	1.262	1	1	1	42.924	23.655
FRZB	1.001	1	1	1.002	69.803	1	1	1	1.001	1	1	42.573	4.588
EFEMP1	1.1	1.056	1	1.138	4.607	3.463	1.92	12.244	1.097	1.691	1.02	42.226	173.441
MFAP2	1.006	1	1	1.018	4.652	3.919	1	9.992	4.465	1	1	42.2	22.799
PHLDA3	1.182	3.943	1.21	1.321	15.323	1.112	10.483	5.826	1.169	1.05	1.033	41.913	11.365
TMEM98	1	7.136	1	1	10.266	14.487	1	1.806	1	1	1	41.526	32.73
COL4A2	1.768	1.168	1.072	1.894	54.395	1.65	1.191	69.256	1.757	1.315	1.152	41.229	12.788
LAMP5	1	1	1	1	1	1	1	1	1	46.442	10.993	39.649	2.094
COL4A1	1.789	1.026	1.068	1.891	59.379	1.55	1.191	107.783	1.757	1.334	1.164	39.629	16.916
ENG	3.875	1.03	19.393	3.403	20.375	4.612	4.453	115.014	3.633	3.86	1.889	39.495	24.318
ECM1	1	12.246	1.447	1	18.107	1	1	1.396	1	1	1	39.093	38.039
PDGFRB	1.492	1.003	1.048	1.63	92.523	1.298	1.076	1.01	1.483	1.152	1.075	39.077	18.356
CLU	3.413	27.088	2.407	5.852	39.928	69.793	7.937	28.986	171.689	1	6.817	37.978	247.642
PRRX1	1.139	1	1.001	1.197	11.839	1.058	1.018	1.002	1.131	1.042	1.013	37.83	22.483
FBN1	1	1	1	1	6.013	1	1	7.158	1.984	1	1	37.57	91.15
XBP1	18.777	36.903	36.624	39.783	34.774	130.525	12.556	22.999	48.459	92.701	272.997	36.875	69.616
CXCL14	1	1.615	1	1	1	1	1	1	1	1	1	36.108	96.285
MT1E	1.044	60.356	6.689	7.576	117.683	108.558	4.721	19.275	4.628	1.001	5.53	36.053	61.431
GNG11	5.487	1	1	1	36.201	1	4.367	169.228	1	1	1.785	35.553	29.627
NDN	1	1	1	1	35.59	2.941	1	2.917	1	1.905	1	35.392	29.45
TMEM176A	1.003	27.52	45.711	1.011	14.893	23.851	100.909	5.432	29.389	2.411	9.275	35.327	65.85
TMEM204	1	1	1	5.118	19.504	1	1	34.139	1	1	1	35.234	5.153
S100A16	2.365	86.101	1.372	2.725	2.399	7.409	1.501	68.045	2.35	1.726	1.786	34.825	31.674
COL8A1	2.316	1.081	1.292	2.667	1.219	1.957	1.485	1.253	2.302	1.704	1.454	34.789	7.361
CYGB	1	1	1	1	22.13	1	1	5.048	1	1	1	34.402	13.601
MAP1B	1	1	1	1	85.949	1	1	12.959	1	1	1	33.689	30.165
MXRA5	1	7.218	1	1	2.119	1	1	2.803	1	1	1	32.723	14.355
CDH11	1	1	1	1	11.571	1	1	4.691	1	1	1	32.546	15.891
PTK7	1	1.316	1	1	9.883	3.96	1	6.537	1	8.818	1	32.256	15.114
RBP1	1.416	4.671	2.25	1.476	13.8	125.255	1.058	12.359	1.408	1.097	1.728	32.077	11.489
GPX8	1	3.888	1	1	7.451	6.607	1	6.03	1	1	1	31.934	16.075
CPXM1	1	1	1	1	6.069	1	1.896	1	2.764	1	1	31.919	48.318
PLXDC2	3.409	2.08	38.4	1.459	1.985	5.283	8.288	4.043	5.252	2.726	4.702	31.874	18.026
COX7A1	1	1	1	1	54.904	6.239	1	32.065	12.05	1	1	31.674	22.171
COL12A1	1.027	1	1	1.037	8.011	1.004	1	1.859	1.029	1	1	31.587	24.687
SRPX	1.169	1	1.002	1.228	17.401	1.077	3.82	6.399	1.159	7.415	1.02	31.327	112.511
CYP1B1	1	1	4.883	1	1	1	2.269	4.934	1	1	1	31.061	24.368
PLAC9	1	1	1	1	95.282	1	1	9.512	1	1	1	30.88	84.784
LTBP1	1	1.317	1	1	24.31	1	1	2.14	1	1	1	30.788	15.616
GJB2	1	3.826	1	1	1	1	1	1	1	1	2.165	29.652	2.078
NTM	1	1	1	1.001	1	1	1	1	1	4.187	1	29.549	13.654
MYLK	1.139	1	1.001	1.195	77.802	1.058	1.018	5.988	1.13	1.044	1.017	29.351	1.412
HSPG2	1	26.048	1	1	7.421	2.543	5.534	149.489	5.701	1	1.184	28.986	29.974
TGFB3	1.061	1	1	1.089	24.444	1.047	1.001	3.845	1.061	1.014	1.006	28.986	9.549
GLT8D2	1	1	1	1	9.544	1	1	3.194	1	1	1	28.821	26
CRISPLD2	1	1.053	2.029	1	75.952	1	1.657	1	5.374	1	1	27.912	56.655
C11orf96	1	3.994	1	1	113.322	1	2.7	21.283	1	1	1	27.791	86.246
PPP1R14A	1.416	1	3.398	1.42	106.543	11.217	27.979	7.95	3.394	33.214	2.176	27.66	1.001
SNAI2	1.07	2.55	1	1.098	16.097	1.054	1.003	2.156	1.068	1.018	1.002	27.592	20.304
SERPINE1	1.557	2.171	1.058	1.665	4.333	1.335	2.295	22.996	1.54	1.189	1.161	27.526	63.906
CST2	1.94	1.042	1.101	2.029	1.061	1.843	1.288	1.049	1.938	1.41	1.246	27.494	1.058
PERP	2.039	104.612	1.285	16.082	5.554	14.862	2.047	4.577	5.017	1.447	9.14	27.018	4.401
PKIG	35.058	2.014	1.337	1	49.497	1.803	1	34.269	19.135	4.039	3.492	26.87	11.584
FMOD	1	1	1	1	9.198	1	4.638	1.501	3.651	1	1	26.378	17.445
ELN	1	1	1	1	10.422	8.322	1	7.006	1	3.026	1	26.116	67.733
MOXD1	1.866	1.029	1.071	1.927	1.412	1.541	1.218	1.037	1.803	3.653	5.324	25.791	4.346
GREM1	1.439	1.001	1.032	1.488	1.015	1.235	1.061	1.003	1.435	1.11	1.056	25.595	3.155
ALDH2	9.082	25.251	46.539	1	11.94	15.964	129.768	6.811	8.661	47.528	16.419	25.577	22.391
HES4	1	18.944	1.464	1	56.253	1.819	1	16.232	7.725	2.842	1.531	25.459	13.521
LMAN1	11.575	9.013	10.154	9.983	11.776	18.801	3.232	14.943	12.257	20.481	83.079	25.368	18.618
PODN	1	1	1	1	3.329	1	1	1	1	1	1	25.161	52.823
NR2F2	1	3.253	1	1	46.314	1	1	10.75	1	1	1	24.91	7.639
LAMA4	1	1	1	1	20.406	1	1	41.432	1	1	1	24.401	23.601
CAV1	1	23.994	1	1	110.67	1	1	87	3.453	1	17.411	23.876	43.389
SPRY1	7.243	2.706	1.065	8.046	10.519	5.344	1.106	139.781	5.598	1.313	1.101	23.673	28.443
DPT	1	1	1	1	1	1	1	1	2.115	2.116	1.546	22.852	103.693
GPC3	1	1	1	1	4.626	4.783	1	1	1	1	1	22.766	70.418
ADIRF	1	23.498	1	1	273.872	27.096	1	61.189	1	1	3.266	22.635	20.644
NOTCH3	1.787	1.028	1.068	1.9	71.242	1.45	1.198	1.046	1.772	1.32	1.176	22.571	3.436
SGCE	3.161	1.036	1.072	1.909	22.666	1.93	1.208	3.928	1.782	1.326	2.635	22.411	48.672
PDGFRL	1.487	1.005	1.039	1.604	3.922	3.069	4.139	1.02	1.481	1.152	1.066	22.367	48.32
COL14A1	1.857	1.032	1.081	1.966	42.319	1.486	1.238	1.042	1.855	1.366	1.2	22.207	54.308
PPAPDC1A	1	1	1	1	1	1	1	1	1	1	1	22.205	1.758
DIO2	1.017	1	1	1.023	1	1.001	1	1	1.017	1	1	22.184	3.764
FKBP11	8.834	12.123	2.358	28.591	4.693	75.022	3.316	11.054	6.917	7.746	235.248	22.074	24.285
BICC1	1	4.051	1	1	1.736	1	1	1	1	1	1	22.019	33.151
CRIP2	1.981	12.598	1.125	2.161	79.329	1.872	1.279	142.796	1.92	1.403	1.52	21.949	9.925
SDC1	1.403	27.869	1.027	1.454	1.021	3.812	1.055	1.002	1.395	1.099	76.688	21.586	1.006
THBS4	1	1	1	1	15.622	1	1	1.343	1	1	1	21.511	2.614
COLEC11	1	1	1	1	14.276	1	1.702	1	2.01	1	1	21.465	3.098
CXCL12	1	1	3.42	1	4.89	19.581	1	25.672	1	1.979	1	21.122	112.246
CCL2	4.484	2.081	20.88	6.254	63.442	11.656	1.907	29.697	11.007	4.999	9.997	20.602	150.868
CREB3L1	1.917	40.501	1.097	2.008	1.064	3.73	2.917	2.002	2.061	1.398	1.252	20.498	10.474
FIBIN	1	1	1	1	1	1	1	1	1	1	1	20.345	8.142
GRP	1	1	1	1	4.013	1	1	1	1	1	1	20.189	1
EDNRA	1.05	1	1	1.061	29.14	1.022	1	1	1.05	1.003	1	20.172	1.795
MMP23B	1.001	30.627	1	1.004	1	1	1	1	1.001	22.418	1.404	20.019	44.541
MRC2	1	1	3.072	1	2.089	1	1	1.223	1	1	1	20.013	29.666
SRPX2	1	1	1	1	1	1	1	1.106	1	1	1	19.817	15.089
NPDC1	1	21.634	1.404	2.925	10.585	26.401	3.287	109.069	1	4.603	1	19.499	17.052
MSRB3	1.001	1.028	1	1.003	30.744	1	1	9.654	4.218	4.7	1	19.067	5.267
EHD2	1	7.123	1	1	55.463	4.279	2.03	16.083	1	1	1	19.037	16.262
PPAP2A	1	3.834	2.237	1	10.038	4.751	5.289	74.401	11.329	7.077	1.669	18.913	33.689
IGFL2	1.385	1.001	1.021	1.447	1.009	1.171	1.051	1.001	1.372	1.076	1.047	18.787	1.001
TMEM119	1	1	1	1	2.289	1	1	1	1	1	1	18.369	7.52
PYCR1	1	8.329	1	1	1.215	8.312	1	1	1	1	22.843	18.321	8.103
FBLN5	1.002	1	1	5.936	1.646	1	1.878	6.744	2.383	1	1	17.878	72.632
COL11A1	1.05	1	1	1.061	1	1.023	1	1	1.05	1.003	1	17.868	1
GUCY1A3	1.989	1.049	1.151	2.078	39.093	1.725	1.323	3.731	1.986	4.81	1.272	17.48	4.567
KRT18	2.703	239.747	3.628	4.155	19.545	103.473	5.117	6.842	6.695	1.026	15.574	17.331	7.331
BASP1	26.165	1.065	21.295	2.008	3.347	3.237	95.085	1.061	4.576	5.288	14.717	17.201	21.548
FSCN1	2.199	12.118	8.788	3.289	1.158	3.736	178.66	36.28	15.198	1.665	3.308	17.043	11.242
PTN	1	1	1	1	28.021	1	1	1	1	1	1	16.956	16.888
CFD	1	8.803	38.36	4.111	4.988	6.118	12.714	3.667	6.569	5.455	11.171	16.675	377.703
STEAP1	1	6.347	1	1	1	1	1	1.171	1	1	1	16.574	42.174
PDGFRA	1.488	1.013	1.041	1.606	1.036	1.297	4.035	1.01	1.483	1.152	1.066	16.502	37.999
GBP1	3.664	7.649	10.464	10.243	7.854	4.08	48.006	15.32	4.264	1	1	16.205	14.113
TXNDC15	6.718	6.087	8.823	10.898	14.473	8.956	5.225	15.303	26.37	7.672	71.229	16.101	16.952
FOXS1	1	1	1	1	20.633	1	1	1	1	1	1	16.011	1
UGCG	7.895	12	10.659	4.852	26.448	7.632	26.439	24.621	3.977	91.482	7.922	15.873	25.644
CRABP2	1.12	6.029	1.001	1.211	1	1.055	1.014	1	2.447	1.039	1.012	15.735	36.069
GPX3	1	2.241	11.461	1	71.688	4.8	3.399	16.232	1	1	3.739	15.626	80.955
ITGBL1	1.011	1.447	1	1.02	1	1.001	1	1	1.009	1	1	15.388	5.487
CRELD2	12.048	9.838	11.958	14.896	10.904	21.61	11.467	15.54	10.813	14.142	91.83	15.321	11.123
CRYAB	1	1	1	1	57.375	14.784	1	1	1	1	1	15.05	11.053
C8orf4	2.142	21.515	1.225	2.342	23.741	22.973	1.431	111.195	2.135	1.665	1.524	15.007	14.764
IGF2	1	1	1	1	1	1	1	25.738	3.438	1	1	14.857	46.156
IGJ	62.122	10.534	21.23	18.112	15.213	45.628	13.1	12.947	11.918	259.126	523.177	14.831	20.387
OGN	1	1	1	1	1.799	1	4.548	1	1	1	1	14.751	66.888
MAP1A	1	1	1	1	11.837	1	1	1	1.98	54.306	1	14.63	10.373
COL15A1	2.246	1.066	1.31	2.492	4.47	1.983	1.737	93.239	2.232	1.716	1.421	14.495	4.505
CD248	1	1	1	1	14.589	1	2.209	1	1	1	1	14.282	50.578
CTRB2	5.34	4.054	19.035	15.35	8.896	523.177	20.767	12.146	8.702	1.535	34.933	14.174	4.487
FGF7	1	1	1	1	8.499	1	2.939	1	1	1	1	14.064	100.909
LOX	1	1	1	1	1	1	1	2.874	1	1	1	14.016	25.792
ANKRD28	3.469	3.674	9.569	8.636	8.243	4.582	1.206	23.454	49.347	8.611	60.644	13.723	40.293
MFAP5	1.006	1	1	1.014	1	1	1	1	1.019	1	1	13.69	111.72
MLTK	2.507	3.585	7.086	1	47.223	1	10.236	4.486	1	1	1.821	13.67	10.352
LYZ	39.629	173.441	245.404	31.075	17.211	59.318	66.816	16.847	16.683	20.502	59.209	13.64	15.465
FCER1G	21.295	10.083	183.072	18.361	13.074	41.858	31.889	11.197	141.466	118.308	37.148	13.609	10.959
PTGIR	1	1	1.685	1	36.765	1	33.833	1	1	1	1	13.552	4.355
PGF	1	1	1	1	50.554	1	1	18.792	1	1	1	13.487	1.852
SMOC2	1	1	1	1	55.562	1	1	1	1	1	1	13.423	49.424
C12orf75	10.688	38.855	5.106	28.232	17.405	11.163	6.978	2.092	2.593	141.897	6.538	13.373	8.515
SRPRB	8.848	9.677	6.994	8.277	5.576	21.693	2.083	4.637	9.879	10.48	51.442	13.245	14.981
ADAM12	1.117	1	1.001	1.948	1.002	1.088	19.573	1	3.608	1.033	1.009	13.22	4.2
CD82	36.182	60.644	8.832	20.589	18.872	7.378	9.146	3.647	72.539	5.48	4.249	13.205	1.692
CNRIP1	1.001	1	3.811	1.002	9.29	1.008	1	11.321	55.767	1	1	13.201	10.672
OMD	1	1	1	1	1	1	1	1	1	1	1	13.114	22.019
IGLL5	92.702	10.613	19.048	21.029	16.436	37.015	10.648	15.606	9.148	11.918	397.055	12.989	10.25
SDF2L1	8.881	15.095	23.073	14.453	8.778	28.142	19.666	11.028	38.251	14.624	120.444	12.93	10.126
G0S2	2.772	13.302	39.279	1.195	10.308	11.083	84.211	3.485	1.088	1.04	10.409	12.81	16.725
MEF2C	87.778	4.105	45.901	1.099	59.152	5.572	16.336	59.665	1.056	52.695	45.521	12.778	4.702
SMIM14	88.707	25.099	12.464	5.704	16.576	17.085	34.862	7.757	13.483	28.228	10.455	12.752	22.614
KRT8	1	241.454	4.361	1	11.25	111.455	3.694	7.033	14.081	4.282	9.793	12.691	8.908
NRP2	1	4.934	6.96	1	2.702	1	33.292	18.148	8.48	1	1	12.583	3.908
SLC9A3R2	1	38.726	1.505	1	8.611	1	1	99.817	4.776	3.802	1	12.549	3.887
F3	1	45.013	1	1	4.024	21.148	1	1	1	1	1.54	12.519	53.083
ALDH1A3	1.765	1.037	1.065	1.885	1.049	1.445	1.189	2.054	1.755	1.313	1.166	12.487	51.71
CSRP2	2.369	1.091	1.33	2.784	94.71	2.828	1.501	12.703	2.352	1.729	1.605	12.466	3.631
RAMP1	1	42.607	1.741	1	5.425	51.4	26.398	1	1	1	1.54	12.353	5.32
CLDN11	1	1	1	1	1	1	1	2.031	1	1.996	1	12.353	41.129
ITM2A	9.261	1.485	1.459	57.578	1	10.639	2.181	54.173	60.582	2.051	24.573	12.232	66.816
RP11-572C15.6	2.062	1.05	1.173	2.168	3.149	1.74	1.388	1.094	2.061	1.494	1.345	12.128	51.442
REG1A	9.194	35.772	17.869	16.577	9.192	397.055	16.443	11.449	16.715	2.738	47.665	11.947	4.496
PPAPDC1B	20.466	14.911	5.309	6.07	3.803	23.665	5.215	6.141	11.542	4.177	78.959	11.721	8.371
HEYL	1	1	1	1	29.589	8.185	1	1	1	1	1	11.702	1
MMP19	1.06	1	2.89	1.075	1.854	1.033	1.001	1	1.059	1.009	1.004	11.604	45.901
TM4SF1	1	133.113	1.562	1	33.071	44.629	6.53	202.628	4.013	1	6.69	11.54	23.273
HSPB6	1	1	1	1	28.965	1	3.064	1.439	1	1	1	11.445	37.829
TYROBP	23.484	14.381	251.867	23.445	16.692	69.525	208.639	17.428	127.542	165.88	51.67	11.419	14.28
GJA1	1	1	1	1	1	1	2.132	42.255	1	1	1	11.416	32.54
PRSS1	4.853	82.541	15.326	12.634	7.099	431.67	7.506	7.598	9.352	1.626	27.403	11.315	3.635
NUB1	12.394	12.887	12.616	13.31	10.546	9.529	111.189	5.188	12.435	13.902	5.549	11.315	5.865
GDF15	1	24.786	1.374	1	1	40.909	1	1	6.073	1	1	11.297	3.232
STK17A	91.65	8.094	14.291	72.536	5.687	14.026	15.256	8.063	11.685	13.163	11.441	11.248	12.786
ABCA8	1	1	1	1	1.992	1	1.894	1	1	1	1	10.91	26.274
MGST1	1	32.854	9.772	1	1	37.349	2.078	2.178	1	13.476	1	10.793	75.526
IRF7	10.788	23.743	13.467	12.174	7.308	3.56	11.929	13.365	6.647	227.21	30.495	10.766	6.405
KCTD12	3.914	1.424	41.499	2.976	1.916	3.645	6.163	19.307	2.914	6.482	8.051	10.747	9.577
VASN	1.008	2.087	1	1.021	27.999	3.034	1	1.419	1.008	1	1	10.575	37.148
DPEP1	1.592	1.462	1.049	1.695	1.035	58.215	1.1	1.022	1.58	1.203	8.812	10.546	1.02
CNN1	1.531	1.006	1.044	1.658	27.912	1.328	1.089	1.015	1.524	1.184	2.117	10.534	17.331
KCNE4	1.043	1	1	1.051	31.652	1.018	1	1	1.042	1.001	1	10.42	13.058
SPCS3	12.455	18.4	24.844	15.317	10.317	25.026	13.122	20.675	10.194	37.687	123.829	10.395	11.975
EVL	60.819	1.896	20.918	100.267	10.459	18.042	6.946	10.517	10.79	4.621	11.248	10.385	6.165
KCNJ8	1.04	1	1	1.049	25.811	3.695	1	1	1.039	1.001	1	10.279	4.263
KCNS3	1.053	1.972	1	1.063	18.92	1.043	1.001	1	1.052	1.008	1	10.237	1
PAMR1	1	1	1	1	4.805	1	1	1	1	1	1	10.23	26.359
PTPRS	1	1	1	1	5.136	12.284	2.827	1	1	62.85	4.617	10.175	29.858
LMO7	1.035	64.841	1.942	1.045	1.343	7.113	1.838	1	4.622	1	2.025	10.133	1.645
RGS5	1.863	1.097	1.105	2.001	193.447	1.516	1.24	1.496	1.856	1.449	1.679	10.024	2.945
GUCY1B3	1.99	1.045	1.165	2.082	38.376	1.678	4.371	1.682	1.991	1.453	1.302	9.972	3.545
RUNX2	2.101	1.059	3.279	6.511	1.134	2.173	1.805	1.084	3.601	27.268	6.042	9.929	1.716
SEC11C	17.64	9.173	11.914	17.64	12.664	53.356	12.09	13.263	11.051	29.576	175.723	9.744	3.227
HYAL2	1	6.571	3.754	1	4.4	7.015	3.978	85.946	1	3.772	1	9.703	4.369
SYNPO2	1	1	1	1	31.354	1	5.014	1	1	1	1	9.679	3.628
DERL3	10.468	1.27	1.988	1	1.613	5.111	1	1	6.682	81.868	237.53	9.593	1
SEL1L	5.825	6.72	8.447	5.807	7.893	23.219	1.942	6.364	5.2	6.822	53.941	9.533	6.486
AIF1	17.08	7.314	196.141	14.313	6.847	56.006	26.85	13.584	17.002	23.507	31.227	9.52	7.765
RORA	2.988	1.605	1	34.442	7.437	14.142	2.968	9.234	8.017	3.606	4.538	9.443	7.622
LIMD2	103.693	3.74	33.738	63.518	9.269	16.969	25.495	3.15	26.599	31.454	17.673	9.423	2.776
CD40	44.568	3.709	13.922	1	11.125	8.432	71.592	18.615	4.196	3.658	12.419	9.404	10.212
PPAP2B	3.14	1.861	1	1	22.838	2.915	1	49.431	1	1	1	9.265	42.257
IGFBP2	1	4.225	1	1	12.053	111.983	3.54	21.076	1	1	1	9.211	3.247
IGF1	1	1	2.359	1	1	1	2.082	1.348	1	1	19.777	9.179	79.579
ID4	1	1	1	1	24.751	1.832	1	1	1	1	1	9.149	19.376
F10	1	1	1	1	17.002	1	1	1	1	1	1	9.05	30.455
ITGB2	34.861	6.057	113.593	70.516	4.962	36.219	33.769	8.214	24.028	25.514	23.61	8.838	6.04
SPATS2	5.915	4.023	3.977	2.723	4.295	4.68	13.444	4.808	4.984	9.367	32.557	8.834	7.363
MRGPRF	1	1	1	1	24.698	1	1	1	1	1	1	8.705	22.15
FGL2	4.975	1.085	53.896	4.945	1.518	8.905	7.568	10.324	17.006	1.807	17.819	8.683	11.833
TRAF4	11.469	24.319	1.962	5.286	5.438	4.26	4.376	4.647	9.169	51.197	5.368	8.673	17.935
MMP7	3.325	29.949	2.084	1	1.479	29.24	1	1.983	1	1	5.328	8.673	1.992
PTPRE	4.01	6.454	29.603	11.603	5.74	6.611	1	21.766	9.17	72.729	5.171	8.664	2.984
HSPA13	2.476	2.055	4.922	3.747	6.816	2.739	2.077	3.734	7.501	4.842	31.187	8.48	8.804
ADAMTS1	1.003	1.19	1	1.011	97.632	1.001	1	45.997	1.003	1	1	8.4	64.641
MT1M	1.044	12.428	1	1.053	86.544	37.229	1	16.343	1.042	1.001	1	8.377	35.093
PHGDH	1.673	6.415	1.061	1.811	3.983	15.038	1.122	1.022	1.793	1.245	20.842	8.248	16.879
FYN	4.875	1.634	3.714	47.298	2.524	3.479	1	15.381	4.539	6.367	1.708	8.202	12.25
MITF	1	1.821	5.772	1	6.652	1	1.575	1	20.138	1	1	8.119	5.137
MRVI1	1	1	1	1	18.034	1	1	1	1	1	1	8.093	1
CORO1A	135.562	4.929	78.845	132.354	7.429	31.441	19.923	6.005	38.419	94.162	34.403	8.09	5.924
GFPT2	1.001	1	1	1.006	1.358	1	1	1	1.003	1	1	8.073	61.801
CHN1	1.034	1	1	6.215	24.16	1.008	1	4.96	1.034	1	1	8.058	1.145
CYB561A3	34.32	4.553	11.433	6.697	4.943	3.784	13.621	5.832	11.797	91.31	5.641	8.047	8.832
EBF1	12.769	1	1	1	37.768	1	1	13.771	1	1	2.622	8.015	29.221
CD52	187.299	6.389	83.094	180.335	15.217	35.025	18.524	14.952	110.384	71.228	36.087	7.946	7.809
SPINK1	5.731	197.817	9.656	8.329	4.457	377.703	4.429	8.315	11.672	1	25.83	7.944	2.225
GPR137B	2.414	3.363	13.454	5.219	2.883	4.762	56.699	1.831	4.289	1.689	2.056	7.787	4.168
ARSA	3.811	7.757	7.463	4.245	4.651	14.661	7.42	5.85	5.897	9.926	45.622	7.768	10.64
C1QB	13.027	9.662	117.683	11.149	8.242	61.121	16.15	13.933	10.337	4.669	36.239	7.727	6.231
RFTN1	6.191	1	5.418	9.69	4.263	2.009	58.108	9.03	15.844	17.636	2.014	7.671	7.298
GAMT	3.837	1	3.666	3.596	13.518	68.437	5.875	1.388	5.774	5.073	8.485	7.608	5.039
HLA-DQA1	159.754	12.732	166.977	24.144	10.931	54.553	244.269	21.686	10.427	101.546	36.97	7.534	5.242
PPP1R14B	6.707	14.39	6.133	8.597	5.207	75.953	4.98	9.045	8.489	129.417	5.865	7.486	8.89
LDB2	1.828	1.03	1.076	1.945	5.225	1.558	2.987	43.528	2.523	1.352	1.212	7.412	9.329
TCEA3	1.994	10.131	1.141	2.13	7.244	40.456	1.626	2.349	1.994	1.462	1.385	7.346	9.449
C1QTNF1	1	1	1	1	33.167	1	1	3.665	1	1	1	7.318	8.932
PTGIS	1	11.194	1	1	1	1	1	1	1	1	1	7.227	28.389
HOXB6	1	2.609	1	1	5.185	1	1	2.924	13.793	1	1	7.227	1.265
NTRK2	1	1	1	1	36.95	1	1	1	1	1	1	7.213	12.577
SPECC1	1	6.263	5.824	1	12.69	5.404	32.496	1.308	12.346	1	2.21	7.212	2.345
TPPP3	1.266	7.675	1.606	1.358	63.237	1.345	1.037	7.848	1.263	1.062	1.055	7.121	62.253
ADH1B	1	1	1	1	5.773	1	1	1	1	1	1	7.099	61.305
PRDM1	3.628	1.833	13.885	24.135	2.536	4.841	6.32	8.544	4.027	1	42.579	6.991	1.395
PSD3	1	5.722	1.913	1	4.119	5.688	20.533	1.917	1	1	1	6.984	3.996
ACVRL1	1	1	1	1	3.585	1	2.837	34.547	1	1	1	6.79	10.729
CD69	132.354	3.301	26.348	144.581	5.666	18.863	19.323	7.117	186.277	18.712	20.837	6.79	3.284
ALOX5AP	40.55	6.566	120.478	59.266	6.746	35.979	19.011	12.374	152.795	184.675	28.231	6.586	5.143
DUSP10	6.085	7.336	12.487	13.812	1.225	5.416	20.37	2.159	56.403	13.074	3.915	6.571	2.174
NDFIP2	1.068	15.525	1	11.666	5.845	4.673	1.003	7.152	35.792	1.017	4.898	6.511	17.981
HLX	3.741	1	5.944	1	5.68	1	22.324	12.084	1	1.904	1	6.472	4.113
ADAMTS4	1.003	1	1	1.01	82.385	1	1	31.847	1.003	1	1.619	6.459	34.554
NEGR1	1	1	1	1	1	1	1	1	1	1	1	6.439	21.97
SCT	1.116	1	1.001	1.162	1	1.053	1.013	1	1.111	62.579	1.014	6.424	1
ARHGEF17	1	1	1	1.001	18.163	1	1	1	1	1	1	6.418	1.671
TNFRSF21	1.144	12.734	5.629	1.221	14.264	2.319	6.177	1	4.764	37.328	1.034	6.402	8.544
SMYD3	3.92	3.365	1.957	3.517	5.362	1	3.788	1.805	52.392	2.159	5.448	6.345	4.808
ABI3BP	2.109	1.661	1.212	2.249	1.28	1.8	1.412	1.806	2.108	1.549	1.39	6.307	32.287
CILP	1.139	1	1.001	1.201	1	1.059	1.019	1	1.137	1.037	1.014	6.291	57.688
ARHGAP10	1	1.525	4.216	4	16.685	2.792	28.806	1.106	1	1	1	6.287	5.433
MIR143HG	1.226	1	1.003	1.284	17.942	1.079	1.031	1	1.222	1.049	1.026	6.248	1
C1QA	14.442	10.489	122.791	8.539	13.065	50.243	18.135	13.883	12.157	5.324	27.653	6.223	5.211
CLIC2	1.609	1.014	6.766	1.695	1.787	1.481	53	15.441	1.583	2.911	1.565	6.138	9.51
ICAM3	58.545	4.614	17.675	53.863	2.622	11.282	8.723	6.938	22.934	11.989	71.139	6.121	2.725
MT1F	3.911	13.711	8.045	11.649	13.961	85.514	1	3.438	9.799	4.896	6.961	6.1	4.073
CD200	10.086	1	1	1	2.04	1	30.113	43.112	1	1	1	6.073	10.272
ANGPT2	3.677	1	1	1	31.912	1	1.914	15.127	4.228	1	1	6.067	1.466
HLA-DRB5	141.897	18.498	176.29	26.619	6.56	47.227	156.676	56.919	4.301	131.274	26.021	6.032	4.581
PRMT10	17.806	1.725	20.958	22.374	7.333	6.956	7.706	3.231	10.508	64.636	5.996	6.006	5.605
H2AFY2	1	1	3.384	1	2.719	3.087	16.366	1	2.89	1	1	5.995	1.056
PLN	1	1	1	1	49.98	1	1	1	1	1	1	5.966	1
PIK3IP1	43.013	10.455	11.032	65.209	4.888	8.043	6.527	7.692	14.146	4.452	7.189	5.926	4.419
PTP4A3	3.315	1	1	5.463	73.501	16.94	5.459	27.532	1.021	9.592	20.828	5.84	1.322
ARID3A	5.701	3.305	6.728	3.41	4.238	5.566	11.018	1.32	4.716	45.964	15.431	5.836	1.445
C1QTNF2	1	1	1	1	21.081	1	1	1.52	1	1	1	5.802	6.456
EPAS1	2.009	4.227	3.044	2.201	49.569	5.616	1.34	76.161	13.984	1.453	1.404	5.688	10.315
LEO1	5.173	4.287	3.211	4.507	3.465	2.058	2.4	3.478	37.248	5.659	2.209	5.649	5.686
C16orf89	1.001	1	1	1.004	1.09	1	1	1	1.001	1	1	5.607	21.806
CCL3	8.144	5.669	83.251	18.126	5.003	33.913	33.833	9.133	8.045	11.154	23.896	5.575	10.619
GPR183	75.636	4.238	73.491	50.548	4.495	26.944	121.452	5.665	36.447	186.277	31.312	5.565	3.918
EGFL6	1	1	1	1	26.599	1	1	1	1	1	1	5.51	9.596
SLC43A1	1	1.31	1.339	1	2.916	35.218	1	1	1	1	1	5.501	5.806
TNXB	1.536	1.017	1.045	1.662	4.655	1.331	1.09	15.657	1.527	1.185	1.078	5.406	78.031
MAP3K7CL	4.637	1.215	1.634	2.942	33.088	1.428	1.14	2.27	2.491	1.292	1.67	5.337	1.025
PTGER2	1	1	3.279	15.465	1.869	1	1	1.688	6.958	1	1.547	5.323	3.713
FAM13C	1.025	1	1	1.036	24.892	1.003	1	11.814	1.025	1	1	5.272	2.247
NCALD	1	1	1	3.395	4.072	1	1	6.391	1	1	1	5.251	34.634
CDH6	1	1	1	1	33.811	1	1	1	1	1	1	5.214	1.957
HEG1	1	1	1	1	5.402	1	2.216	40.504	4.764	1	1	5.177	14.316
LST1	14.449	3.104	120.779	12.771	3.523	27.967	61.243	6.143	8.747	15.753	21.658	5.176	6.198
LTB	165.88	4.763	19.167	113.601	6.399	23.919	9.931	3.226	11.996	94.725	12.739	5.157	1.802
SFRP1	1	1	1	1	1	1	1	3.41	1	1	1	5.119	37.127
CD53	110.148	4.387	71.597	78.71	3.66	20.977	25.635	6.162	47.157	48.318	34.987	5.094	4.458
DCK	42.177	4.038	17.535	24.805	5.262	3.926	27.343	5.058	9.059	65.992	3.744	5.059	3.36
PLA2G2A	1	1	1	1	1	1	1	1	2.032	1	1	5.058	161.255
INSR	1	17.605	4.126	1	4.703	35.569	2.036	89.33	1	10.944	9.376	5.037	10.26
VWA1	1	7.821	1	1	3.798	36.648	1	87.937	1	1	1	5.034	4.853
CTRB1	4.098	1.44	6.017	4.861	5.14	349.888	4.665	5.2	3.369	1.635	13.661	4.983	1.966
RAMP2	1	1	1	1	1	1	2.023	201.615	1	1	2.154	4.924	15.551
AC020571.3	2.032	1.05	1.157	4.146	1.092	1.781	1.36	1.077	17.323	1.492	1.329	4.9	1.066
NFKB1	7.148	3.351	13.225	6.802	3.709	5.705	65.854	8.343	10.371	11.437	4.626	4.88	11.552
APLNR	1	1	1	1	2.556	1	1	25.253	1	1	1	4.842	1.56
C1QC	9.213	3.907	113.335	5.973	7.38	48.185	11.854	15.571	13.639	3.348	22.044	4.822	5.143
CPVL	3.464	1.44	66.766	2.049	1.875	18.186	7.846	5.399	1.833	7.613	8.489	4.815	12.463
DAG1	1	6.406	1	1	5.182	33.467	1	4.643	3.442	1.765	1.425	4.798	3.319
SLIT3	1	1	1	1	24.011	1	1	1	1	1	1	4.784	38.723
SVEP1	1.448	1.002	1.034	1.512	1.273	1.323	1.064	1.006	1.445	1.116	1.058	4.765	29.023
CD14	10.945	4.613	128.691	6.444	7.035	30.227	6.748	15.027	5.949	3.511	22.754	4.698	7.409
CD83	101.978	4.146	67.888	27.3	5.143	34.486	184.205	6.436	63.507	61.869	20.73	4.692	5.881
DUSP5	4.821	12.152	7.876	10.064	3.616	2.37	68.838	8.865	5.36	71.048	28.957	4.688	12.795
CD37	176.29	3.831	64.125	86.689	5.838	28.29	31.961	7.423	84.505	88.089	25.099	4.678	3.34
ST6GALNAC4	8.123	1.374	4.437	3.812	4.347	9.356	1	4.222	3.945	27.836	33.803	4.664	3.973
S100A9	12.328	8.309	117.069	9.506	11.258	11.087	13.331	8.138	11.073	3.05	27.757	4.598	14.381
AOC3	1.688	1.017	1.058	1.795	26.818	1.408	1.139	11.353	1.679	1.263	1.121	4.596	4.598
KIF2A	6.652	2.76	3.735	13.956	4.304	5.497	42.414	2.437	1.613	6.67	4.602	4.569	3.559
TBC1D4	1.096	1.116	3.848	12.71	3.223	3.952	53.575	4.879	4.821	17.18	1.014	4.557	1.287
OPN3	6.656	3.564	10.24	1	1.667	1.233	24.013	2.293	4.541	51.119	3.94	4.554	1.896
PLEKHF2	31.848	6.717	7.106	7.192	4.725	3.388	4.703	2.244	18.963	6.753	4.079	4.545	2.919
LMOD1	2.377	1.079	1.298	2.709	30.587	1.975	1.504	1.112	2.363	1.736	1.457	4.535	2.085
CAMK2N1	1.06	27.442	1	1.075	12.327	1.04	1.001	1	1.058	1.008	1.001	4.534	8.11
QPRT	1	1.9	4.869	1	3.365	10.608	4.856	1	2.801	1	29.338	4.517	6.889
ORAI2	48.32	1.566	7.834	6.726	4.935	4.324	11.181	10.029	3.75	11.478	18.269	4.513	4.574
POGLUT1	5.139	2.709	4.104	5.135	4.875	2.204	36.989	6.717	1.031	2.355	4.198	4.499	6.083
JAM2	1.05	1	1.206	1.057	1	1.028	1	41.913	1.047	1.003	1.001	4.473	6.183
FLT3LG	2.174	1.327	1.041	16.51	2.993	5.214	1.8	2.148	5.771	1.102	3.013	4.42	2.005
CSTA	2.08	23.219	53.299	2.13	1.089	7.921	61.302	1.084	1.944	1.996	5.047	4.398	3.909
MS4A6A	10.204	2.365	123.152	6.698	7.241	34.104	19.744	7.045	8.264	63.771	15.574	4.394	5.15
ETS1	15.458	4.259	1.064	34.623	12.109	1.429	4.246	39.057	1.644	5.331	1.174	4.387	7.753
TRAFD1	4.037	1.683	3.061	4.213	4.184	3.058	37.268	1.565	3.236	4.594	1.907	4.353	4.23
ISG20	71.597	54.948	8.223	62.969	5.93	7.514	15.56	11.114	1.147	26.759	116.759	4.337	7.069
DMKN	1.067	12.722	1	1.081	1	40.032	1.001	1	4.823	1.008	3.644	4.337	2.954
RCAN2	1.32	1	1.014	1.394	30.953	1.124	1.044	5.189	1.315	1.063	1.038	4.309	2.468
RASL12	1	1	1	1	20.921	1	1	1	1	1	1	4.271	2.118
CELA3A	1.113	1.231	7.772	5.281	1.985	366.767	6.296	4.112	9.484	1.026	11.586	4.247	1.26
FAM162B	1.088	1	1	1.117	17.937	1.045	1.006	1	1.081	1.021	1.003	4.245	1
GZMA	4.191	1.066	3.119	85.083	3.789	5.609	4.874	1.483	2.146	1.769	8.573	4.239	1.114
RPS6KA4	4.053	9.313	11.399	4.707	4.526	3.853	9.86	5.111	4.434	35.627	3.142	4.215	3.901
SNX11	5.104	1.991	4.502	1.622	3.825	4.915	25.046	3.893	5.704	1	2.016	4.2	1.978
SERINC2	1.118	57.839	2.268	1.165	1	11.58	5.445	3.526	7.703	4.896	1.911	4.184	1
CKB	1	26.184	5.959	1	22.599	14.102	34.783	1	1	1	3.864	4.16	8.511
SERPINI1	3.935	1.018	1.051	1.833	23.443	2.584	1.979	3.686	3.279	2.104	22.783	4.15	1.298
NR2F2-AS1	1	1	1	1	18.619	1	1	1	1	1	1	4.121	1.626
SDPR	1.519	1.009	1.053	1.645	10.939	1.38	2.044	55.36	42.362	1.209	1.074	4.121	3.456
ADAM19	12.979	1	5.372	5.636	3.08	1.253	20.286	3.662	1.112	37.267	9.593	4.109	4.46
CCL4	8.033	3.046	42.022	71.777	6.213	26.809	31.874	5.728	28.275	15.082	19.772	4.048	6.554
MYH11	2.577	1.075	1.317	2.639	67.189	1.937	4.786	1.274	2.271	1.777	1.439	4.04	1.113
BIRC3	95.478	42.226	11.873	70.69	1.697	20.527	196.683	6.987	50.169	4.404	41.137	4.039	8.292
TSPAN8	1	180.892	1.694	1	2.199	6.023	2.134	1.147	6.274	1	6.959	4.023	16.506
CPB1	1.836	1.362	7.07	5.467	4.477	343.891	6.527	2.152	5.842	1.332	10.501	4.022	5.101
CCL19	1.459	1.003	1.037	1.554	9.631	1.39	83.216	1.02	1.456	1.125	1.064	4.019	1.011
KLF13	10.759	4.709	3.189	9.148	7.204	2.142	6.546	5.746	2.52	13.803	46.471	4.018	4.179
ENPEP	1	1	1	1	35.635	1	1	1	1	1	1	4.004	9.57
LIMS2	4.76	1	1	1	4.153	1	1	22.157	1	1	1	3.992	1
TBX2	1	1	1	1	23.953	1	1	1	1	1	1	3.99	1
CERS6	1.075	6.358	5.732	1.102	2.031	4.156	34.238	1.115	5.734	16.65	1.008	3.975	3.779
HMOX1	6.167	2.079	30.35	2.401	1.979	11.298	24.334	4.399	3.486	1	6.302	3.975	9.318
PTPRF	1	13.099	1	1	3.894	31.454	7.647	1	1	1	1	3.964	2.384
ARHGAP24	44.716	1.059	11.209	1	4.574	7.941	5.81	2.571	1	10.635	1.421	3.959	5.519
SLC26A2	3.235	1.293	3.279	1	3.853	1	3.397	12.939	40.104	4.577	4.044	3.921	4.229
7SK	6.797	23.115	4.335	10.217	5.323	57.625	1.008	10.248	4.608	3.733	13.245	3.887	4.747
DUSP4	1	31.645	5.589	48.46	2.007	15.625	59.717	2.816	4.95	4.59	4.062	3.878	3.726
APOBEC3G	17.095	1.316	6.353	49.31	4.272	5.528	26.164	2.007	12.727	10.054	16.127	3.873	2.316
CCDC3	2.106	1.055	1.193	2.263	31.042	1.794	1.409	16.438	2.101	1.646	1.382	3.866	1.067
RSAD2	1	6.567	1	1	1	1	1	1.402	13.189	1	1	3.861	1
HCST	21.065	4.616	74.295	109.059	7.266	24.521	22.053	6.246	25.001	61.305	17.573	3.844	4.875
CADM1	1.917	1.196	6.492	3.684	8.214	2.601	2.008	5.725	1.909	1.398	27.386	3.806	1.061
CSF1	1.878	1.063	1.955	5.663	12.778	2.08	1.249	5.955	37.388	1.378	1.235	3.767	17.944
HAS2	1.411	1.758	1.026	1.463	1.029	1.211	1.058	1.003	3.551	1.096	1.051	3.745	62.913
MAOB	1	5.983	1	1	1	1	1	1	64.415	1	1	3.743	3.936
TTC39C	5.193	3.955	4.189	23.058	1.685	3.889	1	3.771	1	15.039	1.946	3.743	7.259
MSRA	5.838	7.828	11.218	3.59	4.259	5.423	9.78	7.031	41.249	5.579	11.512	3.709	1.929
EVI2B	70.335	1.697	49.871	49.168	1.838	13.532	12.854	1	28.683	28.419	48.459	3.67	1.798
HSPB8	1	1	1	1	11.264	1	1	1.888	1	1	1	3.657	33.181
ITIH5	1.077	1	1	1.111	9.245	1.05	1.003	4.49	1.075	1.02	1.632	3.653	29.756
QRSL1	29.934	1.568	3.908	4.576	2.172	1	3.303	2.505	1	7.241	2.41	3.642	1.999
CAMK4	1	1	1	18.374	1	1	2.044	1	1	1	1	3.632	1
SYVN1	12.023	5.41	3.924	3.828	3.725	8.715	2.104	3.766	1.806	4.038	31.967	3.612	7.522
C1orf162	31.114	1.921	72.826	14.055	2.143	13.347	9.544	2.03	73.688	19.062	12.57	3.581	2.047
RSPO3	1.008	1	1	1.017	1	1.002	1	3.618	1.008	1	1	3.573	25.756
F13A1	1	1	23.719	1	1	3.891	4.677	1.327	3.74	4.338	2.086	3.565	1.64
FUZ	1	5.477	2.85	1	4.873	4.52	2.302	1.507	9.549	30.496	3.192	3.552	2.028
SLC15A4	6.661	3.188	4.78	1.037	3.605	2.645	13.183	2.038	2.17	45.525	1.84	3.523	2.753
TRAF5	24.911	1.099	1.879	11.606	6.082	5.758	10.657	1.708	5.915	1.223	1.127	3.516	2.885
ACAP1	66.211	2.092	10.875	82.543	1.615	7.745	8.834	1.999	24.07	31.512	23.599	3.506	2.14
CTRC	2.621	1.137	4.251	3.203	2.071	328.375	5.932	6.198	2.442	1.769	8.81	3.499	1.12
ITGA2	1.249	30.405	1.008	1.311	1.002	4.18	1.034	5.537	1.24	1.052	1.031	3.478	1.001
EFHD1	1	1	1	1	27.303	1	1	1	1	1	1	3.423	6.424
PTPRCAP	140.615	2.741	6.889	126.008	5.655	13.878	7.266	3.477	10.798	73.788	76.161	3.422	1.263
CD4	1.613	1.048	32.486	12.733	9.943	8.672	21.584	3.59	3.812	54.582	4.279	3.395	1.674
OSR1	1	1	1	1	1	1	1	1	1	1	1	3.321	32.462
SNX29P2	33.988	1.378	3.344	4.702	2.722	1.651	2.007	4.475	5.788	12.182	3.494	3.318	3.914
TOMM34	4.313	3.33	2.862	2.323	2.387	1.944	22.541	4.677	1	1	1	3.282	4.151
FAM49A	11.262	1	18.218	1.022	2.397	2.108	60.292	1.662	7.048	7.446	10.803	3.281	5.091
HAS1	1.41	1.001	1.539	1.465	4.97	1.211	1.057	1.009	1.406	1.105	1.055	3.275	201.615
RAC2	97.633	7.917	26.881	82.138	2.208	13.079	6.876	3.692	101.114	47.122	38.249	3.271	3.24
S100A8	12.757	2.171	97.428	7.567	7.163	13.328	8.548	6.934	4.2	5.106	22.289	3.263	10.756
TNFAIP2	1.772	5.649	13.143	1.908	4.254	5.818	58.873	6.24	4.314	3.739	11.182	3.254	19.727
MALL	1	24.688	1	1	1	1	2.205	31.498	3.614	1	1	3.218	4.379
PLAC8	55.709	61.058	23.195	20.588	1	4.655	3.394	1.363	1	148.595	9.959	3.215	1.025
PI16	1.644	1.022	1.051	1.769	1.041	1.383	1.114	4.056	1.777	1.255	1.111	3.191	49.024
RP11-620J15.3	2.827	1.001	1.967	4.258	6.123	3.164	1.05	3.472	26.784	6.903	6.14	3.186	1.639
TACSTD2	1.687	99.232	6.42	1.783	1.041	44.718	3.337	1.037	4.31	1.23	4.11	3.178	1.028
GPRC5A	1	63.032	1	1	2.252	1	2.941	3.709	7.006	1	2.901	3.168	80.07
IRF8	75.653	1.458	23.328	3.347	1.86	9.432	67.341	2.921	1	204.787	3.835	3.127	3.225
ACOT7	2.153	6.344	2.66	2.967	1.676	2.099	11.951	3.449	32.123	10.98	1.521	3.119	1.084
GPR116	1.451	1.003	1.035	1.508	16.37	1.255	1.064	38.855	1.446	1.117	1.058	3.075	1.005
NDUFA4L2	1.004	1	1	1.014	118.308	1.001	1.779	1	3.944	1	3.293	3.07	1.857
HLA-DMB	96.066	6.854	97.433	9.943	4.962	31.616	40.059	11.25	4.239	54.951	15.526	3.066	1.379
ARRB2	10.132	3.79	45.902	21.781	4.358	12.477	64.782	6.055	28.597	10.888	6.188	3.063	1.325
FCGR3A	5.841	2.694	77.131	8.04	2.209	20.836	4.317	4.737	1.416	2.166	10.951	3.049	2.068
RASGRP2	31.861	1	6.664	12.266	12.693	2.576	12.41	1.423	5.083	18.511	2.987	3.018	1.385
ANGPT1	1	1	1	1	18.647	1	1	1	1	1	1	3.001	3.355
TXNDC11	6.343	6.231	7.551	8.289	3.858	10.276	13.893	7.482	10.666	10.17	55.562	2.98	6.64
GALC	1.671	3.69	7.141	4.848	1.994	2.383	4.863	1.439	31.7	4.47	2.937	2.966	4.029
NQO1	1	67.04	1.228	1	3.465	1	3.466	14.309	5.272	1	1	2.944	5.43
KRT7	1	143.689	1.412	1	1.141	43.093	1	1	1	1	3.391	2.941	1
IL1B	2.805	1	42.575	2.914	1.922	12.38	13.232	2.382	1	4.104	6.726	2.914	4.885
LMF1	1.043	1.758	2.096	1.054	3.127	2.027	1	1.443	6.194	4.167	22.039	2.896	6.077
RASIP1	1	1	1	1	1	1	2.319	27.836	1	1	1	2.889	1.935
REG1B	3.95	1.672	5.185	5.079	3.215	337.597	3.311	1.763	7.786	1	12.143	2.887	2.047
ACSL4	3.471	1.377	10.269	4.721	2.728	1.036	14.249	6.321	47.428	3.641	5.406	2.886	25.322
CD2AP	4.099	26.52	5.724	4.116	2.054	5.889	1.748	6.842	5.123	34.204	4.819	2.839	2.049
TSPAN13	26.819	34.319	1.459	1.031	1.72	20.663	35.497	32.653	5.001	114.425	25.09	2.835	1
KDM2B	6.903	1.026	7.426	5.455	2.124	3.482	41.94	3.968	1	7.72	3.888	2.82	2.586
SERPINA1	6.27	37.776	87.312	4.691	2.038	64.054	31.44	4.98	1.579	5.366	17.379	2.812	5.209
CD34	1	1	1	1	1	1	1	52.264	1	1	1	2.783	30.271
PIK3R3	2.182	1.635	1.383	2.625	3.404	1.98	2.304	38.812	8.647	1.668	2.915	2.777	1.165
SLC7A7	6.041	9.793	29.01	2.677	1.233	6.149	12.177	4.471	2.248	2.011	10.448	2.777	3.818
ANPEP	1.432	26.634	14.633	1.478	2.052	88.089	6.764	1.003	1.414	1.101	1.835	2.763	8.781
LCP2	3.997	1.035	23.972	19.477	1.63	3.674	1.186	3.614	10.848	1.941	5.536	2.735	4.154
CD3D	5.846	2.151	4.176	146.391	5.5	18.37	6.111	1.256	7.535	3.6	12.927	2.72	1.549
FCGR2A	7.279	2.083	72.724	3.972	3.356	13.23	11.499	4.926	9.558	2.155	11.49	2.708	3.198
RNF212	1	1	1	1	1.213	22.923	1	1	1	1	1	2.705	3.397
ERN1	1.074	1.835	4.273	8.824	1.785	6.336	10.148	3.203	4.377	37.009	22.219	2.698	6.24
CD7	1.783	1	4.83	95.678	2.133	13.489	4.522	3.43	11.524	16.336	5.516	2.663	2.908
CST7	4.561	1.15	8.971	72.729	2.217	3.704	86.385	3.136	18.731	1.881	4.664	2.63	1.758
MED26	5.214	1.652	3.462	3.985	1.407	1.732	1.02	2.028	1.239	27.26	3.759	2.601	4.17
MANEA	1	1.395	1.842	1	1.604	1	1	2.094	4.002	2.183	23.727	2.586	1
TFCP2	5.01	3.952	4.75	1.793	4.381	2.83	21.604	1.348	1.039	2.571	1.002	2.535	2.396
HVCN1	55.856	1	10.885	1	3.449	3.106	3.661	2.793	1	27.225	3.012	2.525	3.276
FHL5	1	1	1	1	15.931	1	1	1	1	1	1	2.486	1
WISP2	1	1	1	1	1.413	1	1	1	1	1	1	2.475	44.017
MAML1	4.115	1.619	4.642	1.945	2.744	1.885	3.915	5.148	29.363	1.874	4.205	2.46	1.878
IL4I1	1	1.147	14.723	3.63	1	2.368	78.589	4.87	1	5.058	1.936	2.44	1.422
TFEB	16.518	3.307	8.902	1	1.807	3.596	6.129	2.327	1	1.966	4.472	2.422	3.264
TREM1	1	1	27.163	1	1	2.01	1	2.442	1	1	3.85	2.406	1.824
GK	4.424	2.215	27.225	4.402	2.18	3.375	10.862	1	3.846	2.974	3.878	2.391	3.486
CALB2	1	1	1	1	1	1	1	1	31.428	1	1	2.338	1.969
LDLRAD4	10.359	1.219	10.296	18.098	3.615	3.383	12.182	2.217	10.826	50.131	3.266	2.319	3.451
SAMSN1	31.389	1.229	44.067	57.378	1.834	11.113	97.03	4.037	166.977	4.322	19.777	2.291	3.8
FYB	6.111	1.183	55.048	64.919	2.08	16.363	12.628	7.555	9.382	11.678	5.238	2.288	1.597
MPP1	1.001	1.779	16.378	3.346	1.928	4.474	7.835	2.609	29.883	7.583	5.036	2.288	2.136
ARHGAP29	1	3.646	1	1	32.396	1	1	54.402	1	1	1	2.261	9.77
KIAA0226	9.968	1.454	3.999	6.662	3.565	1	19.678	1	1	59.602	10.041	2.26	4.6
CBS	1	1.276	1	1	1	20.656	1	1	1	1	1	2.238	1.406
DOCK9	1.493	2.019	1.038	2.327	1.621	1.281	1.073	26.358	4.244	1.138	1.087	2.209	1.754
FABP4	1	1	1	1	58.215	1	2.23	104.641	1	1	1	2.187	3.412
RCSD1	82.959	1.069	18.067	26.184	18.523	5.482	16.569	1.268	15.011	17.304	10.671	2.183	1
IFI30	22.136	2.356	51.791	1.05	1	14.987	54.859	1.953	6.414	3.358	17.491	2.161	1.985
SORBS2	1	8.305	1	1	25.623	39.296	1	14.057	1	1	3.421	2.158	2.028
GIMAP2	6.321	2.386	11.471	23.54	1.88	4.926	6.907	3.13	11.776	1.002	2.534	2.158	1.132
INPP4A	1.146	1.146	3.864	8.776	1.475	1.79	1.885	6.653	1.099	34.576	7.576	2.147	1.701
SPI1	25.541	1.911	91.31	1.104	1.766	15.109	73.589	4.158	32.049	8.556	16.451	2.138	3.981
ADAM33	1.1	1	1	1.137	1	1.049	1.008	1	1.096	1.026	1.005	2.127	21.046
HIST1H1C	11.423	54.583	7.336	7.693	9.865	12.123	7.476	4.521	3.646	34.772	51.197	2.117	3.334
NEK8	9.67	2.59	1.712	2.786	2.292	1	4.95	2.978	5.474	28.891	5.247	2.112	2.457
STXBP6	1	5.438	1	1	1	25.304	1	1.782	22.735	1	2.09	2.105	3.39
IL33	1	1	1	1	1	1	1	22.15	1	1	1	2.094	10.113
WT1	1.016	1	1	1.022	1	1.001	1	1	2.838	1	1	2.078	24.841
RNASE1	1	16.084	22.927	1	1	172.26	4.607	127.948	4.735	1	7.199	2.071	3.514
CLPTM1L	1.001	6.08	4.342	1.002	1.663	5.075	1	2.306	7.379	3.928	31.426	2.066	2.092
CLEC10A	3.581	1	31.877	1	2.034	5.004	14.636	3.207	2.142	4.214	4.687	2.064	1.122
VWA5A	1	7.548	3.506	1	4.105	3.282	1	4.896	123.829	2.082	4.086	2.054	3.81
SLC38A5	1	12.871	1	4.05	1	35.537	1	1.288	1	2.204	28.433	2.036	1.509
CPA1	1.802	1.023	3.551	3.567	1.612	316.213	5.545	1.039	4.034	1.315	7.271	2.031	1.036
EGLN3	2.127	6.704	1.859	2.313	1.153	3.161	1.417	9.22	2.121	36.238	1.381	2.029	1.197
IL7R	5.153	1	6.074	107.043	2.477	10.943	114.146	2.514	6.251	2.666	5.738	2.02	1
FCER1A	3.533	1	28.808	3.669	1.36	6.86	8.859	1.269	49.347	22.2	6.478	2.019	1
CECR1	7.436	1.059	23.135	6.513	1	2.328	2.025	4.379	1	17.267	26.489	2.016	1.033
BDKRB1	1.03	1	1	1.037	1	1.005	1	1	1.031	1	1	2.009	38.532
TP53INP1	5.213	1.261	2.51	1.679	2.267	5.668	6.661	1.573	5.238	2.237	23.492	2.002	2.976
PTPRC	91.482	2.367	64.412	128.315	2.394	22.62	40.126	7.062	34.72	34.679	21.04	2.001	2.568
MCM5	17.028	2.588	11.274	4.871	2.943	6.073	38.019	2.222	1	15.817	7.531	2	1.197
ADAP2	2.914	1	24.294	1	17.649	7.159	12.509	1.958	1	1	3.584	1.994	1.563
CYTIP	67.346	3.304	26.669	88.08	1.345	11.812	67.042	5.258	8.505	25.259	49.418	1.992	2.014
CCL5	14.014	1	9.073	163.27	6.33	13.375	6.728	12.431	4.295	3.467	16.487	1.99	1.685
TTI1	1.027	1.544	1.553	1.032	1	2.28	1	2.896	20.436	2.148	1.157	1.981	1.514
VMO1	1	1	13.145	1	1	1	25.349	1.721	1	1.65	2.032	1.976	1.059
PRSS3	1.653	83.229	5.73	4.677	2.12	356.91	2.045	4.892	6.77	2.045	10.295	1.969	1.199
ANXA2R	11.334	1	2.163	18.476	1.739	1	1	8.019	1	5.551	3.896	1.963	1.39
THEMIS2	19.386	3.513	30.272	5.965	1	3.701	30.908	1.39	7.117	64.919	28.431	1.96	1.851
RGN	1	1	1	1	1	15.219	1	1	1	1	1	1.944	1
CD48	98.226	1.282	27.409	66.295	4.723	13.331	5.248	1.381	23.087	14.285	15.397	1.94	1.492
TNFSF4	1.031	1	1	1.042	1	1.003	17.502	1	1.026	1.99	1	1.917	1.219
RPPH1	3.573	4.665	6.145	4.432	5.078	2.026	8.931	1.811	1	24.103	4.252	1.912	1.378
CLDN23	1	30.037	1.941	1	1	2.303	1.766	1.855	4.347	1.902	1.855	1.909	1.294
RASSF5	19.784	2.989	15.425	35.073	1.159	5.631	12.884	1.79	48.425	23.945	10.912	1.906	1.521
POU2F2	56.452	1.004	15.665	7.887	1	6.179	1.005	1	10.565	10.623	20.345	1.905	1
CDKN2D	9.092	5.032	3.522	8.332	7.033	1	1	2.151	2.757	35.681	1.942	1.905	1.797
RENBP	4.233	1.007	17.678	1.22	1.991	4.875	9.998	1.753	62.777	5.888	4.155	1.899	1
GJC1	1	1	1	1	23.228	1	1	3.415	1	1	1	1.889	1.446
CDKN2A	1	67.967	1.5	4.588	1	4.389	1.756	1.252	1	1	7.61	1.888	1.616
NCF1	84.935	2.074	27.267	34.985	4	8.47	13.148	5.06	25.005	54.168	41.992	1.88	3.356
SELL	82.982	1.06	13.394	35.41	4.26	4.097	15.802	1.917	1.456	102.581	5.577	1.856	1.274
PNLIP	1	1	2.252	1	1	239.747	1	1.793	1	1.352	3.747	1.844	1
RAB30	10.898	1.458	1	1	2.673	1	18.27	3.681	1	4.783	23.289	1.825	1
BMP2K	6.713	2.27	16.917	1.749	2.159	4.853	21.577	5.401	35.165	4.915	2.452	1.807	2.174
ANKRD44	32.353	1.104	9.025	17.093	1.389	4.88	11.221	1.994	9.69	11.591	7.425	1.805	1.452
STX3	3.395	7.327	6.328	3.896	3.491	3.128	1.607	2.274	36.015	2.039	1.791	1.788	2.63
LINC01133	1	64.202	1	1	1	1	1	1	1	1	1	1.77	11.506
S100P	1	209.178	1.663	1	1	1	1	1	6.715	1	4.44	1.763	1
MNDA	12.378	1.464	87.624	1.511	1.676	12.569	50.059	4.09	1	2.733	7.66	1.762	2.78
PTGS2	1	2.896	9.177	1	1	1	3.052	9.038	34.485	1	1	1.758	21.106
C15orf48	4.321	87.775	60.353	4.53	2.121	42.122	101.33	1.414	11.687	4.958	13.84	1.758	3.159
REG3A	1.008	6.827	4.425	1.016	1	292.732	1	1.113	4.286	1.757	12.337	1.75	1.288
SMAP2	46.664	2.062	21.624	22.77	4.884	5.618	33.689	3.595	6.225	15.256	19.37	1.73	2.729
OLR1	3.847	2.938	65.706	3.648	1.094	20.183	7.21	1.511	1	2.072	8.482	1.729	1.12
UCP2	69.44	3.723	49.831	44.076	4.437	20.352	34.519	5.455	16.506	94.725	20.331	1.725	1.769
CLEC14A	1	1	1	1	1	1	1	92.523	1	1	1	1.714	1.488
CHST2	1	1	4.56	1	5.279	1	16.224	1.944	5.453	1	19.661	1.713	2.255
IMPA2	1.958	4.835	6.071	2.034	9.451	70.151	1.263	1.098	5.066	5.114	2.04	1.71	3.404
PRKCH	1.702	1.118	5.593	32.613	1.65	6.82	3.194	21.634	4.558	1.92	2.042	1.695	1.11
OXNAD1	1.102	1.317	1.628	23.251	1	1.06	6.9	2.02	9.733	2.307	3.154	1.694	1
CALCRL	2.499	1.104	1.36	2.821	2.264	2.004	13.95	69.089	2.478	7.341	1.666	1.694	1.799
SLC17A9	4.288	7.431	2.529	1.075	1	2.006	1.001	1	1.056	1.008	24.784	1.689	1
CLIC3	2.858	36.2	1.432	10.129	1.455	1.714	13.617	3.584	4.358	131.274	5.045	1.679	4.276
PIM2	28.597	1.923	6.357	29.758	1.042	7.821	22.135	1.975	12.273	42.737	123.829	1.678	3.462
TSPAN15	1.011	17.831	6.429	1.028	5.925	6.055	30.139	14.698	1.008	1	1.454	1.676	1.069
GATA2	1.665	1.016	1.054	1.772	2.033	1.894	1.125	8.638	122.791	1.249	1.119	1.672	1.039
SIT1	29.12	1.05	1.413	31.744	1.099	7.054	1.352	3.347	2.522	22.527	5.747	1.662	1.052
MT1A	1.043	1.066	1	1.051	48.218	1.037	1	8.046	1.042	1.001	1	1.66	45.192
NKG7	6.463	1	9.698	82.273	4.087	4.211	1	3.687	14.627	13.549	9.798	1.652	2.6
RALGPS2	35.087	5.275	1.444	1	1.425	2.376	1	1	2.26	5.031	15.866	1.635	5.037
CLPS	1.291	1.198	4.322	3.369	1.997	313.848	8.764	3.565	6.671	1.05	8.373	1.632	1.181
AMICA1	3.536	1	49.613	27.526	2.159	7.098	18.732	3.581	4.351	90.301	7.106	1.631	2.094
BCAM	1.035	3.946	1	1.044	51.479	10.349	2.288	70.864	1.036	1.001	1	1.626	1.865
PAK3	1.017	1	1	1.03	1	14.942	1	1	1.017	1	1	1.623	2.159
C5AR1	1	1.483	37.408	1	1.998	8.831	8.39	2.391	1	1	3.013	1.617	2.033
CSF1R	4.534	1.05	63.368	1	3.06	17.188	11.716	1.384	1	9.232	9.125	1.616	1.723
P2RY14	4.934	1	3.499	1	2.021	1	8.366	1	22.611	28.536	1	1.612	1
SLC38A1	26.134	9.11	3.545	29.554	3.768	4.257	7.504	2.013	1	23.531	14.028	1.605	1
IL16	51.079	1	12.955	27.397	1.243	5.912	4.754	3.992	9.575	25.116	16.778	1.601	1.598
LY86	65.488	1.695	52.068	4.4	1.322	13.809	11.923	3.904	1	4.295	9.108	1.592	1.735
CD3E	4.219	1	2.314	121.117	1.47	6.254	1	3.144	1	6.261	7.875	1.587	1
GNG7	31.356	1	6.395	1	1	6.395	8.479	6.342	7.484	28.107	41.784	1.567	1.782
TMEM97	1	4.309	2.269	1	1	75.022	1	1	1	1	1.389	1.56	2.03
HS3ST3B1	1.015	1	2.669	7.031	1	1.003	7.682	1	1.009	19.016	1	1.552	1.274
RNASE6	57.47	1.684	61.677	2.592	1.992	11.82	1	4.661	4.749	84.211	16.951	1.548	2.403
TSPAN7	1	1	1	1	1	1	1	27.099	4.826	1	1	1.542	1
KCNK1	1.039	33.279	1	1.049	1	1.028	1	1	1.039	3.806	1	1.539	3.094
SLC19A2	1.124	1.584	1.93	1.206	1.001	1.34	1.014	1.127	1.202	1.042	1.751	1.524	39.252
MEDAG	1.216	1	1.003	1.267	3.145	1.074	1.027	1.234	1.209	1.046	1.024	1.507	67.422
ARNTL2	1	2.421	1	1	1	1	12.528	1	1	1	1	1.502	1
EFNA1	1.482	39.183	1.042	1.649	4.572	6.345	1.075	36.989	1.475	3.157	1.313	1.492	2.123
PTPN6	60.757	4.983	34.068	21.185	2.698	9.633	10.317	7.938	48.108	26.075	17.081	1.483	1.056
TRAF3IP3	43.417	1	11.091	49.947	1.279	7.685	8.59	3.092	23.53	10.028	13.479	1.473	1
FGFRL1	1	2.094	1	1.001	1	20.531	1	1	1	1	2.568	1.468	2.228
C3AR1	2.286	1.096	33.987	4.4	1.127	5.306	3.795	1.658	14.726	1.545	4.35	1.465	1.082
FCN1	1	1	54.175	1	3.631	5.682	1	1	1	2.989	6.904	1.458	8.815
PTPN7	23.374	1	10.697	36.64	1	4.041	5.512	1.593	37.167	9.813	21.828	1.456	1.127
CD2	4.534	1	6.684	133.896	2.535	17.877	1.75	1.339	4.7	3.341	6.667	1.455	1.983
MS4A7	12.407	1.376	71.597	3.367	1	17.126	17.95	2.591	1	3.145	8.388	1.454	3.399
VASH2	1.489	1.006	1.039	1.603	1.038	1.4	1.076	1.02	1.481	15.057	1.065	1.451	1.632
TESC	3.516	37.387	5.395	4.85	9.76	38.617	1	6.842	30.745	1	2.05	1.451	1
SERP2	1	1.782	1	1	2.906	1	1	1	16.276	1	1	1.444	1.26
ATP6V0A2	4.277	1.389	3.324	3.893	3.472	1	11.136	2.985	26.322	9.002	2.98	1.437	3.277
LAT	1	1	2.222	47.36	2.13	5.031	1	1.827	61.549	1	4.308	1.433	1
NCF2	3.631	1.683	35.357	2.189	2.798	5.068	8.887	1.191	1.971	4.007	5.356	1.429	1.077
CYFIP2	15.253	1.105	1.955	16.228	4.162	1.078	4.564	1	2.183	27.417	5.213	1.427	1
TINAGL1	2.212	45.705	1.288	2.496	118.915	3.382	2.922	43.612	22.346	1.665	1.51	1.423	1.45
C10orf128	13.045	1	10.003	7.3	1.474	2.152	5.273	15.746	31.889	1	3.381	1.422	1
KRT19	1.073	217.697	1.89	1.115	1.329	4.815	1.884	1.059	8.481	1.017	6.503	1.419	7.898
GZMK	4.405	1.072	1.666	71.411	1.458	2.052	1.436	1.087	7.097	1.696	6.044	1.414	1.136
LINC00649	1.503	2.3	1.038	14.759	1.021	1.3	1.063	1.005	1.442	1.135	1.963	1.411	1.006
CHN2	1.036	1.973	6.59	1.047	1	4.824	1	1.315	14.704	2.103	1	1.399	1.413
CHST7	1	1	1.781	3.855	4.295	1	16.413	4.939	1	1	1	1.392	3.578
ICAM2	12.38	1.512	6.592	13.168	4.104	5.251	2.25	70.151	9.779	3.931	47.597	1.387	3.158
MROH1	1	5.007	3.044	1	1.262	28.65	5.071	1	4.414	3.357	2.124	1.383	1.743
MIR142	52.099	1.076	15.893	18.126	1.823	4.353	17.313	1.536	11.746	32.391	9.451	1.383	1.308
PAIP2B	3.211	1	1	1	1	20.983	1	1	1	3.199	16.163	1.381	1
RAMP3	1	1	1	1	1	1	1	108.293	1	1	1	1.378	1
LGALS4	1.153	97.832	1.01	1.182	1	6.95	1.788	1	4.814	1.035	3.625	1.364	1
SLPI	1.006	156.17	2.06	1.012	1.773	6.042	1	2.055	3.629	1	4.147	1.364	10.933
PTX3	1	1	4.077	1	1	1	1	1.739	1	1	1	1.363	33.529
TEX11	1	1	1	1	1	19.217	1	1	1	1	1	1.361	1
ELF3	1.027	190.626	1.374	1.035	1.465	75.749	1	1.698	3.972	2.079	7.965	1.354	1.162
KLRB1	4.326	1	3.358	93.045	1.574	5.516	4.235	4.625	6.433	2.89	8.658	1.352	1
ACTG2	1.081	1	1	1.129	24.683	1.057	1.006	1	1.079	1.021	1.003	1.351	1
KIAA0226L	23.945	1	4.643	1	1	1.474	1	1	1	24.94	1	1.346	1.361
CYBB	26.261	1.038	55.043	1	1	8.034	5.664	1.427	1	31.512	6.966	1.344	1.135
ATP13A2	2.819	6.773	2	3.541	1.834	8.948	1	7.088	3.945	24.653	1	1.344	1.049
LSR	4.295	61.363	1.414	7.127	3.384	34.601	3.172	8.622	6.213	1	13.76	1.328	1.669
FXYD3	1	139.785	1.583	1	1	17.886	2.036	1	4.951	1	3.883	1.327	1
TSEN54	5.414	3.603	4.032	19.189	4.146	2.692	5.059	2.339	37.81	17.48	4.277	1.325	1.482
B9D1	1	2.111	1	1	1.282	5.635	1	1	1	1	17.366	1.324	1.608
MT1G	1.05	31.681	4.711	1.063	2.246	150.886	2.001	2.132	1.058	1.003	5.66	1.323	12.749
ELTD1	2.163	1.061	1.226	2.358	1.148	2.004	1.438	74.092	2.156	1.623	1.397	1.322	1.081
TMEM8B	1	1.787	1.524	1	2.008	1	1	1	1	18.613	1	1.322	1.129
EGOT	1	2.609	1	1	1	1	13.391	3.608	2.351	1	1	1.314	1
PSAT1	1	3.947	1	1	1.213	4.504	1	1	2.123	1	11.408	1.309	1
ERG	1	1	1	1	1	1	1	26.935	9.341	1	1	1.308	1
CTC-479C5.12	5.547	3.449	3.287	4.111	1.466	76.376	4.597	2.408	3.806	5.071	3.549	1.306	1
SEL1L3	24.689	13.482	5.9	7.224	1.069	5.979	9.353	2.692	1.964	45.427	60.125	1.305	1.291
GP2	1	2.17	1	1	1	221.79	2.51	1	3.702	1	2.131	1.302	1
GATM	7.075	7.355	13.512	1	2.895	144.14	1	1.235	5.03	4.554	4.24	1.3	1
CD70	10.204	1	1	6.735	1	6.449	19.951	1	2.649	1	3.098	1.297	3.693
ALOX5	20.423	13.64	34.452	1	1	21.312	18.788	3.986	58.002	3.543	7.673	1.297	1
EPS8L1	1.218	50.775	1.332	1.28	3.794	2.814	1.029	1.674	1.213	1.057	1.037	1.289	1
EGFL7	1	1	1	1	1	1	1	113.322	4.733	3.083	1	1.283	1.789
CD27	35.813	1	1.462	50.356	1.659	7.499	4.554	1	1	1	82.808	1.282	1.296
CD6	2.364	1	1.987	36.885	1	3.146	2.157	1	3.49	1	1	1.281	1
MEI1	4.904	1	2.15	10.448	1.429	2.878	4.992	1	6.188	1	48.777	1.281	1
SHC2	1.965	1.647	1.111	2.051	1.79	20.631	1.308	3.618	1.962	1.423	1.26	1.28	1.06
GSTA1	1	5.748	1	1	1	34.502	1	1	1	1	1	1.273	1
LTC4S	1	1.928	14.307	3.273	1	2.212	1	7.427	126.768	1	14.349	1.27	3.84
PLD4	10.153	1	29.167	1	1	5.704	15.592	2.205	1	148.142	4.343	1.267	1
BIN2	16.99	1	16.423	42.737	1	4.348	3.416	1	17.945	16.901	13.02	1.266	1
RAB33A	4.24	1	1	8.55	1	1	1	1	16.221	1	1	1.257	1
LCN2	2.271	179.159	2.357	1.917	1.062	15.128	4.792	2.677	4.919	2.16	6.494	1.255	1.047
FBP1	4.408	19.238	32.684	1	1.416	7.637	8.343	1.089	16.202	9.183	13.222	1.254	1.156
FAM26F	25.626	1	35.647	1.082	1.952	11.321	19.711	1.435	1.048	6.691	4.742	1.253	2.411
PSCA	1	81.068	1	1	1	1	1	1	1.919	1	1.844	1.252	1
BCL2A1	23.303	1.994	57.47	9.855	1	13.916	90.462	1.24	23.822	4.327	9.777	1.251	6.933
PALMD	1	1	1	1	2.156	1	1	46.473	1	1	1	1.246	1.485
HIVEP1	4.244	1.667	2.093	1.071	2.035	1.102	10.673	4.307	5.777	25.054	3.816	1.244	5.568
GRB7	1.253	25.278	1.007	1.322	1.001	11.279	1.035	1	1.245	1.052	1.033	1.242	1
DDR1	1	24.865	1.339	1	2.619	11.869	1.596	1.793	1	1	1	1.24	1.467
CD3G	1	1	1	60.655	1.667	3.366	1.772	1.924	4.383	1	1	1.237	1
MZB1	14.264	1.031	1.519	4.291	1	1.211	6.919	1.708	1.173	82.676	323.351	1.237	1.704
ADAMTS9	1.003	1.434	1	1.008	21.703	1	1	40.293	1.003	1	1	1.236	3.661
PSORS1C1	1	20.515	1	1	1	1	1	1	1	1	1	1.232	1.276
SLC45A3	1.806	2.223	1.159	1	1	1	1	1	49.565	1	1	1.224	1
PRKCB	27.628	1	12.174	8.498	1	1.033	12.523	1	13.115	40.745	5.209	1.219	1.028
GNLY	3.415	1	3.668	39.519	2.347	5.767	1	2.676	1	2.038	7.228	1.219	2.817
C11orf80	3.295	3.395	1	1	1	1	3.147	3.419	1	1	16.422	1.215	1
FICD	1	1	1	1	1.084	3.713	1	1	1	3.098	12.414	1.208	1.903
FAM46C	13.712	1.67	2.908	18.644	2.004	6.486	1	1	9.521	5.611	77.252	1.206	4.794
NOTCH4	1.878	1.037	1.14	1.909	3.308	1.501	2.809	62.065	1.773	10.544	1.246	1.205	1.035
SUSD1	1	1.196	4.328	1	1	3.394	8.981	1	4.342	32.063	1	1.199	1.921
GPR65	22.48	1	19.493	22.722	1.069	5.433	8.648	1.457	65.999	67.114	3.922	1.194	1
CTDP1	2.473	1.497	3.598	4.083	2.09	2.103	4.373	2.974	9.366	22.52	2.076	1.178	2.539
BCAS4	23.04	3.342	1	4.667	3.63	1	1	1	1	3.499	3.439	1.159	1
TXNDC5	1.918	1.042	1.108	2.012	1.059	1.678	1.272	1.046	1.915	1.429	13.77	1.158	1.055
IL1RL1	1.416	1.001	1.03	1.506	1.015	1.217	1.058	1.021	67.967	1.099	1.053	1.156	1.007
TFF2	1	89.894	1	1	1	1	1	1.439	1	1	1	1.154	1
RASSF4	1.859	2.263	31.876	1.931	5.734	11.423	123.152	1.179	1.715	3.878	4.998	1.149	5.452
AOAH	2.066	1.021	24.587	10.655	2.258	8.086	9.408	1.386	2.545	1.262	4.124	1.146	1.783
FCGR2B	30.027	1.016	28.949	1.57	1.015	3.012	4.951	2.145	1.424	1.117	24.013	1.142	1.476
ABI3	15.796	1.936	28.41	18.253	1.99	8.647	1.021	22.816	2.976	1.857	6.66	1.141	1.001
AREG	5.692	9.014	9.341	7.279	1	1	13.471	8.719	58.987	24.92	5.014	1.139	1
SCN9A	1	3.182	1	1	1	11.195	1	1	1	13.41	1	1.135	1.441
CPM	1	2.564	15.818	1	17.368	4.538	4.693	2.847	32.081	1	1	1.125	1.742
VSIG4	3.409	1.551	45.84	1	1.417	12.688	4.659	1.778	1	1	4.997	1.124	1.744
VILL	3.68	37.128	1.348	3.875	1.457	1.221	1.8	1.013	4.172	4.01	3.74	1.123	1.668
TFF3	1	97.832	1	1	1	4.638	1	16.311	3.339	1	2.707	1.118	1
SLCO5A1	1.577	1.006	1.045	1.651	1.035	1.322	21.205	1.022	1.514	1.177	3.372	1.118	1.014
GPR171	1.467	1.002	1.475	36.797	1.018	1.37	6.525	1.033	2.476	3.874	1.297	1.114	1.003
LAIR1	12.266	1.492	30.31	7.269	2.623	7.901	1	2.267	27.066	23.898	5.704	1.113	1.107
BATF	4.163	11.467	6.077	31.402	1.326	6.415	10.695	1	23.712	1	4.803	1.111	1
KLRD1	1	1	1	20.719	1	1	1	1	1	1	1	1.108	1
SDCBP2	1.77	56.601	1.074	1.913	1.486	6.999	1.18	2.93	3.869	1.329	1.179	1.106	1.03
IL15	4.24	2.876	3.786	1	2.047	3.531	29.092	8.065	1	1	5.275	1.106	1.366
FCGR1A	1.458	1.033	40.318	1.563	1.021	9.736	1.06	1.284	1.502	1.117	3.6	1.104	1.287
NPL	1	1	16.077	1.002	1	4.106	3.542	1	4.2	1	3.797	1.101	1
POLB	3.492	5.235	2.412	1	1	1.88	1	1.931	1	27.292	1.982	1.098	1.267
CCR10	1	1	1	1	6.641	1	1	1	1	2.392	37.426	1.097	1
HLA-DQA2	58.141	1.08	74.917	7.7	1	26.174	82.676	8.828	6.771	60.353	9.067	1.093	1
HCK	2.854	1	41.274	1	1	11.069	61.741	2.084	5.039	7.405	4.132	1.088	2.701
FAM65B	39.123	1	6.149	15.566	4.314	1	1	1	7.605	10.535	2.452	1.086	1
FAM212A	7.315	1	1	1	5.718	1	1	11.824	27.527	3.165	1	1.085	1
S100A2	1	24.818	1	1	1	1	2.332	1.284	3.507	1	1	1.079	2.176
SLAMF8	1.358	1.002	13.835	1.398	1.005	3.664	1.977	1.168	1.323	1.065	1.918	1.079	1.002
ANK2	1.725	1.02	1.062	1.854	5.428	1.488	1.167	1.037	1.718	1.289	1.138	1.076	35.323
TBXAS1	4.732	2.363	38.209	3.174	1.262	10.93	3.857	3.243	18.795	8.14	15.413	1.075	1.12
CD93	1	1	20.413	1	1.753	2.253	3.407	75.127	1	2.588	1.75	1.075	1
CBFA2T3	6.083	1	1.421	1	6.725	4.566	2.153	1.1	1	16.563	3.38	1.074	1
LAT2	34.036	1.424	27.836	5.635	1.85	6.565	7.814	1.319	58.435	1.59	10.235	1.073	1.326
CLDN4	1	150.409	1.535	1	1.295	39.629	1	1	4.193	1	5.516	1.073	1.736
SYCN	1	1	1.774	1	1	255.106	1	1.881	1	1	4.44	1.072	1
GPX2	1	57.368	1	1	1	4.123	3.398	1	1	1	1.648	1.069	1
IFT172	1	28.456	1	1	1	5.677	1	1.124	1	1	1	1.068	1
EPHA2	1	27.548	1.374	1	8.432	1	1	3.136	1	12.671	1	1.068	1.949
CLEC2D	14.143	1	2.418	24.833	1	3.188	2.046	1.244	2.581	1.707	3.134	1.068	1.218
GNA15	1.426	6.026	22.68	6.471	1.021	6.404	15.69	4.246	20.964	48.356	3.953	1.066	1.062
SLA	19.603	1	29.431	45.87	1.622	6.422	10.138	3.641	26.82	3.903	6.662	1.065	1.273
C19orf33	2.224	171.096	1.66	2.543	1.138	2.628	1.452	1.149	5.988	2.361	2.474	1.065	1.12
TTYH2	1	1	2.787	1	1.562	1.946	26.232	4.017	1	4.752	1	1.064	2.29
CPA2	1.766	1.309	1.957	1.862	1.05	298.717	4.453	1.031	1.72	1.289	4.549	1.064	1.038
LCK	9.066	2.387	2.039	74.711	1.727	10.499	1	3.25	5.797	1	3.568	1.063	1.128
CSF2RA	1	1.115	32.301	1	1	6.514	102.164	1	4.317	25.412	4.388	1.062	2.844
KCNK17	1	1	1	1	21.696	1	1	1	1	13.463	1	1.062	1
CYP3A5	1.037	79.329	1	1.049	1.237	5.965	1	2.073	2.001	1.49	1.861	1.061	1
CHAF1A	1	1.24	3.02	1	1	1	5.323	1	4.015	17.335	1	1.061	1
MCAM	1	1	1	1	50.095	1	1	34.79	1	1	1	1.059	1
SH2D2A	1.852	1.032	1.11	27.326	1.722	3.484	2.07	1.036	10.448	3.351	1.602	1.059	1.046
CXCR6	1	1	1	22.201	1	3.105	1	1	1	1	1.521	1.058	1
RUNX3	11.384	1.059	9.405	29.587	1.135	5.266	15.704	2.633	4.398	6.338	4.473	1.057	1.061
SLAMF7	1.395	1.001	2.535	6.087	1.003	1.231	15.986	1.558	1.324	16.001	46.961	1.055	1
PTGS1	3.287	1	16.746	1	1.494	4.374	4.428	1.996	53.48	1	3.508	1.055	10.526
CELA3B	1.087	1	2.207	1.17	1	309.598	1.006	1.444	1.08	1.024	4.647	1.055	1.113
RP11-1143G9.4	3.236	28.422	46.314	3.135	1.963	6.755	13.014	1.073	3.843	4.915	4.98	1.054	4.496
LAG3	2.001	1.242	2.05	16.656	1.677	2.545	3.755	1.098	1.987	1.571	3.679	1.053	2.28
ZNF385D	1.278	1	1.009	1.341	1.84	1.138	1.037	21.833	2.278	1.057	1.034	1.053	1.001
CDCA7L	16.397	4.59	2.021	1	4.406	5.071	1	1	10.7	10.547	2.702	1.052	2.095
PSTPIP1	3.942	2.143	8.213	16.892	1.266	3.894	4.696	1.131	4.243	3.236	2.21	1.051	1.425
TUBB2B	1.081	1	1	1.114	1.621	1.053	18.029	1	1.079	1.021	1.013	1.051	7.294
C19orf59	2.317	1.081	20.934	2.544	1.216	4.077	1.448	1.081	2.588	1.744	2.296	1.05	1.146
SAMD3	2.515	1.088	1.321	19.178	1.254	2.016	1.514	1.189	2.405	1.753	1.564	1.05	1.12
CTSW	4.46	1.139	3.942	65.998	1.339	2.274	2.681	1.257	39.7	9.07	12.495	1.05	1.186
ASGR1	1	1	16.703	1	1	2.499	3.69	5.797	1	1	1.161	1.049	1.294
RP1-313I6.12	34.843	12.831	6.425	18.749	2.753	6.576	5.102	1.747	11.455	22.777	15.636	1.047	1
PIGR	1.564	60.776	1.056	1.662	1.027	16.349	1.088	1.014	1.519	1.237	2.762	1.046	1.013
ERBB3	1.704	34.104	1.06	1.971	1.044	17.873	1.152	1.054	1.696	1.277	1.437	1.046	1.043
LAMC2	1	27.152	1	1	1	3.258	1	1	1	1	1	1.045	1.439
RHOH	53.618	1.235	10.354	52.264	1.334	4.265	16.281	1.055	53.083	16.187	17.455	1.045	1.057
STAT4	2.557	1.097	2.057	16.326	1.251	2.134	1.684	1.115	3.071	1.974	3.761	1.045	1.139
ADRBK2	7.065	1	8.025	1	3.22	1	25.233	1	2.027	5.855	1.7	1.045	1.121
SPOCK2	15.62	1	1.197	58.215	1.293	6.304	2.217	6.067	6.112	1.706	5.326	1.044	1.565
EAF2	14.87	3.725	6.04	1	1	4.016	4.126	1	6.552	10.467	28.516	1.044	1
SPINT1	3.972	63.71	11.007	1	1	21.243	21.04	1	4.418	1.839	3.846	1.044	1
AC092580.4	1.558	1.008	1.055	38.96	1.027	1.568	1.082	1.021	1.51	1.171	1.776	1.043	1.019
FGR	4.341	1	26.155	3.906	1	3.722	12.252	2.69	4.27	1	3.508	1.043	1
TMEM154	33.228	3.849	6.686	9.537	1	1.679	1.963	1	24.745	1	5.651	1.042	1.5
SORL1	6.765	8.864	24.757	13.278	2.137	4.863	6.089	3.786	1	12.002	2.173	1.042	1.244
LGALS2	1.166	8.768	20.092	1.211	1.622	114.146	57.309	1	1.11	1.038	4.042	1.042	1.228
TNFRSF18	1.167	1	1.017	27.747	1.001	5.964	23.259	1.001	14.766	1.044	27.342	1.041	1
SHE	1.106	1	1	1.15	1	1.05	1.009	17.477	3.965	1.03	1.006	1.04	1.706
LILRB4	1	1.019	37.522	1	1	5.709	26.429	1	1	72.826	8.117	1.04	1
GRAP2	3.742	1.07	1.256	17.445	1.261	2.736	1.45	1.082	53.4	1.681	1.527	1.039	1.078
CD72	34.79	1	7.817	1	1	1	2.053	1	1	5.264	1.55	1.038	1
CIB2	1.024	1	1	1.036	1	1.022	7.584	1.435	1.022	14.691	1	1.038	1
GRB10	2.192	2.647	1.275	2.47	1.635	31.6	1.449	22.418	4.808	1.646	1.409	1.038	2.264
CASP10	3.917	3.903	4.385	2.04	1.061	2.063	1.231	9.094	3.588	4.012	17.957	1.038	1.604
C1orf228	5.715	1.045	4.075	4.467	1.062	1.732	3.382	1.075	33.293	11.772	1.248	1.038	1.047
HLA-DQB2	4.848	1	22.89	1	1	6.472	55.18	2.571	1	2.707	6.446	1.037	1.332
SKAP1	6.862	1.72	1.006	26.77	1.297	5.758	1.024	1.12	19.861	1.045	5.098	1.037	1.232
RP11-986E7.7	1.102	1	1	1.139	1	14.291	1.008	1	1.098	1.027	1.006	1.036	1
GZMM	2.225	1.064	1.357	42.816	1.158	3.94	1.436	1.076	2.148	1.673	2.243	1.036	1.097
STEAP4	1	2.128	1	1	27.923	1	2.151	1	4.736	1	1	1.036	4.479
CTSE	2.531	103.46	1.391	2.833	1.255	2.204	1.545	1.129	2.49	1.784	1.672	1.035	1.189
CHML	3.074	3.486	4.566	1.045	2.404	1.027	6.459	1	1.034	23.026	1	1.035	1.884
TRABD2A	1.98	1.304	1.641	6.286	1.063	1.718	21.256	2.042	1.913	1.418	2.138	1.035	1.385
REG4	2.122	71.078	1.242	2.27	1.105	32.345	3.875	1.084	4.447	1.567	2.665	1.035	1.084
MS4A4A	3.329	1.104	43.169	1	1	5.721	7.592	2.303	1	10.767	6.653	1.034	1.623
EPCAM	1.963	129.417	1.219	2.097	1.064	30.419	1.305	3.144	1.96	1.475	4.386	1.034	1.047
HAVCR2	2.802	1	30.746	6.649	1	6.589	12.747	1.95	38.77	6.626	2.55	1.034	1
SLC7A5	2.684	1.995	8.208	9.644	8.45	2.11	1.807	2.27	8.635	58.541	22.629	1.033	5.665
CTA-384D8.34	2.831	1	5.801	1	1	1	18.27	1	1	4.684	18.266	1.033	1
HPGD	1	30.403	1.194	5.593	1	1	1	1	88.25	1	4.393	1.033	1
PRAM1	1	1	12.08	1	1	1.543	1	1.227	1	1	1	1.03	1
IL1RN	1	14.671	21.426	1	1.947	1	6.485	1	1	1	5.221	1.028	4.199
STAG3	30.43	1.067	1.526	2.701	1.423	1.762	3.776	1.088	2.079	2.56	1.496	1.028	1.078
SIDT1	12.385	1	2.941	2.216	1	1	1	1	1.001	28.286	1.884	1.027	1
DOK2	4.957	1.008	25.288	34.139	1.553	6.069	15.764	1.628	5.06	3.514	7.391	1.027	1.692
LINC00926	60.768	2.015	1.299	2.637	1.179	2.043	1.459	1.093	2.24	1.669	1.441	1.026	1.108
FGD2	9.386	1.108	9.592	1	1	2.363	22.114	1.256	1	10.72	3.852	1.026	1
MAP2K6	2.516	1.048	1.988	2.178	1.187	2.18	1.315	3.144	1.971	16.964	2.865	1.026	1.072
CD1C	18.499	1	16.008	1	1	1.996	16.308	1	1	1	3.503	1.025	1
LINC00996	3.908	1.081	3.814	2.845	1.191	2.113	4.139	1.116	13.592	50.437	2.79	1.025	1.106
APOLD1	4.64	1.113	2.761	15.246	36.776	1	4.07	58.873	1	3.403	5.629	1.025	1
SPAG4	1	1.764	1	1	1	13.374	1	1	1	2.097	58.381	1.025	1.503
CSF2RB	1	1	8.018	1	1	1	21.053	6.539	19.334	30.403	10.49	1.025	1
ANXA3	2.322	52.434	1.401	2.699	1.224	3.68	29.153	9.655	2.86	1.793	1.46	1.024	1.326
ARHGEF6	5.38	1	7.618	6.123	4.695	1	9.657	3.683	36.276	4.722	1	1.024	1.884
TNFRSF11B	1	8.832	1	1	1.265	1	33.214	1	1	1	1	1.024	1.913
TNFRSF9	1.965	1.041	1.241	10.59	1.063	1.773	17.744	1.05	12.194	1.425	1.365	1.023	1.057
SLC11A1	1	3.068	34.566	1	1.733	3.862	1	2.877	3.737	1	5.064	1.023	3.171
C1orf186	6.238	1.117	1.296	2.628	1.167	1.951	1.484	1.21	81.604	24.589	6.786	1.022	1.112
CTRL	2.473	1.094	1.346	2.783	1.206	155.669	3.237	1.12	2.451	1.806	1.64	1.022	1.136
PDK1	4.8	3.923	3.273	4.148	1.604	2.017	2.198	1.135	6.651	1.569	44.54	1.02	1.748
PLEK	11.519	1	44.009	7.969	2.135	7.092	72.15	2.06	5.966	58.493	11.168	1.02	3.435
BANK1	94.905	2.225	3.305	2.559	1.29	2.047	1.445	1.081	2.178	4.099	3.31	1.02	1.076
GIMAP7	1.045	1	13.998	57.106	1.405	5.438	1	53.988	4.68	2.035	2.398	1.02	1.134
CCR7	53.128	1	1.11	27.966	1	1	163.785	2.036	2.648	7.551	2.782	1.019	1
GZMB	2.292	1.08	1.516	24.493	1.585	1.927	5.721	1.392	6.583	309.598	6.798	1.019	1.107
C19orf77	2.509	31.629	1.368	2.885	1.231	2.012	4.746	1.13	2.496	1.817	1.513	1.017	1.118
CTSG	2.508	1.093	1.343	2.839	1.213	2.011	1.551	1.129	69.885	1.785	1.492	1.017	1.117
C19orf83	2.939	1.111	1.51	3.407	1.323	2.072	3.457	1.125	15.946	1.807	3.634	1.017	1.115
CD96	5.181	1	1.707	46.998	1	4.872	1	1	1	2.111	3.36	1.017	1
CPNE5	8.471	1.102	1.325	2.905	1.206	2.149	1.526	6.454	4.405	1.773	24.662	1.017	1.114
FAM3B	2.226	22.038	2.404	2.509	1.165	40.478	1.452	1.087	4.89	1.658	1.549	1.014	1.078
LIF	1	5.96	1	1	2.081	1	1	2.685	37.609	1	1	1.014	26.271
LINC00861	2.206	1.06	1.272	13.279	1.363	1.987	1.436	1.076	2.149	1.612	1.419	1.014	1.071
KYNU	9.025	11.108	21.644	1	1	5.634	53.892	6.331	5.345	11.217	1	1.013	2.012
S100A12	2.467	1.078	19.895	2.745	1.368	2.114	1.501	1.616	2.355	1.732	1.639	1.013	3.292
S100A14	2.376	111.455	1.319	2.744	1.226	2.038	1.808	1.112	2.355	1.729	1.953	1.013	1.104
AC023590.1	3.734	1.981	2.075	2.601	1.142	3.287	4.003	1.404	2.15	25.935	2.129	1.013	1.154
GCNT3	2.346	39.34	1.316	2.709	1.208	1.968	1.497	1.11	2.341	1.722	1.473	1.013	1.102
MLPH	1	41.08	1	1	1	1	1	1	43.95	1	1	1.012	1
GZMH	2.468	1.063	1.314	32.168	1.236	2.091	1.435	1.271	3.529	3.599	2.061	1.012	1.08
DPCR1	1.398	90.565	1.025	1.447	1.017	1.264	1.055	1.02	1.459	1.108	1.069	1.011	1.002
CEL	1	1	1.548	1	1	248.845	1.987	1	3.41	1	4.08	1.01	1
RNASE2	1	1	17.01	1	1	1	1	1.279	1	1	2.006	1.01	1.754
MIR155HG	5.68	1.06	3.127	4.344	1.127	1.939	29.461	1.586	7.582	6.528	4.924	1.01	1.178
KLHL23	1.036	2.132	1	1.044	19.804	1.033	1	1	2.079	2.87	1	1.009	1
MYH14	2.289	29.12	1.287	2.621	1.16	6.158	1.475	1.102	2.277	1.695	1.608	1.009	1.093
FCRLA	50.127	1.052	1.208	2.182	1.084	1.709	1.373	1.06	2.04	1.935	5.739	1.008	1.056
TM4SF4	1	95.478	1	1	1	1	1	1	1	1	3.612	1.007	1
STAP1	12.13	1.059	1.236	2.343	1.102	1.791	1.408	1.066	10.266	7.702	3.869	1.007	1.062
RETN	2.196	1.106	31.513	2.269	1.603	2.305	1.398	1.132	3.573	1.572	4.653	1.007	1.06
CXCR3	4.777	1	1	27.396	1	1	1	1	1	103.021	7.318	1.007	1.479
SPNS3	2.193	1.078	2.229	6.007	1.267	2.03	1.4	1.063	2.083	16.991	1.456	1.006	1.061
RP11-557H15.4	2.204	1.063	1.317	2.427	1.136	1.886	1.451	1.329	22.524	1.651	1.41	1.006	1.078
AC074212.5	1.037	1	1	1.048	1	2.472	1	1	1.037	1.001	15.316	1.006	1
ITGA8	1.251	1	1.006	1.312	10.54	1.09	1.034	3.537	1.243	1.06	13.657	1.006	1
CUX2	2.173	1.061	1.233	2.368	1.121	1.87	1.443	1.081	2.171	12.201	1.403	1.005	1.079
SCAMP5	2.052	1.184	1.172	2.156	1.081	5.277	1.385	3.025	2.053	26.739	8.282	1.004	1.057
CD36	1	1	19.306	1	37.018	1.992	1	72.632	1	33.818	1	1.004	2.445
RP1-28O10.1	2.161	1.062	1.225	2.422	1.139	1.857	13.436	1.116	2.156	1.621	1.41	1.003	1.072
AC006129.4	6.447	1.058	4.309	2.377	1.141	2.005	3.816	1.075	2.138	3.812	15.263	1.003	1.067
AGR2	2.133	175.155	1.683	2.171	1.263	2.117	2.047	2.039	6.39	2.168	4.66	1.003	1.057
AGR3	2.039	79.575	1.192	2.132	1.095	1.899	1.365	1.182	4.833	1.472	1.423	1.003	1.057
MUC13	2.034	38.229	1.146	2.141	1.089	1.695	1.361	1.057	2.027	1.489	1.32	1.003	1.054
CD163	1	1	33.404	1	1	2.039	2.752	1	3.491	1	4.472	1.003	1.839
RP11-71G12.1	2.12	1.057	1.204	2.263	1.108	1.806	1.416	1.069	2.118	12.657	1.473	1.003	1.065
COX4I2	1.685	1.017	1.058	1.795	53.083	1.408	1.139	1.025	1.677	1.262	1.13	1.003	1.025
XXbac-BPG13B8.10	2.119	1.056	1.203	2.26	1.106	1.806	1.416	1.068	15.544	1.571	1.376	1.003	1.064
FSCN2	2.111	1.055	1.199	2.252	1.105	34.479	1.412	1.068	2.11	1.557	1.377	1.003	1.063
PDCD1	1.962	1.039	1.137	10.796	1.066	1.932	1.304	1.06	2.512	1.469	1.273	1.003	1.058
SLC38A11	5.367	1.06	1.131	2.099	22.753	1.666	1.337	1.055	5.61	1.451	1.29	1.003	1.051
CCR1	1	1	11.769	2.811	1	1	1	1.332	1	1	1	1.002	1.752
ST6GAL1	15.927	2.213	6.541	4.782	1.345	3.909	2.106	5.492	2.033	3.647	37.056	1.002	1.054
CTA-250D10.23	39.648	1.058	1.189	2.272	1.108	1.805	1.404	1.065	2.092	1.52	4.71	1.002	1.061
TUBA4A	38.877	33.722	7.993	56.654	7.084	10.86	2.25	5.357	1.639	6.751	36.181	1.002	9.742
LAD1	2.003	27.464	1.139	2.114	1.069	8.432	57.005	1.055	2.001	1.45	1.398	1.002	1.055
AMN	3.244	49.454	1.116	2.043	1.062	1.715	1.304	1.05	1.959	9.911	5.721	1.002	1.058
LMNB1	5.843	1.585	9.031	7.912	1.292	2.684	32.653	5.365	22.247	4.439	1.399	1.001	1.941
NR6A1	2.059	1.099	1.267	2.174	1.101	2.788	15.293	1.061	2.059	1.491	1.375	1.001	1.06
FCRL5	17.028	1.048	1.158	2.145	1.11	1.82	1.368	1.058	2.036	1.653	72.824	1.001	1.06
FCRL1	24.63	1.048	1.174	2.172	1.081	1.703	1.367	1.058	2.035	1.472	1.389	1.001	1.058
NCR3	16.177	1.059	1.188	7.633	1.111	2.045	1.39	1.061	2.064	1.495	1.455	1.001	1.058
LAX1	4.782	1.051	1.164	6.787	1.107	1.709	1.373	1.059	23.688	1.476	19.456	1.001	1.057
FCRL2	22.912	1.048	1.159	2.191	1.09	1.703	1.367	1.102	2.035	1.472	15.02	1.001	1.055
SP140	31.644	1.044	3.691	11.352	1.306	1.83	1.288	1.112	2.508	1.411	10.375	1.001	1.047
LRRC25	1.98	1.043	17.106	1.978	1.071	4.274	1.249	1.042	5.164	6.544	1.991	1.001	1.044
EFCAB4A	1.964	36.11	1.441	2.034	1.159	27.934	1.266	4.146	1.899	1.434	18.672	1.001	1.052
TIE1	1.896	1.035	1.1	1.999	1.057	1.523	1.264	51.517	4.086	1.423	1.221	1.001	1.041
RGL4	2.222	1.034	1.1	17.511	1.075	2.274	2.812	1.186	5.376	1.439	1.296	1.001	1.048
NSG1	1	1.221	1	4.74	1	1	1	1	14.806	1	1	1	1.277
PILRA	1.784	1.021	32.099	1.829	1.449	8.632	5.975	1.239	4.031	1.342	1.972	1	2.022
AIM2	20.485	1.045	1.435	2.063	1.056	1.632	1.263	1.051	2.502	1.39	4.302	1	1.04
IL6	8.728	1	3.982	1	39.718	1	1	33.441	1	1	2.007	1	65.428
SCARA5	1.017	1	1	1.023	1	1.001	1	1	1.017	7.638	1	1	22.142
CLEC3B	1	1	1	1	1	1	1	3.023	1	1	1	1	21.936
FIGF	1	1	1	1	1	1	1	1	1	1	1	1	19.817
SNCG	1.008	4.168	1	1.02	32.256	1.001	1	31.514	1.008	1	1	1	7.063
TMEM88	1	1	1	1	1	1	2.171	67.042	2.674	1	1	1	6.933
RP11-731F5.2	1	1	1	1	1.896	1	4.083	1	1	4.734	29.104	1	5.058
GPR157	1.439	1.005	2.313	1.487	1.019	1.287	35.145	1.014	1.411	1.098	1.072	1	3.658
FPR1	2.129	1.395	45.9	1.272	1	5.097	15.512	1.316	1.167	1.047	5.744	1	3.049
ITGA7	1.251	1	1.006	1.313	24.053	1.09	1.035	1	1.243	1.052	1.031	1	2.483
CLEC7A	4.208	1	54.443	3.843	1.766	8.368	9.489	1.562	1	1	6.292	1	2.475
IL18	1	14.995	23.274	1	1	5.483	16.49	1.263	15.531	4.761	2.201	1	2.139
TRAF1	1.511	1.005	2.865	11.979	1.461	3.78	58.873	1.04	3.698	3.631	1.115	1	2.115
CSF3R	1	1	26.009	1	1.834	4.143	3.151	1.895	1	4.049	1.678	1	2.111
WFDC2	1.453	47.673	1.044	1.563	8.602	15.192	1.065	1.006	4.306	1.198	1.87	1	2.083
CD274	1	1	1	1	1	1	24.883	1	5.424	1	2.043	1	2.033
TC2N	2.817	11.112	1	21.887	1	29.094	4.456	4.733	1	1	1.854	1	2.025
PLA2G7	1	1	11.049	1	1	1	4.72	1	1	1	1.637	1	1.992
TLR2	1.923	1.07	20.588	1.966	1.059	2.187	1.213	1.419	1.794	2.131	5.138	1	1.98
VTN	1.236	1	1.007	1.295	1.001	14.659	7.439	1	1.229	1.05	1.029	1	1.818
CD300E	1	1	15.303	1	1	1	1	1	1	1	1	1	1.809
NLRP3	1	1	15.093	1	1	1	4.542	1	3.26	1	1	1	1.795
CLEC4A	4.289	1.049	26.509	1	1.661	4.455	6.446	1	6.885	5.192	3.087	1	1.708
C16orf74	12.408	1	1.962	1.556	1	1.001	1	2.19	1.002	1	18.214	1	1.67
LILRB2	1	1	18.979	1	1	3.868	12.842	1.078	1	11.05	3.231	1	1.644
CXADR	1	23.743	2.259	1	1	5.087	1	1	5.084	1	1.232	1	1.63
ADAM28	60.237	19.609	17.847	1.202	1	3.969	13.458	1.431	5.738	2.771	14.003	1	1.618
AQP9	1	1	11.589	1	1	1	4.698	1.069	1	1	1	1	1.614
CEACAM6	1.175	106.069	1.003	1.229	1	1.063	1.021	1.001	1.16	1.041	3.149	1	1.571
MSLN	1.054	83.216	1	1.063	1	1.039	4.649	1	1.053	1.006	1.754	1	1.531
AFF3	17.538	1	2.467	1.066	1	1.023	1	1	1.05	11.644	1.002	1	1.527
TMEM233	1	1	1	1	1	1	1	4.463	22.213	1	1	1	1.523
PDCD1LG2	1	1	2.011	1	1	1	25.503	1	7.922	1	1	1	1.507
CITED4	1	1	1	1	1	16.877	1	1	1	1	1	1	1.505
LGI4	1.435	1.002	1.033	1.482	28.96	1.231	1.061	1.003	1.429	1.106	1.056	1	1.467
GIMAP4	4.33	1	25.367	43.475	1.291	6.949	7.027	44.155	4.37	1.001	4.336	1	1.445
PDZK1IP1	1	82.406	1	1	1.385	35.075	2.12	1	2.785	1	1.179	1	1.435
MPEG1	9.369	1	24.85	1.317	1.003	4.453	2.003	1.379	7.023	48.113	2.653	1	1.433
NTRK1	1	1	1	1	1	1	1	1	20.707	1	1	1	1.426
STARD5	1.91	1.017	1.943	1.432	1.003	1.367	3.809	1.006	1.333	3.994	11.927	1	1.413
CFP	1	1	16.636	1	1.445	1	51.317	4.686	1	3.382	1.563	1	1.41
EFNB2	1.486	9.028	1.041	1.616	1.035	1.295	1.076	28.832	1.48	1.152	1.069	1	1.407
CCL22	1.465	1.003	1.043	1.656	1.021	1.265	155.663	1.007	1.454	1.138	1.078	1	1.395
TAGAP	40.973	1	21.58	36.469	1	7.082	3.386	2.439	4.818	14.978	22.368	1	1.391
ZAP70	1.001	1	1	26.969	1.262	3.763	1	2.048	1	1	2.802	1	1.371
CLEC12A	1	1	19.543	1	1	1.404	1	1	14.119	3.773	1.526	1	1.353
KLK1	9.02	5.942	1	1.038	1	197.225	1	1	1.027	1	5.51	1	1.35
PTPN22	7.891	1	6.959	19.816	1	1	3.71	1	14.639	9.683	7.121	1	1.348
EREG	1.061	3.375	19.694	1.081	1	3.051	6.118	1	2.863	3.262	1.005	1	1.34
MUC1	1.024	118.308	1.581	1.036	1	23.501	4.962	1	3.46	1.001	1	1	1.334
S100B	1	1	18.777	4.297	1.767	9.256	16.077	1	3.897	1	4.3	1	1.307
CD86	10.21	1	37.587	1	1	4.843	55.317	1.451	4.188	2.667	7.688	1	1.305
GIMAP5	1.045	1	8.219	23.285	1	5.003	1.784	31.718	1.055	1.001	3.178	1	1.271
RBP7	1.413	1.001	7.207	1.466	1.013	1.308	1.058	78.589	1.408	1.097	1.073	1	1.264
MYO1G	18.466	1	13.122	24.284	1	5.3	66.741	1.275	4.693	7.878	7.413	1	1.258
RP11-290F20.3	1	1.539	27.161	1	1	2.064	2.112	1.988	1	1	3.311	1	1.243
GALNT18	1.718	1.028	1.061	1.849	2.459	1.469	1.162	21.737	1.711	1.284	1.127	1	1.233
TVP23A	1	1	1.457	1	1	1	32.095	1	1	1	1	1	1.224
ZBTB18	3.629	2.062	2.334	1.319	1.001	3.244	2.497	1	1.226	17.437	1.038	1	1.198
TMEM246	1	6.007	1	1	1.992	2.74	1	1	12.628	1	1	1	1.195
ICOS	1.062	1	1	21.279	1	3.574	1.002	1	1.061	1.013	1.015	1	1.194
ITGAX	1.908	1.001	11.57	1.332	1.003	1.207	1.034	1	1.366	1.051	2.279	1	1.152
DEFB1	1.003	25.117	2.011	1.009	1	34.47	1.831	1.465	1.002	1	1.768	1	1.151
GMPR	1	2.17	1.463	1	2.685	1.812	1	1.624	41.733	4.487	1	1	1.15
PLA2G1B	3.227	1.172	2.788	1.854	1.422	318.578	1.708	2.592	1	1	7.496	1	1.148
HLA-DOA	19.738	1.144	16.764	2.031	1.052	4.6	32.404	2.321	1.853	8.945	2.197	1	1.143
SLCO2B1	1.212	1.64	24.794	1.305	1.209	5.118	3.25	5.576	3.69	1.051	3.74	1	1.143
SAA1	1	32.183	1	1	1	1	1	1	1	1	1	1	1.136
ROBO4	1.67	1.018	1.061	1.797	1.037	1.4	1.13	32.838	1.662	1.252	1.109	1	1.097
DAPP1	26.174	6.037	10.204	6.268	1	1.134	77.684	1	1.09	6.232	13.276	1	1.074
AQP1	1	1	1	1	5.873	6.183	1	126.012	1	1	1	1	1.06
HLA-DOB	42.898	1.037	3.702	2.014	1.162	1.906	24.526	1.041	1.853	2.057	21.113	1	1.044
JSRP1	1.668	1.398	1.061	1.783	1.05	1.453	1.928	1.023	1.66	1.33	58.599	1	1.042
TRIM29	1.875	44.183	1.09	1.982	1.055	1.673	1.253	1.069	1.873	1.38	1.221	1	1.042
AC104699.1	3.047	1.034	1.089	1.989	1.055	1.513	1.261	1.044	1.883	1.386	15.554	1	1.04
LRRC26	1.878	1.052	1.088	1.982	1.054	1.738	1.247	1.042	1.862	79.081	1.269	1	1.038
CPA3	1.728	1.029	1.062	1.854	1.044	1.448	1.167	1.032	211.229	1.289	1.133	1	1.036
SH2D1A	1.811	1.026	1.074	33.593	1.055	3.274	1.203	1.036	1.776	1.343	1.262	1	1.035
TREM2	3.239	1.89	46.541	3.115	1.44	13.697	11.967	3.471	1	2.107	7.379	1	1.034
GCSAM	4.644	1.03	1.075	2.007	1.049	1.456	19.103	1.036	1.786	1.432	1.326	1	1.034
LINC00582	1.787	1.024	1.067	1.908	1.048	1.455	1.207	1.036	1.782	1.325	9.554	1	1.034
VPREB3	109.353	1.03	1.11	1.94	1.869	1.627	1.187	1.459	1.751	1.311	10.478	1	1.032
SIGLEC8	1.757	1.022	1.087	1.879	1.046	1.443	1.185	1.034	13.72	1.31	1.145	1	1.032
GATA3	1.739	2.057	1.061	34.738	1.05	5.558	1.127	1.024	1.662	1.251	1.982	1	1.029
MUC5AC	1.706	52.219	1.062	1.817	1.044	1.419	1.155	1.029	4.672	1.304	1.254	1	1.029
RASSF6	9.148	13.601	1.062	1.852	1.05	2.049	1.164	1.031	1.716	1.286	13.541	1	1.027
PDIA2	1.706	1.031	1.061	1.82	1.042	124.184	1.155	1.03	1.702	1.276	1.124	1	1.025
AOC1	1.688	14.235	1.062	1.794	1.039	1.408	41.756	1.026	1.678	1.263	1.283	1	1.025
SIRPG	1.707	1.021	1.06	15.155	1.042	1.414	1.151	1.046	1.696	1.784	1.197	1	1.024
FAM177B	12.32	4.544	1.065	1.791	1.043	1.493	1.134	1.024	1.667	4.806	1.115	1	1.023
LMTK3	1.678	7.851	1.057	1.781	1.039	1.414	1.136	1.025	1.669	1.279	14.726	1	1.023
MYCT1	1.685	1.017	1.056	1.79	1.039	1.45	1.139	26.648	1.677	1.262	1.114	1	1.022
PHGR1	1.677	45.964	1.062	1.794	1.038	1.509	1.136	1.025	1.671	1.303	1.167	1	1.022
SERPINI2	1.575	1.008	1.047	1.677	1.031	99.421	1.097	1.018	1.568	1.195	1.08	1	1.021
PARP15	9.978	1.017	1.071	4.601	1.036	1.439	1.116	1.021	1.637	3.564	1.121	1	1.021
GATA1	1.665	1.015	1.054	1.772	1.037	1.398	1.125	1.023	18.822	1.249	1.107	1	1.021
BLNK	35.448	3.291	6.414	1.795	1.037	5.203	1.118	1.021	1.642	27.378	17.371	1	1.021
PRSS8	1.629	34.419	1.051	1.714	1.035	14.067	1.111	1.02	1.623	1.223	1.69	1	1.02
EPB41L4B	1.599	1.686	1.049	1.695	1.032	16.798	1.102	1.02	1.595	1.208	1.09	1	1.02
TRAT1	1.557	1.008	1.044	30.494	1.041	1.648	1.081	1.014	1.504	1.195	1.169	1	1.018
AZGP1	1.61	13.795	1.048	1.698	1.033	63.107	1.102	1.02	1.6	1.211	1.202	1	1.017
SERPINA4	1.583	3.023	1.048	1.686	1.031	45.709	1.099	1.019	1.577	1.2	1.109	1	1.016
RP11-73G16.2	1.579	1.008	1.048	1.681	1.031	1.348	1.098	1.019	1.574	14.219	1.081	1	1.016
AMPD1	1.537	1.006	1.045	1.662	1.028	1.332	1.091	1.017	1.532	1.186	14.562	1	1.014
CNR2	13.557	1.006	1.044	1.678	1.032	1.336	1.081	1.014	1.509	2.081	1.081	1	1.012
LINC00672	1.448	2.041	1.035	1.635	1.992	1.245	1.062	1.005	13.201	1.125	1.058	1	1.011
FCGR1B	1.435	1.001	11.032	1.48	1.018	2.646	1.06	1.003	4.041	1.118	1.549	1	1.009
AC079767.4	36.143	1.008	2.07	1.631	1.033	1.409	15.495	1.013	1.498	1.161	1.075	1	1.009
CYYR1	1.502	1.004	1.352	1.635	1.023	1.309	4.184	55.133	1.494	9.705	1.114	1	1.009
GPR132	6.499	1.328	5.586	6.299	1.02	1.32	22.317	1.009	1.405	2.384	1.854	1	1.008
COL17A1	1.478	38.361	1.039	1.587	1.021	1.286	1.075	1.143	1.473	1.143	1.065	1	1.008
CCL3L1	1.424	1.001	13.221	1.519	1.013	2.255	3.963	1.003	1.415	1.108	1.067	1	1.008
RERGL	1.478	1.003	1.038	1.594	37.412	1.285	1.074	1.008	1.472	1.141	1.066	1	1.007
TMC5	1.404	64.28	1.027	1.456	1.008	6.903	1.055	1.011	1.398	1.09	1.07	1	1.006
CCL14	1.46	1.003	1.036	1.543	1.02	1.328	1.069	21.263	1.459	1.13	1.061	1	1.006
CCL17	1.47	1.008	2.291	1.576	1.02	1.268	67.193	1.02	1.458	3.186	1.094	1	1.006
GPR160	6.238	6.609	4.516	1.503	1.017	6.461	3.81	1.003	1.413	4.114	18.874	1	1.005
GPIHBP1	1.453	1.002	1.035	1.517	1.019	1.261	1.066	16.696	1.451	1.119	1.06	1	1.004
MCOLN2	5.388	1.002	3.864	6.88	1.021	1.358	19.694	1.003	2.479	15.085	1.087	1	1.003
E2F5	3.748	1.028	1.026	1.452	1.008	1.417	1.055	1.002	1.393	4.438	13.617	1	1.003
SCTR	1.435	3.855	1.032	1.484	1.014	26.871	1.061	1.003	1.428	1.105	1.058	1	1.003
TPRN	1.358	2.397	1.023	1.417	1.009	19.192	1.049	1.001	1.346	1.069	1.055	1	1.003
ZG16B	1.431	41.478	1.037	1.529	1.013	1.615	1.623	1.003	1.421	1.103	1.056	1	1.003
RGS18	1.366	1.001	19.811	1.458	1.004	3.008	1.978	1.001	4.39	11.225	2.191	1	1.003
TM4SF18	1.394	1.001	1.022	1.449	1.008	1.189	1.054	26.951	1.388	1.081	1.048	1	1.003
THSD7A	1.395	1.184	1.022	1.447	1.011	1.191	1.055	20.367	1.391	1.081	1.049	1	1.002
ITGAM	4.036	1.112	18.767	1.355	1.001	3.007	4.264	1	12.239	1.055	2.139	1	1.002
GPR146	1.412	1.001	1.035	1.47	1.014	1.224	1.058	20.83	4.782	1.981	1.052	1	1.002
LINC00694	1.412	1.003	1.034	1.474	1.012	1.212	1.058	1.003	13.496	1.096	1.055	1	1.002
DENND2D	10.776	6.089	4.261	24.611	1.491	3.196	1.797	1.018	11.801	2.842	4.605	1	1.002
LYPD3	1.324	1.029	1.575	1.443	1.003	1.24	18.778	1.001	1.317	1.063	1.038	1	1.002
MPZL2	1.392	16.337	3.639	1.461	1.007	1.597	1.052	28.14	1.385	1.476	1.071	1	1.002
RGS13	1.412	1.001	1.036	1.441	1.005	1.234	8.585	1.001	105.589	9.506	3.051	1	1.002
PACSIN1	1.393	1.001	1.021	1.448	1.007	1.186	1.053	1.001	1.386	18.154	1.05	1	1.001
RP11-693J15.5	37.809	1.001	1.028	1.445	1.014	1.182	4.34	1.001	1.38	2.445	1.791	1	1.001
MYBL2	1.434	1.001	1.024	1.451	1.006	1.164	1.05	1.001	1.363	28.7	3.226	1	1.001
STC1	1.328	1	1.015	1.395	1.003	1.181	1.045	47.665	1.32	1.064	1.042	1	1.001
IDO1	1.321	1	1.021	1.39	1.003	1.123	55.085	1	1.314	1.062	1.045	1	1
IDO2	1.319	1	1.017	1.387	1.003	1.122	10.971	1	1.314	1.062	1.038	1	1
LYPD2	1.323	52.863	1.018	1.389	1.003	1.195	1.044	1.01	1.316	1.063	1.056	1	1
SLAMF6	5.936	1.014	1.021	10.908	1.003	1.201	1.045	1.001	1.323	1.065	5.488	1	1
MMRN2	1.237	1	1.004	1.298	1.367	1.083	1.886	49.276	1.231	1.05	1.027	1	1
ABHD15	4.335	1.29	4.706	4.351	1	2.008	5.35	1.111	5.112	27.999	1.892	1	1
AC009336.24	1	1	1	1	1	1	1	16.973	1	1	1	1	1
AC009404.2	1.003	1	1.531	1.011	1	1	1	1	1.003	12.759	1	1	1
AC011306.2	1.02	1	1	1.027	1	14.689	1	1	1.02	1	1	1	1
AC011526.1	1	1	1	1	1	1	1	80.937	1	1	1	1	1
AC011893.3	1.044	1	1	1.055	1	1.018	1	1	1.043	14.421	1	1	1
AC074289.1	3.442	1	3.863	1.056	1	1.024	1	1	1.039	1.002	11.193	1	1
AC078941.1	1	1	1	1	1	13.452	1	1	1	1	1	1	1
AC093818.1	1	1	1	1	1	1	1	1	4.874	1	20.058	1	1
AC131097.4	1.043	1	1	1.051	1	18.346	1	1	1.042	1.001	1	1	1
ACHE	1.006	8.694	1	1.015	2.164	1.011	23.243	1	1.006	1	1	1	1
ADAM8	10.772	6.654	16.486	13.35	1	4.798	54.533	1.301	16.452	1.856	6.161	1	1
ADCY4	1	1	1	1	1.165	1	1	26.961	1	1	1	1	1
ADCYAP1	1	1	1	1	1	1	1	1	26.881	1	1	1	1
ADM5	1.001	1	1	1.003	1	1	1	20.21	1.001	1	1	1	1
ADRB2	5.06	1.028	7.059	8.993	1	1	4.469	11.162	36.392	4.203	7.146	1	1
AKR7A3	1	29.441	1	1	1	12.703	1	1	2.79	1	1	1	1
AL928768.3	64.274	1	1	1.072	1	1.044	1.001	1	1.053	1.009	99.051	1	1
ALDOB	1	22.776	1	1	1	5.132	1	1	1	1	1.735	1	1
AMY2A	1	1	1	1	1	175.16	1.737	1	1	1	1.873	1	1
AMY2B	1	1.227	1	1	1	79.078	1	1	1	1.698	1.432	1	1
ANXA10	1	50.206	1	1	1	4.329	1.76	1	1	1	1	1	1
AP1M2	1.048	19.62	1	1.057	1	7.912	1	1	1.06	1.003	1	1	1
AQP8	1	1	1	1	1	85.805	1	1	4.311	1	1	1	1
ARHGAP9	20.092	1	11.852	23.61	1	3.59	1	1.383	4.584	26.83	8.963	1	1
ARHGEF15	1	1	1	1.001	1	1	1	16.738	3.531	1	1	1	1
ARHGEF16	1	15.296	1	1.001	1	1	1	1	1	1	1	1	1
ARL14	1	25.337	1	1	1	4.55	1	1	1	1	1	1	1
ASIP	1	1	1	1	1	1	1	1	1	18.112	1	1	1
BCAS1	1	22.555	1	1	1	1	1.759	1	1	1	1	1	1
BCL11A	30.775	1	3.8	1	1	3.151	15.931	1	6.515	73.108	1	1	1
BCL11B	1	1	1	17.336	1	1	1	1	1	1	1	1	1
BCL2L14	1.081	1.751	1	1.116	1	1.06	37.01	1	1.08	1.021	1.009	1	1
BCL6B	1	1	1	1	1	1	1	22.592	1	1	1	1	1
BEX5	1.963	1.39	1	5.785	1	14.467	1	7.124	4.554	1	17.313	1	1
BLK	48.955	1	1	1	1	1	2.211	1	1	12.388	4.459	1	1
BRSK1	1	1	1	1	1	1	1	1	1	1	23.855	1	1
BTK	33.69	1	16.302	1	1	3.093	9.646	1	41.781	17.076	12.997	1	1
BTLA	14.503	1	1	3.739	1	1	12.942	1	1	2.957	2.56	1	1
BTNL9	1.176	1	1.001	1.203	1.001	1.073	1.019	28.751	1.136	1.037	1.014	1	1
C2CD4B	1.022	1	1	1.033	1	17.999	1	3.915	1.022	1	1	1	1
C2orf88	1.049	3.976	1	1.058	1	3.837	1	1	1.047	1.003	10.693	1	1
C6orf222	1.019	6.054	1	1.025	1	25.839	1	1	1.019	1	1	1	1
CAMK1G	1	1	1	1	1	1	11.158	1	1	1	1	1	1
CAPN8	1	45.334	1	1	1	1	1.654	1	1	1	1	1	1
CARD11	5.363	5.011	2.219	4.718	1.094	1	1	1	2.782	16.529	1	1	1
CASQ2	1	1	1	1	14.456	1	1	1	1	1	1	1	1
CATSPER1	1	1.747	8.56	1	1	1	1	1	18.687	1	1	1	1
CCDC64B	1	20.498	1	1.003	1	40.062	1	1	1	1	1	1	1
CCL8	1	1	1	1	20.358	1	1	1	1	1	1	1	1
CCR6	23.397	1	5.382	13.941	1	1	18.36	1	2.335	1	1.459	1	1
CD19	52.003	1	1	1	1	1	1	1	1	1	12.326	1	1
CD1B	1	1	2.146	1	1	1	12.248	1	1	1	1	1	1
CD1E	1	1	12.967	1	1	1	43.612	1	1	1	3.252	1	1
CD22	50.244	1	2.481	1	1	1	1.874	1.442	22.492	1	1	1	1
CD247	2.527	1	1.428	46.73	1	4.292	1	1.103	1	1.68	2.364	1	1
CD28	1	1	1	9.181	1	1	2.991	1	1	1	1	1	1
CD300A	3.578	1.511	30.639	7.058	1.566	8.196	2.172	1.74	28.285	26.488	10.476	1	1
CD300C	1	1	7.845	1	1	1	1	1	10.03	1	1	1	1
CD300LF	1	1	14.647	1	1	4.238	5.181	1	11.238	2.416	1.714	1	1
CD33	1	1	14.609	1	1	1.246	1	1	21.778	1.674	1	1	1
CD38	5.416	1	4.452	3.972	1	1	1	1.614	15.635	6.816	59.375	1	1
CD40LG	1	1	1	17.651	1	1	1	1	1	1	1	1	1
CD5	1	1	1	20.198	1	3.254	7.055	1	1	3.215	1.882	1	1
CD79A	174.029	1	1.908	4.247	2.353	2.215	1.602	1.309	1	7.681	161.274	1	1
CD79B	129.768	1	1.828	10.75	3.093	4.165	1	9.781	9.76	1	41.887	1	1
CD80	1	1	3.653	1	1	1	24.68	1	1	1	1	1	1
CD84	8.271	1	17.097	10.388	1	3.661	26.145	1.398	26.739	3.615	2.736	1	1
CD8A	1	1	1.342	56.602	1.862	1	1	1.396	1	1	3.799	1	1
CD8B	1	1	1.917	41.084	1	2.637	1.772	3.571	1	1	4.458	1	1
CDH1	1	30.588	1	1	1	10.802	1	1	1.958	2.894	2.052	1	1
CDH5	1	1	1	1	1	1	1	52.605	1	1	1	1	1
CDHR2	1	19.092	1	1	1	1	1	1	1	1	1	1	1
CDHR5	1	23.242	1	1	1	1	1	1	1	1	1	1	1
CEACAM5	1.167	43.804	1.002	1.229	1	1.063	1.021	1	1.16	1.041	1.02	1	1
CELA2A	1.155	1	1.004	1.24	1	184.205	1.02	1	2.727	1.038	1.664	1	1
CELA2B	1.155	1	1.002	1.213	1	153.768	1.02	1.833	1.144	1.043	1.03	1	1
CENPM	9.492	3.262	1	5.961	1	1	1	1	2.001	1	11.643	1	1
CHI3L2	23.236	1	1	1.135	1	1.037	1.003	1	1.065	1.017	2.087	1	1
CLDN10	1	17.668	1	1	1	43.927	1.595	1	1	1	1	1	1
CLDN14	1	1	1	1	1	1	1	1	1	1	9.769	1	1
CLDN18	1	93.239	1	1	1	1	1	1	4.587	1	1	1	1
CLDN3	1	12.067	1	1	1	16.916	2.081	1	1	1	2.885	1	1
CLDN5	1	1	1	1	1	1	1	122.11	1	1	1	1	1
CLDN7	1	54.306	3.407	1	1.143	26.809	1	1	1	1	1	1	1
CLEC4C	1	1	1	1	1	1	1	1	1	36.333	1	1	1
CLEC4E	1	1	15.648	1	1	1	1	1.991	1	1	1	1	1
CLEC5A	1	1	22.063	1	1	3.896	1	1	1	1	2.376	1	1
CLECL1	24.563	1	10.33	3.271	1	4.216	22.446	1	12.671	10.528	7.321	1	1
CLPSL1	1	1	1	1	1	50.02	1	1	1	1	1	1	1
CMA1	1.235	1	1.004	1.291	1.001	1.081	1.032	1	24.203	1.05	1.026	1	1
CNTNAP3B	1.064	1	1	1.081	1	1.047	1.002	16.061	1.063	1.014	1.001	1	1
CR1	7.673	1	2.987	1	1	1	1	1	5.34	1	1	1	1
CR2	10.691	1	1	1	1	1	1	1	1	1	1	1	1
CRTAM	1.02	1	3.16	9.207	1	1.006	1.836	1	1.019	1	1	1	1
CTA-292E10.6	1	1.699	2.133	3.964	2.001	2.309	7.543	1	4.399	5.546	18.01	1	1
CTD-3203P2.2	1	1	1.194	1	1	1	4.096	1	23.414	1	1	1	1
CTLA4	1	1	1	15.921	1	1	1.65	1	1	1	1	1	1
CUZD1	1	1	1	1	1	111.718	1	1	2.906	1	1	1	1
CX3CR1	1	1	12.47	1	1	3.915	1.874	1	4.279	1	1	1	1
CXCL17	1	8.65	1	1	1	42.094	1	1	1	1	1	1	1
CXCL5	1	25.735	1	1	1	1	1	1	1	1	1	1	1
CXCL9	1	1	1	1	1	1	15.421	1	1	1	1	1	1
CXCR5	30.707	1	1	1	1	1	1	1	1	1	1	1	1
CXorf21	10.893	1	16.064	2.997	1	1.791	3.871	1	1	21.617	9.59	1	1
CXorf36	1	1	1	1	1	1	1	29.463	1	1	1	1	1
DARC	1	1	1	1	1	1	1	45.313	1	1	1	1	1
DHRS9	1.033	6.878	2.598	1.035	1	1.003	1	1	19.768	1	3.864	1	1
DLL4	1.045	1	1	1.055	1.443	1.02	1	30.925	1.045	1.002	7.394	1	1
DNAAF1	1	1	1	1	1	1	1	1	1	1	37.171	1	1
DNASE1L3	2.435	1	1	1	1	1	1	4.36	1	28.95	1	1	1
DSP	1	23.444	1	1	1.733	13.717	1	1	1	1	1	1	1
DUOX2	1	32.76	1	1	1	2.225	1	1	1	1	1	1	1
DUOXA2	1	29.436	1	1	1	5.376	1	1	1	1	1	1	1
DYSF	1	1	1.857	1	1	1	1	18.507	1	1	1	1	1
EBI3	1	1	5.475	1	1	2.11	79.329	1	1	1	1	1	1
ECSCR	1	1	1	1	1	1	1	91.482	1	1	1	1	1
EMCN	1.038	1	1	1.048	1	1.02	1	69.792	1.038	1.002	1	1	1
EMR2	1.009	1	14.023	1.008	1	1.001	1	1	14.098	2.174	1	1	1
ENAM	1	1	1	1.001	1	1	1	1	1	1.92	12.058	1	1
ENPP3	1.05	1	1	1.06	1	1.021	1	1	21.544	1.003	1	1	1
EOMES	1	1	1	9.439	1	1	1	1	1	1	1.566	1	1
EPS8L3	1.219	36.7	1.003	1.271	1.001	1.108	1.028	1	1.212	1.047	1.024	1	1
ERN2	1.064	15.676	1	1.081	1	1.039	1.002	1	1.062	1.013	1.001	1	1
ERP27	1	1	1	1	1	56.808	1	1	4.961	1	1	1	1
ESAM	1.148	3.395	1.001	1.201	31.485	1.074	1.018	98.867	1.135	1.036	1.035	1	1
F2RL3	1	1	1	1	1	1	1	41.609	1	1	1	1	1
FAIM3	56.454	1	1.333	16.366	10.366	2.054	1.918	1	4.369	2.17	1.77	1	1
FAM107A	1.055	1	1	1.066	1	1.029	1.001	22.95	1.055	1.006	1	1	1
FAM110D	1.001	1	1	1.002	1	1	1	24.715	1.001	1	1	1	1
FAM129C	24.318	1	1	1.021	1	1.007	1	1	1.012	46.408	1	1	1
FAM159A	16.867	1	5.629	7.976	1	3.706	1.003	1	1.071	1.031	3.783	1	1
FAM167B	1.092	1	1	1.142	1	1.046	1.006	48.565	1.088	1.023	1.006	1	1
FAM92B	1	1	1	1	1	1	1	1	1	1	20.031	1	1
FBXO2	1	6.117	1	1.633	1	33.856	3.601	1	1	1	2.33	1	1
FCER2	48.352	1	1	1.001	1	1	1	1	1	1	2.136	1	1
FCN3	1	1	1	1	1	1	1	29.807	1	1	1	1	1
FGL1	1	1	1	1	1	28.527	1	1	1	1	1	1	1
FLT1	1	1	2.17	1	1	1	1	30.469	1	1	1	1	1
FLT3	1	1	2.113	1	1	1	19.011	1	1	10.574	1.368	1	1
FOLR2	4.57	1	15.926	1.044	1	1.056	1	2.176	1.035	2.772	3.498	1	1
FOXA3	1	32.363	1	1	1	11.207	1	1	1	1	1	1	1
FOXP3	1	1	1	10.253	1	3.364	1	1	1	1	1	1	1
FPR3	1.193	1	26.608	1.282	1	1.161	7.757	1.001	3.83	1.05	4.762	1	1
FUT3	1.033	17.976	1	1.041	1	1.007	1	1	1.033	1.001	1	1	1
FUT7	4.263	1	1.771	1.044	1	1.006	8.74	1	1.032	36.776	1	1	1
GABRP	1	28.645	1	1	1	1	1	1	1	1	1	1	1
GALNT6	3.823	7.888	4.086	2.879	1	1.002	6.612	1	19.655	2.311	1.468	1	1
GAPT	28.479	1	19.906	1	1	4.427	5.047	1.245	15.027	30.977	2.409	1	1
GBP5	1	1	4.155	15.266	1	1	2.545	1	3.512	1	3.616	1	1
GCSAML	1.228	1	1.005	1.284	1	1.08	1.031	1	23.094	1.049	1.024	1	1
GIMAP1	1.049	1	11.387	24.957	1	3.866	1	22.828	12.167	1.001	2.304	1	1
GJA4	1	1	1	1	51.971	1	1	26.251	1	1	1	1	1
GJB1	1	8.837	1	1	1	18.514	1	1	1	1	1	1	1
GLCCI1	2.709	1.439	1.806	6.12	1	2.109	1	1	1	4.072	16.63	1	1
GNMT	1	1	1	1	1	13.492	1.653	1	1	2.683	1.603	1	1
GPR18	15.844	1	1.449	4.156	1	1	3.053	1	1	2.06	1	1	1
GPR34	3.215	1	26.943	1	1	5.784	1	1.436	19.004	1	2.194	1	1
GPR35	1	9.015	3.72	1	1	1	3.806	1	27.625	1	1	1	1
GPR4	1	1	1	1	22.08	1	1	16.028	1	1	1	1	1
GSTA2	1	1	1	1	1	52.779	1	1	1	1	1	1	1
HDC	1	1	1	1	1	1	1	1	72.632	1	1	1	1
HECW2	1	1	1	1	1	1	1	16.834	1	1	1	1	1
HES6	1	2.242	1.437	1	1	18.686	2.158	1	4.673	1	1	1	1
HHEX	29.265	2.011	15.826	1	1	4.656	2.155	25.197	14.623	15.825	3.589	1	1
HID1	1	5.629	1	1	1	7.192	1	2.478	1	2.344	16.312	1	1
HIGD1B	1	1	1	1.001	51.041	1	1	1	1	1	1	1	1
HIST1H1D	5.896	1	2.074	7.012	1	1	1	1	1	14.717	8.598	1	1
HIST1H2BG	1	1	1	1	1	1	1	1	1	1	14.424	1	1
HMSD	1	1	1	1	1	1	17.774	1	1	1	1	1	1
HOMER2	1	1	1	1	1	15.425	14.883	1.633	3.933	1.941	1	1	1
HPGDS	1	1	14.062	1	1	1	6.945	1.291	192.916	1	2.255	1	1
HPN	1	1	1	1	1	26.212	1	1	1	1	1	1	1
HS3ST1	3.599	23.291	3.946	1	3.766	1	1	7.293	17.037	1.928	1	1	1
HSH2D	23.494	7.065	2.02	7.288	1	1	7.211	1	5.606	10.315	37.669	1	1
IFNG	1.217	1	1.006	23.088	1.001	1.167	3.105	2.186	1.209	1.05	3.755	1	1
IGFBP1	1	15.283	1	1	1	1	1	1	1	1	1	1	1
IGLL1	1.02	1	1	1.027	1	1.003	1	1	1.019	1	14.906	1	1
IGSF6	1.1	1.115	47.327	1.142	1	8.393	19.254	4.224	1.07	7.747	3.487	1	1
IL13	1	1	1	1	1	1	1	1	12.929	1	1	1	1
IL17RB	1	1	1	1	1	3.322	1	1	12.479	1	1	1	1
IL22RA1	1.002	3.761	1	1.006	1	25.592	1	1	1.002	1	1	1	1
IL2RA	4.609	1	3.8	13.057	1	1	1	1	3.092	1	1	1	1
IL2RB	1	1	1	30.382	1.445	1	2.834	1	1	1	2.288	1	1
IL3RA	1	1	5.126	1	1	1	5.509	40.387	7.427	89.978	1.348	1	1
INHBB	1	1	1	1	1	1	1	25.725	1	1	1	1	1
IPCEF1	1	1	1.97	10.029	1	1	1	1	1	2.101	1	1	1
IRF4	4.895	1	2.022	3.143	1	2.466	16.607	1	1	64.712	13.259	1	1
ITGA6	1.257	24.947	2.999	3.597	1.001	7.594	1.034	21.605	1.243	1.052	29.093	1	1
ITGB4	1.243	29.092	1.009	1.322	1.001	1.159	1.033	6.711	1.348	2.091	1.045	1	1
ITGB6	1.247	15.46	1.008	1.317	1.001	19	1.034	1	1.237	1.051	1.035	1	1
ITK	1	1	1	20.891	1	1	1	1	8.533	1	1.528	1	1
KANK3	1.288	1	1.013	1.402	1.464	1.178	2.97	30.801	1.284	1.059	1.036	1	1
KCNA5	1.046	1	1	1.055	8.627	1.02	1	1	1.045	10.612	1	1	1
KCNH2	1.042	1	1	1.05	1	1.017	1	1	18.201	1.001	1	1	1
KCNK3	1.039	1	1	1.049	4.396	25.568	1	1	1.039	1.001	1	1	1
KCNN1	1.057	1	1	1.074	1	1.03	10.444	1	1.055	1.007	1	1	1
KCNN3	1.057	1	1	1.068	1	1.03	1.001	2.118	1.055	1.008	25.44	1	1
KDR	1	1	1	1	1	1	1	34.136	1	1	1	1	1
KIAA0125	25.824	1	1	1	1	1	1	1	13.271	8.06	31.19	1	1
KIAA1324	1	2.383	1	1	1	33.865	2.842	1	1	1	1	1	1
KIT	1	1	1	1	1	1	3.737	4.378	77.573	1	1	1	1
KLK10	1	27.312	1	1	1	1	1	1	1	1	1	1	1
KLK11	1	44.316	1	1	1	9.669	1	1	1	1	1	1	1
KLRC1	1	1	1	17.579	1	1	1	1	1	1	1	1	1
KLRG1	1	1	1	18.657	1	1	1	3.524	28.263	1	1	1	1
KRT1	1	1	1	1	1	1	1	1	44.48	1	1	1	1
KRT5	1	1.29	1	1	1	1	1	1	1	43.978	1	1	1
KRTCAP3	1	26.232	1	1	1	26.819	1	1.111	1	1	2.023	1	1
LAMA3	1	20.393	1	1	4.269	1	1	1	2.011	1	1	1	1
LAMB3	1	67.341	1	1	2.229	1	5.948	1	1	1	2.193	1	1
LAMP3	1	1	1.544	1	1	2.449	146.391	1	1	1	3.33	1	1
LILRA2	1	1	9.518	1	1	1	4.321	1	1	1	1	1	1
LILRA4	4.184	1	1.44	1	1	1	1	1	1	134.295	1	1	1
LINC01094	1	1	10.967	1	1	4.122	4.061	1	1	1	1	1	1
LIPH	1.152	45.965	1.001	1.213	1	1.071	1.02	1	1.143	1.037	1.019	1	1
LMO2	1.031	1	5.31	1.033	1	2.386	1	20.785	1.021	1	1	1	1
LOR	1	1	1	1	1	1	12.472	1	1	1	1	1	1
LY75	4.441	4.058	4.347	4.888	1	1	27.999	1.465	3.999	1.935	3.108	1	1
LY9	39.628	1	1	9.413	1	1	1	1	2.355	16.123	18.663	1	1
LYL1	32.244	1	12.165	3.42	1.314	2.964	6.165	8.877	40.036	3.904	2.499	1	1
MAG	1	1	1	1	1	1	1	1.909	11.058	1	1	1	1
MAL2	1	78.258	1	1	1	6.138	1	1.079	1	1	1	1	1
MARCO	1	2.006	18.692	1	1.455	1	1	1	1	1	4.218	1	1
MATK	3.966	1	4.894	18.293	1	1	1	1	16.691	2.08	1	1	1
MISP	1	38.897	1	1	1	1	1	1	4.559	1	1	1	1
MIXL1	1	1	1	1	1	1	1	1	1	1	7.892	1	1
MREG	1	1	1	1	1	1	10.117	1	1	1	1	1	1
MS4A1	149.931	1	1.618	4.639	1.711	1	1	1	3.511	1	4.006	1	1
MS4A2	1	1	1	1	1	1	1	1	38.549	1	1	1	1
MSR1	2.937	1	29.191	1.056	1.873	7.251	1	2.054	1.04	1.002	3.385	1	1
MT1H	1.043	11.032	1	1.055	1	41.354	1	1	1.042	1.001	1.711	1	1
NCCRP1	1	1	1	1	1	2.683	48.809	1	1	1	1	1	1
NELL2	1	3.363	1	9.716	1	1	1	1	1	1	1	1	1
NME8	1	1	2.463	1	1	1	1	1	2.116	9.956	1	1	1
NOSTRIN	1.191	5.172	1.002	1.248	1.001	3.292	1.62	26.529	1.184	1.05	1.02	1	1
NRIP2	1	1	1	1	14.547	1	1	1	1	1	1	1	1
NRN1	1	1	1.71	1	1	1	3.362	23.47	1	1	1	1	1
NUAK2	8.504	1	3.88	2.27	1	1.952	23.806	1	2.474	4.99	6.328	1	1
OLFM4	1	17.547	1.378	1	1	92.864	1	1	1	1	3.964	1	1
OSCAR	1	1	15.975	1	1	2.624	11.127	1	1	1	1.597	1	1
P2RX1	1	1	1.593	1	1	20.031	1	1	31.342	13.828	17.467	1	1
P2RX5	37.427	1	1.093	3.582	1	1	1	1	1.978	1	5.898	1	1
P2RY10	18.926	1	1.669	15.127	1	1	24.277	1	5.402	1	5.878	1	1
P2RY13	1	1	15.486	1	1	4.255	15.554	1	1	1	1	1	1
P2RY6	1	1	6.25	1	1	1	3.523	19.689	1	20.582	2.234	1	1
P2RY8	7.749	1	2.101	7.658	1	1	19.968	4.13	1	2.032	6.661	1	1
PALD1	1	1	8.202	1	4.882	3.845	1	1.661	1	19.639	1.614	1	1
PAQR5	1	1	1	1	1	1	1	1	9.176	1	1	1	1
PAX5	13.609	1	1	1.002	1	1	1	1	1.001	1	1	1	1
PCDH12	1	1	1	1	1	1	1	17.085	1	1	1	1	1
PCDH17	1	1	1	1	4.208	1	1	47.258	1	1	1	1	1
PFKFB2	1	3.335	2.06	1	1.099	1	1	1	3.484	18.478	1	1	1
PGLYRP2	1.006	1	1	4.939	1	1.005	1	1	3.027	1	12.554	1	1
PI3	1	16.503	1	1	1	1	1	1	1	1	1	1	1
PKHD1L1	8.55	1	1	1.001	1	1	1	2.033	1	1	15.593	1	1
PKIB	1	5.585	20.058	1	1	4.52	15.108	1.858	1	2.088	4.827	1	1
PKP3	1	35.717	1	1	1	8.779	1	1	1	1	1	1	1
PLA2G10	1	29.794	1	1	1	5.884	1	1	1	1	1	1	1
PLS1	1	25.631	1	1	1	2.575	1	1	1	1	1.523	1	1
PLVAP	1.018	1	1.964	1.025	1	1.003	1	213.208	1.018	5.51	1	1	1
PNLIPRP1	1.234	1	1.009	1.303	1.001	198.408	1.971	1	1.228	1.052	2.009	1	1
PNOC	13.149	1	1	1	1	1	1.99	1.16	1	16.883	27.648	1	1
PODXL	1.248	7.251	1.007	1.326	1.001	24.031	1.034	54.585	1.239	1.051	1.031	1	1
POU2AF1	31.767	1	1	1	1	1.992	1	1	1	1	56.604	1	1
PPAP2C	1	33.451	1	1	1	1	1	2.091	1	1	2.147	1	1
PPM1J	1.008	1.1	1.274	1.017	1	3.049	1	1	1.008	13.189	1	1	1
PRAP1	1	17.445	1	1	1	1	1	1	1	1	1	1	1
PRF1	1	1	1	34.845	1	3.447	1	1.764	2.751	1	2.117	1	1
PRKCQ-AS1	1.243	1	1.009	15.68	1.001	1.127	1.033	1.125	2.181	1.055	1.035	1	1
PROC	1	4.112	1.369	1	1	1	1	1	1	13.82	1	1	1
PRSS22	1.021	20.042	1	1.034	1	1.016	1	1	1.021	1	1	1	1
PTAFR	3.461	2.236	19.483	1	1	2.562	3.661	2.463	25.595	1	1	1	1
PTCRA	1	1	1	1	1	1	1	1	1	63.775	2.057	1	1
PTF1A	1	1	1	1	1	16.259	1	1	1	1	1	1	1
PTPRB	1	1	1	1	1	1	1	37.153	5.036	1	1	1	1
PYHIN1	5.103	1	1	31.63	1	2.84	1.003	1	1.119	1.021	1.724	1	1
RAB25	1	43.993	1	1	1	13.173	1	1	1	1	1	1	1
RAB27B	1	11.035	1	1	1	2.006	1	1	18.588	1	1	1	1
RAB37	6.264	1	1	5.164	1	1	1	1	16.997	1	1	1	1
RASAL3	17.521	1	8.995	28.131	1.229	5.179	1.767	4.318	5.924	11.256	6.39	1	1
RASGRP1	3.387	1	1	13.019	1	1.047	1.786	1	1.055	1.006	2.735	1	1
RASGRP4	1.055	1	4.079	1.069	1	1.037	1.001	1	16.708	2.023	1.001	1	1
RBPJL	1	1	1	1	1	15.435	1	1	1	1	1	1	1
REG3G	1.002	1	1	1.005	1	175.155	1	1.854	1.008	1	1	1	1
RIC3	24.443	1	1	6.991	1.482	9.328	1	1	4.821	1	8.444	1	1
RNF125	4.124	1.425	4.07	14.286	1	1	1	10.066	1	3.483	1	1	1
RNF144B	2.991	1.566	16.569	1	1	3.014	32.39	1.652	1	9.139	2.076	1	1
RNF186	1	4.78	1	1	1	13.777	1	1	1	1	1	1	1
RP11-117D22.2	3.693	1	1	1	1	1	1	1	1	15.556	1	1	1
RP11-16E12.2	1	1	1	1	1	1	1	1	1	1	32.545	1	1
RP11-215G15.5	1.006	1	1	1.013	1.508	1	10.996	1	1.006	1	1.155	1	1
RP11-290F5.1	1.001	1	1	1.003	1	1	1	1	1.001	1	31.426	1	1
RP11-297B17.3	10.219	1	1	1	1	1	1	1	1	1	1	1	1
RP11-320N7.2	1	1	1	1	1	25.17	1	1	1	1	1	1	1
RP11-350J20.12	1.104	24.069	1	1.144	1	1.05	1.009	1	1.101	1.029	1.007	1	1
RP11-354E11.2	1	1	1	1	1	1	1	1	80.818	1	1	1	1
RP11-462G2.1	1.066	55.759	1	1.102	1	20.971	1.003	1	3.468	1.016	1.006	1	1
RP11-492E3.2	1	1	1	1	1	1	1	1	1	1	17.851	1	1
RP11-685N3.1	1	1	1	1	1	1	1	1	1	1	13.09	1	1
RP11-76E17.3	1.008	1	1.59	1.018	1	1.001	1	1	12.507	12.178	1	1	1
RP11-94L15.2	16.27	1	1	10.33	1.055	1	2.425	1	12.676	1	6.944	1	1
RP5-887A10.1	51.81	1	1	1	1	1	1	1	1	1	13.393	1	1
RPH3AL	1	1.719	1.199	1.001	1	21.441	2.954	4.5	1	4.708	1.218	1	1
S1PR1	4.29	1	1	1	1	1	5.548	38.028	4.649	1	1	1	1
SASH3	24.112	1	12.058	13.551	1	4.378	4.808	1	4.399	12.481	5.445	1	1
SCARF1	1.018	1	5.388	1.026	1.349	1.008	1	26.801	1.018	1	1	1	1
SCIMP	19.651	1	15.217	1	1	1.96	1.939	1	1	1	1	1	1
SCML4	3.5	1	1	14.204	1	1	1.738	1	3.509	1.48	1.433	1	1
SCNN1B	1	1	1	1	1	1	1	4.598	1	1	21.612	1	1
SDR16C5	1	28.677	1	1	1	1	1	1	1	1	1	1	1
SDS	1.12	1.166	19.98	1.197	1	3.152	4.117	2.155	1.112	1.035	3.651	1	1
SEMA3F	1	1	1	1	1	1	1	15.983	1	1	1	1	1
SEMA7A	8.253	4.064	1.594	1	1	1	23.094	1.698	8.466	17.291	4.203	1	1
SFN	1.123	83.654	1.001	1.196	1	1.081	1.014	1	1.114	1.033	1.024	1	1
SFRP5	1	1	1	1	1	12.708	1	1	1	1	1	1	1
SFTA2	1	40.913	1	1	1	1	1	1.561	1	1	1	1	1
SHD	1.109	1	1	1.151	1	1.051	1.009	1	1.103	27.515	1.007	1	1
SIDT1-AS1	9.326	1	1	5.176	1	1.001	1	1.426	1.019	1.864	1.818	1	1
SIGLEC10	11.985	1	15.54	1.004	1	3.654	1	1	13.439	1.759	2.079	1	1
SLA2	1.001	1	1	13.793	1	3.449	2.058	1.112	3.489	22.115	1.937	1	1
SLC12A3	1	1	1	1	1	1	9.146	1	1	13.434	1	1	1
SLC18A2	1.037	1	1	1.047	1	1.013	1	1	98.424	1.001	1	1	1
SLC2A5	3.532	4.051	3.404	1	1	1	2.16	1	1	1	10.859	1	1
SLC30A2	1	1	1	1	1	19.912	1	1	1	1	1	1	1
SLC32A1	1	1	1	1	1	1	1	1	1	14.2	1	1	1
SLC39A5	1	7.813	1	1	1	32.301	1	1	1	1	1	1	1
SLC44A4	1	46.633	1	1	1	7.045	1	1	1	1	1	1	1
SLC7A11	1	7.719	1	1	1	1	13.662	1.112	1	8.286	1	1	1
SLCO2A1	1.191	1.002	1.003	1.256	1	1.107	1.022	60.644	1.185	1.044	1.02	1	1
SMIM22	1	107.276	1	1	1	74.508	1	1	3.815	1	1.988	1	1
SMIM5	1.006	12.015	1	1.016	1	1	1	1	1.006	19.852	2.045	1	1
SMPD3	1	3.84	1	1	1	1	2.776	1	1	76.265	1.217	1	1
SMPDL3B	1	3.851	1	1	1	9.531	1	1	1	1	15.252	1	1
SNX22	9.76	1	1	1	1	1	1	1.779	1	1.964	1	1	1
SOX17	1	1	1	1	1	1	1	45.901	1	1	1	1	1
SOX18	1	1	1	1	1	1	1	32.729	1	1	1	1	1
SOX7	1.056	2.214	1	1.063	1	1.025	1.001	18.852	1.052	1.005	1	1	1
SPIB	38.702	1	4	1.091	1	1.048	29.215	1	2.861	57.684	1.625	1	1
SPINK2	1	1	1	3.6	1	1	1	1	1	1	8.462	1	1
SVOPL	1.037	1	1	1.047	1	1.013	1	1	27.238	1.001	1	1	1
SYTL1	19.685	12.954	2.861	16.386	1	16.794	1.006	1.919	1.139	2.03	28.174	1	1
SYTL3	1.126	1.189	4.335	24.124	1	1.738	4.202	1.47	30.721	3.344	4.538	1	1
TAL1	1	1	1	1	1	1	1	7.462	22.053	1	1	1	1
TAS1R3	1	1	1	1	1	1	1	1	1	1	8.257	1	1
TBC1D10C	41.273	1.116	7.17	57.631	1.405	6.229	1	3.766	7.654	8.917	12.792	1	1
TBC1D8	1.097	1.835	1.59	1.151	1	1.712	14.355	1.12	1.089	10.9	1.005	1	1
TCL1A	61.963	1	1	1	1	1	1	1	1	113.319	1.984	1	1
TCTEX1D1	1	1	1.442	1	1	1	1	4.87	14.301	1	1	1	1
TEK	1.099	1	1	1.134	1	1.056	1.008	19.377	1.096	1.025	1.005	1	1
TESPA1	3.443	1	1.201	9.293	1	1.059	2.179	1	33.865	2.038	1.017	1	1
TFF1	1	171.096	1.859	1	1.688	1	3.637	1	1	1	4.666	1	1
THEMIS	1	1	1	10.682	1	1	1	1.111	2.357	1	1	1	1
TIFAB	1	1	1	1	1	1	18.792	1	1	3.999	1	1	1
TIGIT	2.928	1	1	39.993	1	5.486	1	2.131	4.345	1	2.158	1	1
TLR10	22.919	1	5.131	1	1	1	1.684	1	1	4.337	1	1	1
TM4SF5	1	30.455	1	1	1	1	1	1	1	1	1	1	1
TM6SF1	1.007	1	20.883	1.014	1	3.576	8.787	8.415	17.01	1.899	3.635	1	1
TMCC3	1.056	1.921	5.781	1.065	1.813	1.036	25.09	10.607	1.049	3.409	1.607	1	1
TMED6	1	1	1	1	1	28.245	1	1	1	1	1	1	1
TMEM125	1	11.888	1	1	1	20.705	1	1	1	1	1	1	1
TMEM156	21.577	1	3.44	8.232	1	2.999	1	1	1	1.987	13.844	1	1
TMEM45B	1	17.254	1	1	1	1	1	1	1	1	1	1	1
TMEM52	1	1	1	1	1	24.764	1	1	1	1	6.069	1	1
TMIGD2	1.062	1	1	8.798	1	1.042	3.372	1	1.1	17.672	1.001	1	1
TMPRSS4	1	20.276	1	1	1	1	2.123	1	1	1	1	1	1
TNFRSF13B	33.561	1	1	1	1	1	1	1	1	1	14.759	1	1
TNFRSF13C	14.543	1	1	1	1	1	1	1	1	1	5.588	1	1
TNFRSF17	5.485	1	1.001	1.184	1	1.066	1.016	1	1.119	6.064	90.8	1	1
TNFRSF25	1.194	1.406	1.004	26.799	1	2.955	1.886	4.936	1.138	1.045	2.562	1	1
TPD52	36.857	26.81	5.872	11.223	1	14.039	15.212	4.849	1	7.225	65.632	1	1
TPSAB1	1	1.304	1.916	1	1	1	1.642	4.215	523.177	1	2.529	1	1
TPSD1	1.003	1	1	1.007	1	1	1	1	41.992	1	1	1	1
TPSG1	1.003	1	1	1.008	1	1	1	1	10.382	1	1	1	1
TREML1	1.059	1	1	1.073	1	1.032	37.625	1	1.058	1.008	1.001	1	1
TSPAN1	1	82.676	1	1	1	1	2.873	1.27	4.55	3.793	2.098	1	1
TSPAN32	1.008	1	1.797	6.172	1	1.001	1	1	13.229	1.677	1.987	1	1
TSPAN33	3.525	1	2.722	1.021	1	4.382	24.052	1	3.535	2.702	1	1	1
U47924.27	1	4.55	1	1	1	12.914	1	1	1	1	1	1	1
UBASH3A	1.16	1	1.001	10.137	1	1.074	1.02	1.4	1.155	1.039	1.019	1	1
UBD	1.064	2.068	1	1.081	1	4.897	15.665	1	1.062	1.013	1.001	1	1
UNC13D	6.193	6.623	6.651	12.161	1.384	3.009	7.219	2.14	26.349	4.272	7.349	1	1
UNC5CL	1	3.245	1	1	1	18.285	1	1	1	1	1	1	1
USH1C	1	15.634	1	1	1	1	1	1	1	1	1	1	1
UTS2	1.213	1	1.003	1.317	1	1.074	1.027	1	10.771	1.046	1.022	1	1
VNN1	1	31.585	4.141	1	1	1	1	1	1	1	1	1	1
VSIG2	1	69.709	1	1	1	1	2.121	1.926	4.194	1	1	1	1
VWF	1.261	1	1.008	1.32	1.001	1.124	1.036	122.11	1.258	1.054	1.038	1	1
WNT10A	3.281	1.008	1	5.528	1	2.043	1	1	1	16.012	13.224	1	1
XCL1	1.008	1	1	23.849	1	1.002	1	1	1.007	1	1	1	1
XCL2	1.008	1	1	25.386	1	1.002	1	1	1.007	1	1.998	1	1
ZBP1	5.646	1	1	7.094	1	1	1	1	5.173	1	35.646	1	1
ZBTB32	4.537	1	1.003	1.362	1.001	1.114	1.031	1	15.249	1.049	2.177	1	1
ZFAT	1	1	1	1	1	1	2.78	1	1	25.332	3.937	1	1
ZNF215	1	1	1	1	1	1	1	1	1	1	7.687	1	1
ZNF683	1	1	1	21.874	1	4.885	1	1	1	1	2.003	1	1
