# Supplementary material for: Adipose-enriched peri-tumoral stroma, in contrast to myofibroblast-enriched stroma, prognosticates poorer survival in breast cancers
Source: NPJ Breast Cancer. 2023 Oct 20;9:84. doi: 10.1038/s41523-023-00590-7 (PMC10589339; doi:10.1038/s41523-023-00590-7)
Supplement: Supplementary file 12 — Supplementary Dataset 10 [file 41523_2023_590_MOESM12_ESM.xlsx]

## Sheet: Wu signature
Gene	Subclass
CTHRC1	myCAF
FN1	myCAF
CST1	myCAF
MMP11	myCAF
BGN	myCAF
IGKV3-20	myCAF
COL8A1	myCAF
SULF1	myCAF
IL32	myCAF
INHBA	myCAF
AEBP1	myCAF
COMP	myCAF
COL11A1	myCAF
CD24	myCAF
CXCL10	myCAF
IGKV3-15	myCAF
CXCL14	myCAF
SFRP2	myCAF
IGKV4-1	myCAF
MIF	myCAF
COL12A1	myCAF
COL1A1	myCAF
IGKV1-9	myCAF
RARRES1	myCAF
SH3BGRL3	myCAF
ENO1	myCAF
COL10A1	myCAF
CXCL9	myCAF
IGKV3-11	myCAF
THBS2	myCAF
P4HB	myCAF
TIMP3	myCAF
SPHK1	myCAF
MUCL1	myCAF
PKM	myCAF
CTSB	myCAF
TNFRSF12A	myCAF
THBS1	myCAF
MFAP2	myCAF
PLOD2	myCAF
RAB31	myCAF
BNIP3	myCAF
PLAU	myCAF
PFN1	myCAF
HLA-C	myCAF
TPM4	myCAF
PDPN	myCAF
LOX	myCAF
ISG15	myCAF
IGLV1-40	myCAF
PLAUR	myCAF
PALLD	myCAF
TPM1	myCAF
COL5A1	myCAF
SFRP4	myCAF
S100A11	myCAF
RARRES2	myCAF
ALDOA	myCAF
TPI1	myCAF
NREP	myCAF
HILPDA	myCAF
MYH9	myCAF
ANTXR1	myCAF
GJB2	myCAF
POSTN	myCAF
IGKC	myCAF
ITGBL1	myCAF
SERPINH1	myCAF
LMCD1	myCAF
S100A10	myCAF
S100A16	myCAF
MFAP5	myCAF
IGHV6-1	myCAF
GREM1	myCAF
CERCAM	myCAF
COL5A2	myCAF
CXCL11	myCAF
NRN1	myCAF
PRELID1	myCAF
CCDC80	myCAF
NNMT	myCAF
KDELR2	myCAF
DPYSL3	myCAF
PRSS23	myCAF
PGK1	myCAF
HLA-B	myCAF
PSMB9	myCAF
CD74	myCAF
FBXO32	myCAF
IGKV1-5	myCAF
PTTG1IP	myCAF
MYDGF	myCAF
ACTN1	myCAF
RAI14	myCAF
CD99	myCAF
COL6A3	myCAF
IFITM1	myCAF
SLC16A3	myCAF
VCAN	myCAF
TAGLN	myCAF
CST3	myCAF
CNN2	myCAF
TYMP	myCAF
DIO2	myCAF
FLNA	myCAF
MXRA8	myCAF
MMP2	myCAF
LDHA	myCAF
SERP1	myCAF
SDC1	myCAF
THY1	myCAF
WISP2	myCAF
BST2	myCAF
SSR3	myCAF
GUK1	myCAF
EMP3	myCAF
IGFBP3	myCAF
CD55	myCAF
CLEC11A	myCAF
LRRC15	myCAF
HCFC1R1	myCAF
TSPO	myCAF
ANXA1	myCAF
TNFSF13B	myCAF
CALU	myCAF
SOD2	myCAF
TGFB1	myCAF
NRP2	myCAF
IFI44L	myCAF
LXN	myCAF
STEAP1	myCAF
CCDC85B	myCAF
RGS2	myCAF
CA12	myCAF
IGHV4-39	myCAF
PDLIM4	myCAF
C3	myCAF
EPSTI1	myCAF
PODNL1	myCAF
PTRF	myCAF
MMP14	myCAF
PLPP4	myCAF
PDLIM5	myCAF
FXYD5	myCAF
RAMP1	myCAF
PDLIM7	myCAF
CREB3L1	myCAF
ITGA5	myCAF
IGHV1-46	myCAF
SELM	myCAF
GBP1	myCAF
LTBP2	myCAF
PDIA3	myCAF
RSAD2	myCAF
IGFBP5	myCAF
CHPF	myCAF
ARPC2	myCAF
GABARAP	myCAF
GPX1	myCAF
LMAN1	myCAF
ZYX	myCAF
HDLBP	myCAF
CCL5	myCAF
SDF4	myCAF
TPM2	myCAF
MRPS6	myCAF
ADAMTS2	myCAF
SULF2	myCAF
WARS	myCAF
SMIM3	myCAF
SMCO4	myCAF
EGLN3	myCAF
CD82	myCAF
MYL12A	myCAF
TMEM45A	myCAF
YBX1	myCAF
APOL1	myCAF
FIBIN	myCAF
PYCR1	myCAF
LAMP5	myCAF
FNDC1	myCAF
RUNX1	myCAF
PSME2	myCAF
NTM	myCAF
NME4	myCAF
IGHV3-21	myCAF
ENC1	myCAF
LAP3	myCAF
PGAM1	myCAF
DDIT4	myCAF
PTMS	myCAF
ITGA11	myCAF
PRDX4	myCAF
C4orf48	myCAF
EIF5A	myCAF
2011-09-01	myCAF
HAPLN3	myCAF
RCN1	myCAF
TUBA1C	myCAF
MRPL41	myCAF
SEC61B	myCAF
ASPN	myCAF
FAM114A1	myCAF
SPOCK1	myCAF
ATP5D	myCAF
MME	myCAF
FBN1	myCAF
ARL4C	myCAF
NOX4	myCAF
TGFB1I1	myCAF
IFNGR2	myCAF
LOXL1	myCAF
IL1R1	myCAF
CHCHD10	myCAF
STEAP2	myCAF
CLIC4	myCAF
OSTC	myCAF
LOXL2	myCAF
STAT1	myCAF
DYNLT1	myCAF
AGTRAP	myCAF
BCAT1	myCAF
CD68	myCAF
AP2S1	myCAF
SGK1	myCAF
PARP14	myCAF
COTL1	myCAF
DNAJC1	myCAF
GPC6	myCAF
MTDH	myCAF
MXRA5	myCAF
P4HA2	myCAF
CMTM3	myCAF
HM13	myCAF
IGLV2-23	myCAF
CAPZB	myCAF
PLP2	myCAF
BASP1	myCAF
RRBP1	myCAF
UBE2L6	myCAF
RAC1	myCAF
GLIPR1	myCAF
PERP	myCAF
LMO7	myCAF
MTCH1	myCAF
IGLV3-1	myCAF
KRT10	myCAF
FAP	myCAF
C5orf46	myCAF
APOD	iCAF
ITM2A	iCAF
IGF1	iCAF
SEPP1	iCAF
MEG3	iCAF
CXCL12	iCAF
FIGF	iCAF
DLK1	iCAF
SPRY1	iCAF
PTGDS	iCAF
CFD	iCAF
SRPX	iCAF
DCN	iCAF
PLTP	iCAF
FBLN5	iCAF
TCF7L2	iCAF
PLEKHH2	iCAF
TXNIP	iCAF
KCNQ1OT1	iCAF
RUNX1T1	iCAF
NR2F1	iCAF
IGF2	iCAF
GPC3	iCAF
CRABP1	iCAF
LSP1	iCAF
CTB-92J24.3	iCAF
CRABP2	iCAF
PRNP	iCAF
OGN	iCAF
TNXB	iCAF
FCGRT	iCAF
LDB2	iCAF
ALDH1A1	iCAF
PLPP3	iCAF
PHACTR2	iCAF
PLAGL1	iCAF
RGMA	iCAF
ADD3	iCAF
COL15A1	iCAF
PDGFRL	iCAF
FXYD1	iCAF
DUSP1	iCAF
DCX	iCAF
TAC1	iCAF
ABCA6	iCAF
PDGFD	iCAF
TNN	iCAF
KLK1	iCAF
NFIA	iCAF
TCF4	iCAF
WSB1	iCAF
ZBTB20	iCAF
LUM	iCAF
LGALS3	iCAF
CAPN6	iCAF
MMP16	iCAF
COL14A1	iCAF
DPT	iCAF
FOS	iCAF
APOC1	iCAF
EGR2	iCAF
RPS29	iCAF
MAFB	iCAF
PCDH18	iCAF
CIRBP	iCAF
TMEM176B	iCAF
SOX4	iCAF
GPM6B	iCAF
SLC40A1	iCAF
SCARA5	iCAF
PDGFRA	iCAF
ZFP36L2	iCAF
LRP1	iCAF
GALNT16	iCAF
JAM2	iCAF
ENTPD1	iCAF
LHFPL2	iCAF
LRRC17	iCAF
HPSE2	iCAF
GSN	iCAF
GSTM5	iCAF
ABCA10	iCAF
GAS7	iCAF
RPL31	iCAF
ACP5	iCAF
LAPTM4A	iCAF
ITM2C	iCAF
SPON2	iCAF
ENPP2	iCAF
ADH1B	iCAF
OLFML3	iCAF
MAGED2	iCAF
TCTN3	iCAF
BOC	iCAF
IP6K2	iCAF
CD34	iCAF
TMEM98	iCAF
RHOJ	iCAF
SFRP1	iCAF
MFAP4	iCAF
CPXM1	iCAF
OSR1	iCAF
IRF1	iCAF
MAF	iCAF
KLF4	iCAF
ALDH9A1	iCAF
PLXDC1	iCAF
MIR99AHG	iCAF
EDNRB	iCAF
CCNL1	iCAF
ARHGAP24	iCAF
COLEC12	iCAF
ZFP36	iCAF
MATN2	iCAF
RASD1	iCAF
PRCP	iCAF
CDKN1C	iCAF
GLT8D2	iCAF
STRA6	iCAF
FGFR1	iCAF
ANGPTL1	iCAF
RPL26	iCAF
SGCE	iCAF
FAM20A	iCAF
MMP19	iCAF
DDAH2	iCAF
FMO1	iCAF
RPL23	iCAF
PSAP	iCAF
BICC1	iCAF
IGSF10	iCAF
INTS6	iCAF
RP11-597D13.9	iCAF
CELF2	iCAF
SH3KBP1	iCAF
CXCL13	iCAF
TCEAL7	iCAF
HSPA1A	iCAF
RBP1	iCAF
FUS	iCAF
PHYHD1	iCAF
DNAJB1	iCAF
SLC2A3	iCAF
TGFBR3	iCAF
MEIS2	iCAF
PBX1	iCAF
NID1	iCAF
CDKN2C	iCAF
HTRA1	iCAF
RSRP1	iCAF
ADAM12	iCAF
C6orf48	iCAF
ANPEP	iCAF
ANTXR2	iCAF
CD81	iCAF
FOSB	iCAF
ABCA8	iCAF
ABCA9	iCAF
IFNGR1	iCAF
ADAMTS5	iCAF
GSTM3	iCAF
UBB	iCAF
CTD-3252C9.4	iCAF
DDIT3	iCAF
HSPA1B	iCAF
LIPA	iCAF
MAB21L1	iCAF
ZFHX4	iCAF
ARRDC3	iCAF
CXCL1	iCAF
NPC2	iCAF
RP11-14N7.2	iCAF
FAH	iCAF
GPNMB	iCAF
BTG2	iCAF
FGF10	iCAF
PLIN2	iCAF
SMPDL3A	iCAF
RELN	iCAF
MTRNR2L8	iCAF
MIS18BP1	iCAF
LAMA2	iCAF
SH3PXD2B	iCAF
SNHG8	iCAF
GADD45G	iCAF
RPL38	iCAF
PTN	iCAF
ADAMTS12	iCAF
RPS20	iCAF
NOVA1	iCAF
RPS10	iCAF
PRKAR1A	iCAF
GAREM1	iCAF
EIF4A2	iCAF
ENPP6	iCAF
SESN3	iCAF
PRRG3	iCAF
OAF	iCAF
VKORC1	iCAF
SEC62	iCAF
BMP4	iCAF
PNISR	iCAF
ID2	iCAF
RP11-553L6.5	iCAF
ALX4	iCAF
ATP6V0D1	iCAF
CPQ	iCAF
THUMPD3-AS1	iCAF
MYLIP	iCAF
ST13	iCAF
FAIM2	iCAF
RBMX	iCAF
CD302	iCAF
CIR1	iCAF
CRYBG3	iCAF
CKS1B	iCAF
PLP1	iCAF
CHD9	iCAF
ARL6IP1	iCAF
TNRC6B	iCAF
CYR61	iCAF
GULP1	iCAF
PMP22	iCAF
COL6A6	iCAF
SEMA5A	iCAF
LAMC3	iCAF
LAMB1	iCAF
IGFBP6	iCAF
CRYL1	iCAF
TMBIM4	iCAF
BDKRB2	iCAF
SLC26A5	iCAF
MTUS1	iCAF
TSHZ2	iCAF
CNPY2	iCAF
CLDN15	iCAF
N4BP2L2	iCAF
NGFRAP1	iCAF
FBLN1	iCAF
HEXA	iCAF
PGRMC1	iCAF
THYN1	iCAF
CYP20A1	iCAF
ADH1C	iCAF
OLFML2A	iCAF
ISLR	iCAF
NPPC	iCAF
HACD4	iCAF
EGR1	iCAF
AC090498.1	iCAF

## Sheet: Signature matrix
NAME	iCAFs	myCAFs	CD4	CD8	Endothelial	Epithelial	Myeloid	NKT	NK	Plasma	Tfh	Tregs
A1BG	96.7769	97.7315	1	124.374	1	70.1654	40.0747	1	1	202.787	130.249	1
A2M	188.08	139.185	1	1	1154.73	1	368.074	1	1	1	1	1
A4GALT	1	51.0029	1	1	91.2423	1	1	1	1	1	1	1
AAMP	127.536	90.3498	1	1	147.68	144	54.7075	1	1	94.8993	96.527	1
AARD	1	1	1	1	1	178.078	1	1	1	1	1	1
AASDHPPT	76.388	1	1	1	53.4598	96.2516	36.6275	1	1	1	127.589	1
ABCA1	115.846	88.2944	1	1	1	1	540.419	1	1	1	1	1
ABCA10	121.107	1	1	1	1	1	1	1	1	1	1	1
ABCA6	217.237	99.7068	1	1	1	1	1	1	1	1	1	1
ABCA8	142.469	75.429	1	1	1	1	1	1	1	1	1	1
ABCB1	1	1	1	1	59.177	1	1	1	1	1	1	1
ABCC5	1	1	1	1	1	1	70.7811	1	1	1	1	1
ABCD4	1	1	1	1	156.469	1	49.1516	1	1	1	1	1
ABCF2	1	1	1	1	1	53.9105	1	1	1	1	1	1
ABCG1	1	1	103.992	1	51.7259	1	150.048	1	1	1	100.75	1
ABHD11	1	1	1	1	1	84.7945	1	1	1	1	1	1
ABHD12	1	1	1	1	53.753	92.2338	220.354	1	1	122.279	1	1
ABHD17A	1	1	1	1	72.7617	1	1	196.775	1	1	1	1
ABHD5	83.5368	1	1	1	104.882	1	80.3136	1	96.6819	1	1	1
ABI3	1	1	1	316.367	148.082	1	114.956	367.172	140.008	1	1	1
ABI3BP	88.1697	105.012	1	1	1	1	1	1	1	1	1	1
ABL1	1	66.5113	1	1	1	1	1	1	1	1	1	1
ABL2	1	80.372	1	1	142.953	1	123.556	1	1	1	1	1
ABLIM1	1	1	1	1	101.008	86.3706	1	1	121.78	1	1	1
ABR	1	1	1	1	1	1	69.1715	1	1	1	1	1
ABT1	1	1	1	123.299	1	83.652	1	111.281	1	1	131.406	126.187
ABTB1	1	1	1	127.376	1	1	55.4355	1	1	1	123.603	107.256
AC006129.2	1	1	134.192	1	1	1	1	1	99.2116	1	1	136.063
AC007246.3	1	1	1	1	74.6794	1	1	1	1	82.8836	1	1
AC013461.1	143.59	119.253	1	1	1	1	1	1	1	1	1	1
AC017002.1	1	1	1	1	1	1	1	1	1	1	1	115.19
AC069363.1	1	1	1	103.394	1	1	1	1	1	1	1	1
AC092580.4	1	1	131.595	160.098	1	1	1	1	123.418	1	1	1
AC093818.1	1	1	1	1	1	1	1	1	1	140.244	1	1
AC133644.2	1	1	1	1	1	1	1	1	1	1	101.898	362.617
AC145110.1	1	1	1	1	1	1	1	1	1	1	1	122.527
AC233755.2	1	1	1	1	1	1	1	1	1	1890.69	1	1
ACAA1	1	56.2073	1	85.078	77.0162	70.7283	71.1689	132.05	1	1	1	132.61
ACAA2	110.29	80.8026	1	1	1	84.0576	1	107.37	1	1	1	1
ACACB	1	1	1	1	91.3534	1	1	1	1	1	1	1
ACAP1	1	1	621.417	594.932	1	1	1	487.742	559.48	1	594.359	470.926
ACAT2	1	1	1	1	1	83.1073	1	1	1	1	1	1
ACBD3	1	49.3365	1	1	1	103.09	1	1	1	1	1	1
ACBD5	1	1	1	1	1	1	1	1	1	1	94.0974	1
ACER3	1	1	1	1	1	1	73.239	1	1	1	1	1
ACKR1	1	1	1	1	1311.47	1	1	1	1	1	1	1
ACO2	1	66.0954	1	1	66.5318	57.4574	1	123.055	1	1	197.875	86.1676
ACOT13	1	64.4717	1	1	1	96.6175	92.6655	1	1	1	98.4117	1
ACOT9	1	75.6376	1	1	55.9244	1	65.5089	1	1	1	1	128.343
ACP2	1	1	1	1	1	1	159.207	1	1	1	1	1
ACP5	181.335	1	128.368	196.908	1	1	142.693	1	145.754	1	105.824	229.734
ACSL1	1	1	1	1	1	1	169.077	1	1	1	1	1
ACTA2	351.039	1459.96	1	120.441	1	1	1	1	1	1	76.2904	235.226
ACTL6A	1	54.5726	1	1	55.1525	114.41	1	1	1	1	1	115.022
ACTN1	218.225	495.551	1	1	205.851	155.913	71.4668	1	1	1	1	1
ACTR10	136.384	101.535	1	1	97.4829	75.3561	1	1	1	1	1	107.591
ACTR1A	1	88.7031	1	142.545	97.7825	73.8982	72.2372	1	1	1	113.189	85.2839
ACTR1B	1	1	1	1	84.9636	50.9532	1	1	82.5335	1	78.3603	139.574
ACTR3B	1	1	1	1	1	97.2731	1	1	1	1	1	1
ACTR6	1	1	1	1	1	83.464	1	1	1	1	152.187	1
ACVR1	51.7258	1	1	1	1	1	1	1	1	1	1	1
ACVRL1	98.6881	70.7234	1	1	146.027	1	1	1	1	1	1	1
ADA	1	1	156.467	1	1	1	1	1	1	1	1	1
ADAM10	1	74.3392	1	1	104.115	43.003	159.482	143.336	98.9562	1	1	89.2001
ADAM12	246.249	406.539	1	1	1	1	1	1	1	1	1	1
ADAM15	1	1	1	1	424.556	182.933	1	1	1	1	1	1
ADAM17	79.2563	1	1	1	46.3205	1	1	1	1	1	120.945	1
ADAM19	1	1	130.296	1	1	1	1	1	1	1	1	1
ADAM28	1	1	1	1	1	1	80.5383	1	1	1	1	1
ADAM8	1	1	1	1	1	1	1	176.94	133.9	1	1	1
ADAM9	1	1	1	1	1	1	220.568	1	1	1	1	1
ADAMTS1	131.063	63.6524	1	1	386.134	1	1	1	1	1	1	1
ADAMTS12	199.05	130.485	1	1	1	1	1	1	1	1	1	1
ADAMTS2	1	205.491	1	1	1	1	48.6526	1	1	1	1	1
ADAMTS4	1	65.0292	1	1	105.787	1	1	1	1	1	1	1
ADAMTS5	117.051	1	1	1	1	1	1	1	1	1	1	1
ADAMTS9	1	1	1	1	260.44	1	1	1	1	1	1	1
ADAMTSL4	1	1	1	1	1	1	68.1927	1	1	1	1	1
ADAP2	1	1	1	1	1	1	625.823	1	1	1	1	1
ADCY4	1	1	1	1	191.534	1	1	1	1	1	1	1
ADCY7	1	1	1	1	1	1	122.535	1	1	1	1	1
ADD1	108.051	100.944	1	1	107.066	1	68.8019	146.273	125.854	1	1	1
ADGRA2	148.656	119.31	1	1	1	1	1	1	1	1	1	1
ADGRE2	1	1	1	1	1	1	126.561	1	1	1	1	1
ADGRE5	1	1	322.251	371.379	1	1	115.821	456.155	662.833	1	139.491	151.853
ADGRF5	1	1	1	1	292.116	1	1	1	1	1	1	1
ADGRG1	1	1	1	1	136.428	66.7481	1	336.36	124.118	1	1	1
ADGRL4	1	1	1	1	627.142	1	1	1	1	1	1	1
ADH1B	179.358	159.987	1	1	1	1	1	1	1	1	1	1
ADH1C	70.8796	1	1	1	1	1	1	1	1	1	1	1
ADI1	153.244	165.864	97.283	1	58.6087	197.4	96.7355	1	1	164.879	194.192	185.021
ADIPOR2	1	1	1	1	74.7297	1	1	1	1	1	1	1
ADIRF	367.185	182.861	1	1	911.044	1	1	1	1	1	1	1
ADK	1	1	1	1	1	70.891	1	1	1	1	162.482	135.257
ADM	204.692	81.6807	1	1	95.3032	1	56.8073	1	1	1	1	1
ADM5	1	1	1	1	140.669	1	1	1	1	1	1	1
ADORA3	1	1	1	1	1	1	85.5628	1	1	1	1	1
ADPGK	58.9848	1	1	1	1	1	103.608	1	1	1	1	1
ADRB2	1	1	1	1	68.6312	1	1	182.899	1	1	1	1
ADRBK1	1	1	1	1	1	1	115.375	1	1	1	1	1
AEBP1	583.37	1566.05	1	1	1	1	1	1	1	1	1	1
AFAP1L1	1	1	1	1	74.0864	1	1	1	1	1	1	1
AFF1	1	1	1	1	61.813	1	126.105	1	1	1	1	1
AFG3L2	1	1	1	1	1	96.4004	55.0456	1	1	1	1	1
AFMID	1	1	1	1	1	135.059	1	1	1	1	1	1
AGAP2.AS1	1	75.9178	1	1	1	1	1	1	1	1	1	1
AGFG1	1	1	1	1	1	1	76.4657	1	1	1	1	1
AGK	1	1	1	1	1	1	1	1	105	1	1	1
AGPAT2	78.2184	66.2372	1	77.843	47.2152	115.444	124.291	1	1	1	1	1
AGPAT3	1	1	1	1	1	1	63.6205	1	1	1	1	1
AHCY	95.768	69.8926	1	1	93.6725	188.631	73.1299	1	1	68.6106	1	1
AHI1	126.188	115.659	1	1	64.854	44.9593	1	1	1	1	160.766	1
AHNAK2	1	1	1	1	1	148.19	1	1	1	1	1	1
AHR	1	1	1	1	102.46	1	209.128	1	1	1	1	1
AIF1	1	1	1	1	1	1	1915.78	1	1	1	1	1
AIF1L	1	1	1	1	92.6248	44.9957	1	1	1	1	1	1
AIM1	1	1	129.443	149.807	1	257.331	78.7435	1	116.711	1	319.842	129.101
AIMP2	1	1	1	1	1	80.7058	1	1	1	1	1	1
AK1	1	1	1	1	169.539	58.8692	1	1	1	1	1	1
AK4	1	1	1	1	1	149.796	1	1	1	1	1	1
AKAP11	1	1	1	1	91.6004	1	1	1	1	1	83.0508	1
AKAP12	115.649	199.498	1	1	1	1	1	1	1	1	1	1
AKAP8L	1	1	1	1	1	75.6777	1	1	1	1	1	1
AKIP1	1	95.6089	1	1	47.9377	1	75.49	1	1	1	1	177.28
AKNA	1	1	167.921	194.44	1	1	40.7353	334.365	243.185	1	182.361	137.781
AKR1C3	1	1	1	1	99.741	1	1	247.179	1	1	1	1
AKTIP	1	1	103.362	1	49.869	1	1	1	1	1	1	1
ALCAM	1	1	1	1	1	124.286	66.4745	1	1	1	1	1
ALDH1A1	226.659	156.869	1	1	1	1	1	1	1	1	1	1
ALDH1B1	1	89.7573	1	1	1	1	1	1	1	1	1	1
ALDH3B2	1	1	1	1	1	87.1747	1	1	1	1	1	1
ALG12	1	1	1	1	1	1	1	1	1	1	178.404	1
ALG13	1	1	152.026	1	1	81.6839	66.5991	1	128.901	1	1	100.13
ALG2	1	1	1	1	1	1	1	1	1	68.9114	1	1
ALG3	1	64.1716	1	1	1	96.1857	55.9416	1	1	127.567	1	88.9596
ALG5	129.362	93.1347	1	1	100.683	124.277	55.3091	1	1	158.39	1	1
ALKBH2	1	1	1	1	1	75.7565	1	1	1	1	1	1
ALOX5	1	1	1	1	1	1	174.058	1	1	1	1	1
ALOX5AP	1	1	814.948	1037.64	1	1	272.787	561.905	775.11	1	680.75	237.501
ALPL	1	1	1	1	102.703	1	1	1	1	1	1	1
ALX4	106.978	1	1	1	1	1	1	1	1	1	1	1
ANAPC13	111.086	86.8893	1	83.0077	115.063	114.669	87.6839	1	1	83.1579	1	112.059
ANAPC15	1	1	95.4604	1	1	82.7027	63.221	1	1	1	1	1
ANGPT2	1	1	1	1	202.962	1	1	1	1	1	1	1
ANGPTL1	146.843	128.379	1	1	1	1	1	1	1	1	1	1
ANGPTL2	232.948	213.805	1	1	121.13	1	1	1	1	1	1	1
ANGPTL4	286.235	165.689	1	1	1	1	1	1	1	1	1	1
ANKH	1	152.07	1	1	1	1	155.264	1	1	1	1	1
ANKRD13D	1	1	1	1	1	1	78.673	1	1	1	1	1
ANKRD22	1	1	1	1	1	1	78.7943	1	1	1	1	1
ANKRD26	81.5167	1	1	1	1	1	1	1	1	1	1	1
ANKRD28	1	98.3439	1	1	151.203	1	1	1	1	527.308	1	1
ANKRD29	1	1	1	1	128.498	1	1	1	1	1	1	1
ANKRD35	115.523	59.0584	1	1	1	1	1	1	1	1	1	1
ANKRD36C	1	1	1	1	1	112.281	1	1	1	1	1	1
ANKRD37	1	65.1048	140.701	1	80.577	98.8939	111.352	1	270.808	496.068	172.14	93.457
ANKRD44	1	1	195.479	200.526	1	1	89.6543	245.045	197.298	1	237.153	218.411
ANO6	1	126.103	1	1	50.6442	1	94.3791	1	1	1	1	1
ANPEP	136.971	67.3588	1	1	1	1	1	1	1	1	1	1
ANTXR1	138.998	447.861	1	1	1	1	1	1	1	1	1	1
ANTXR2	187.458	90.0345	1	1	1	1	86.7757	1	1	1	1	1
ANXA2R	1	1	1	103.706	1	1	1	1	1	1	1	1
ANXA3	1	1	1	1	1	84.5109	1	1	1	1	1	1
ANXA4	123.311	142.557	1	1	76.696	150.739	118.975	96.3319	1	1	1	1
AOAH	1	1	1	151.435	1	1	153.875	300.929	237.192	1	1	1
AOC3	1	1	1	1	99.7496	1	1	1	1	1	1	1
AP1B1	1	1	1	1	1	1	294.12	1	1	1	1	1
AP1G2	1	1	1	1	1	1	1	1	1	1	1	85.0258
AP1M2	1	1	1	1	1	121.911	1	1	1	1	1	1
AP1S2	1	1	1	1	221.81	1	281.026	105.472	1	1	1	105.005
AP2A2	1	1	1	1	53.2329	1	214.939	1	1	1	1	1
AP2B1	85.684	89.8696	98.1367	1	79.3831	1	60.4205	1	1	1	1	1
AP3B1	1	45.2937	1	1	59.7202	1	63.1628	1	1	1	1	110.846
AP3M2	1	1	106.701	1	1	1	1	1	1	1	132.247	1
APAF1	1	1	1	1	1	1	58.9559	1	1	1	1	1
APBA3	1	1	1	1	1	1	1	1	1	1	1	84.2083
APBB1IP	1	1	345.108	357.381	1	1	152.049	374.07	281.501	1	538.737	465.74
APEH	1	1	1	1	1	59.1119	1	1	1	1	87.0294	95.6094
API5	1	1	1	1	1	1	1	1	1	1	128.528	1
APIP	1	1	1	1	1	45.9654	99.6327	1	1	1	1	1
APLNR	1	1	1	1	263.522	1	1	1	1	1	1	1
APOBEC3C	1	1	194.697	349.559	1	1	63.9932	322.122	150.048	1	224.226	216.202
APOBEC3G	1	1	308.522	597.743	1	1	36.1576	534.107	701.151	1	103.05	208.438
APOBEC3H	1	1	165.356	98.7871	1	1	1	1	1	1	1	1
APOC1	248.613	1	1	1	1	1	919.86	1	1	1	1	1
APOD	11136.2	3493.94	1	1	307.996	210.128	1	1	1	1	1	89.3958
APOE	1082.58	430.519	1	1	1	201.165	2378.38	1	1	1	1	1
APOL1	1	138.123	1	1	96.4953	1	1	1	1	1	1	1
APOL2	1	53.6623	1	1	1	1	1	1	1	1	1	1
APOL3	1	1	1	1	76.6632	1	1	1	1	1	109.191	1
APOLD1	1	1	1	1	287.191	1	1	1	1	1	1	1
APOO	1	1	1	1	1	67.0615	1	1	1	1	1	1
APOPT1	1	1	1	1	1	130.502	1	1	1	1	1	1
AQP1	1	1	1	1	1131.4	1	1	1	1	1	1	1
AQP3	1	1	142.856	1	1	1	1	1	1	112.87	1	369.8
AQP5	1	1	1	1	1	82.514	1	1	1	1	1	1
AR	1	61.8431	1	1	1	90.7634	1	1	1	1	1	1
ARAP2	1	1	173.887	159.113	1	1	1	157.241	113.27	1	130.066	1
ARCN1	1	74.242	1	1	53.6385	62.3441	63.6081	1	1	122.724	1	1
AREG	1	1	276.622	268.185	1	133.135	317.842	695.791	2142.78	322.76	265.241	1
ARFGAP2	80.3842	59.2509	1	1	1	53.7768	1	106.332	106.148	1	112.12	122.09
ARFGAP3	110.894	88.771	1	1	55.7535	61.3899	92.4728	147.108	100.74	223.275	142.842	79.0428
ARFGEF1	1	1	1	1	75.313	1	1	1	1	1	100.424	1
ARFIP1	1	66.6607	1	1	1	1	1	1	1	1	1	1
ARFIP2	1	1	1	1	1	67.2711	1	1	1	1	1	1
ARHGAP1	69.6005	133.927	1	1	1	1	1	1	1	1	1	1
ARHGAP15	1	1	304.886	226.062	1	1	46.7639	188.011	238.651	1	271.864	244.376
ARHGAP18	1	1	107.098	113.11	124.051	1	599.195	1	121.332	1	1	1
ARHGAP24	157.777	1	1	1	1	1	1	1	1	1	1	1
ARHGAP25	1	1	98.7624	112.55	1	1	1	1	94.5118	1	122.897	148.575
ARHGAP27	1	1	1	1	1	1	78.8189	1	1	1	1	1
ARHGAP29	1	1	1	1	437.536	109.684	1	1	1	1	1	1
ARHGAP30	1	1	193.027	185.949	1	1	74.8985	310.574	144.212	1	216.298	155.662
ARHGAP31	1	1	1	1	114.959	1	1	1	1	1	1	1
ARHGAP35	1	1	1	1	1	59.4013	1	1	1	1	1	1
ARHGAP4	1	1	169.649	145.354	1	1	209.319	123.408	157.175	1	172.342	189.891
ARHGAP5	1	1	1	1	1	70.3395	1	1	1	1	1	1
ARHGAP6	68.2731	1	1	1	1	1	1	1	1	1	1	1
ARHGAP9	1	1	224.424	331.786	1	1	70.4085	235.041	481.914	1	362.417	232.814
ARHGEF1	1	1	258.224	189.504	58.8924	1	64.0849	272.035	220.211	1	289.973	173.753
ARHGEF10L	1	1	1	1	1	1	81.2241	1	1	1	1	1
ARHGEF12	1	1	1	1	118.109	1	1	1	1	1	1	1
ARHGEF15	1	1	1	1	114.685	1	1	1	1	1	1	1
ARHGEF2	1	1	1	1	1	1	68.4778	1	1	1	1	1
ARHGEF3	1	1	115.123	96.2233	1	1	1	187.145	151.165	1	196.678	1
ARHGEF40	1	65.7686	1	1	1	1	1	1	1	1	1	1
ARHGEF6	1	1	95.4092	1	1	1	64.4391	1	1	1	1	153.521
ARHGEF7	1	1	1	1	63.4097	1	1	1	1	1	1	1
ARHGEF9	1	1	1	1	1	60.841	1	1	1	1	1	1
ARIH1	1	1	1	1	96.4617	73.3788	107.028	1	1	1	200.049	1
ARL1	146.032	181.795	1	1	61.9659	124.925	1	1	1	161.559	1	1
ARL11	1	1	1	1	1	1	77.7731	1	1	1	1	1
ARL15	1	1	1	1	138.72	1	1	1	1	1	1	1
ARL2	1	1	1	1	95.8379	66.3755	1	1	1	1	1	1
ARL4A	1	1	147.765	1	259.234	149.883	64.2031	1	153.898	1	1	1
ARL4C	1	114.942	372.943	279.605	1	1	460.449	465.349	226.319	1	1	190.735
ARL5B	1	1	1	1	1	65.8155	83.2162	1	114.899	1	1	1
ARL6IP1	168.091	115.886	106.634	1	214.688	85.8399	147.316	1	1	1	1	1
ARL6IP6	1	1	104.544	113.695	1	72.3038	1	1	103.087	1	1	155.845
ARL8B	1	48.1454	1	1	1	81.4026	144.925	1	1	1	1	1
ARMC10	1	60.5351	1	1	62.5069	188.178	57.6239	1	1	1	1	103.15
ARMCX1	132.478	77.5883	1	1	1	1	1	1	1	1	1	1
ARMCX3	191.289	179.812	1	1	128.924	115.673	80.3297	1	1	232.949	1	1
ARMCX6	67.6977	52.5972	1	89.1244	68.7773	84.7552	1	1	1	1	1	1
ARPC4	94.3323	69.5397	1	1	82.6142	128.632	93.6195	306.518	1	1	137.724	1
ARRB2	1	1	222.803	187.881	1	1	469.781	258.701	150.951	1	120.616	1
ARSA	1	93.9221	1	101.319	1	1	118.693	1	1	271	1	96.0699
ARV1	1	1	1	1	1	69.4815	1	1	1	1	1	1
ASAH1	149.691	153.485	1	1	76.0409	113.691	460.548	1	1	138.398	1	80.7454
ASB8	67.8993	1	1	1	1	1	1	1	1	1	1	85.6729
ASCC3	1	44.5752	1	1	62.1702	96.1929	1	1	1	1	149.358	1
ASCL2	1	1	1	1	1	1	88.6161	1	1	1	1	1
ASF1A	1	1	89.0887	149.423	1	70.636	1	1	1	1	108.278	87.0313
ASGR1	1	1	1	1	1	1	69.3843	1	1	1	1	1
ASL	1	1	1	1	91.1439	64.3757	1	1	1	1	99.7871	1
ASMTL	63.252	62.0262	1	1	1	1	1	1	1	1	73.6153	1
ASPN	1	330.775	1	1	1	1	1	1	1	1	1	1
ASRGL1	1	1	1	1	62.19	1	1	1	1	1	1	1
ASS1	86.4479	57.8258	1	1	226.202	137.465	1	1	1	1	1	1
ASXL2	1	1	100.483	1	1	1	68.2679	1	1	1	1	1
ATF2	1	1	1	1	69.9803	1	1	1	1	1	141.454	1
ATF3	480.144	238.456	204.897	1	376.85	373.708	660.912	162.872	252.231	365.879	1	1
ATF5	82.2669	1	1	1	1	122.751	148.387	1	1	443.855	1	1
ATF7IP	1	1	140.328	129.284	49.2864	1	60.7206	1	114.247	1	177.512	96.4814
ATG101	75.8827	97.665	1	1	96.4896	92.2822	1	105.987	1	75.3692	1	1
ATG3	75.8835	61.8154	90.3343	1	128.349	146.177	215.247	1	1	98.0643	1	138.323
ATG4B	1	1	1	1	1	52.3213	1	1	1	1	1	93.6079
ATG5	78.8071	1	86.7524	1	85.9423	362.564	57.2403	1	100.802	195.749	1	92.7825
ATG7	1	1	1	1	1	1	97.2715	1	1	1	1	1
ATIC	77.2931	1	1	1	1	86.4202	1	1	1	1	1	112.475
ATOX1	187.632	246.249	1	1	359.027	135.548	403.024	119.128	86.4477	245.884	1	104.716
ATP11B	1	1	1	1	1	1	1	1	1	1	209.159	1
ATP13A3	1	1	1	1	1	1	81.5708	1	1	1	1	1
ATP1B1	1	1	1	1	1	520.456	98.2656	1	112.258	1	1	1
ATP2A2	1	92.6276	1	1	82.0948	1	166.053	1	1	1	1	1
ATP2B4	1	58.6399	180.345	181.17	128.352	1	1	195.556	89.3433	1	67.3856	163.058
ATP5O	182.413	154.902	1	1	110.031	294.495	1	1	1	1	1	1
ATP5S	1	1	1	1	1	68.9337	1	1	1	1	1	1
ATP6V0A1	1	1	1	1	1	1	85.3214	1	1	1	1	1
ATP6V0E2	1	1	199.192	142.68	1	94.8419	1	1	1	1	302.538	148.076
ATP6V1B2	98.4338	56.5343	1	1	1	1	168.692	1	1	1	1	1
ATP8A1	1	1	1	119.548	1	1	1	1	107.268	1	1	1
ATP8B1	1	1	1	1	77.0571	1	1	1	1	1	1	1
ATP8B4	1	1	1	1	1	1	90.4906	1	1	1	1	1
ATXN1	1	87.4032	105.029	105.126	1	1	49.8606	1	1	1	58.0095	1
ATXN2	1	89.1967	1	1	1	1	1	1	1	1	1	1
ATXN7	1	1	99.202	1	1	1	1	1	1	1	154.715	1
ATXN7L3B	89.8528	70.544	1	1	87.8523	65.7512	1	102.863	1	1	1	1
AVPR2	1	1	1	1	66.118	1	1	1	1	1	1	1
AXL	130.997	151.024	1	1	1	1	56.5485	1	1	1	1	1
AZGP1	1	1	1	1	1	684.419	1	1	1	1	1	1
AZI2	205.946	112.794	1	1	56.8753	1	92.6809	1	1	1	1	1
AZIN1	59.3459	65.9855	100.621	1	60.2475	99.7669	143.941	1	111.904	144.358	1	1
B3GNT2	1	1	1	96.981	45.5935	69.8923	60.8834	1	92.3418	1	1	1
B3GNT7	1	1	1	1	1	1	1	1	121.418	1	1	1
B4GALT3	1	74.5113	79.3048	1	66.577	89.0732	1	1	86.1998	220.724	140.604	106.723
B4GALT4	1	1	1	1	1	1	1	94.9239	1	1	1	1
B4GALT7	1	89.9946	1	1	1	1	44.0682	1	1	182.56	1	1
B4GAT1	82.7694	1	1	1	1	1	1	1	1	1	1	1
BAALC	1	1	1	1	56.4109	1	1	1	1	1	1	1
BACE1	1	56.8671	1	1	1	1	1	1	1	1	1	1
BACE2	1	128.201	1	1	210.679	175.804	1	1	1	1	1	1
BACH1	1	1	1	1	1	1	93.3371	1	1	1	1	1
BAD	156.23	137.805	1	1	110.572	148.641	70.8765	1	1	120.09	1	86.9516
BAG2	1	60.3785	1	1	1	1	1	1	1	1	1	1
BAG3	113.957	96.0677	181.851	1	231.767	83.7233	290.128	1	1	1	1	1
BAG5	1	1	1	1	67.6056	148.255	1	1	1	1	1	1
BAIAP2L1	1	1	1	1	1	72.9856	1	1	1	1	1	1
BAK1	1	1	1	1	1	1	51.0711	1	1	1	1	63.5035
BAMBI	1	1	1	1	1	152.598	1	1	1	1	1	1
BASP1	1	97.6503	1	1	1	1	119.98	1	1	76.3977	1	1
BATF	1	1	247.986	223.783	1	1	63.3296	149.694	105.269	1	533.826	894.31
BCAM	1	1	1	1	635.616	111.784	1	1	1	1	1	1
BCAR1	1	1	1	1	60.293	1	1	1	1	1	1	1
BCAS4	1	1	1	1	1	1	1	1	85.8817	1	1	1
BCAT1	1	1	1	1	1	1	115.254	1	1	1	1	1
BCKDK	103.374	87.4452	1	1	58.1631	77.3142	146.973	1	1	166.066	1	1
BCL11B	1	1	145.611	123.957	1	1	1	1	1	1	150.123	82.7975
BCL2	1	1	1	1	1	1	1	1	1	1	128.367	128.594
BCL2A1	1	1	1	1	1	1	330.673	1	143.354	1	104.188	1
BCL2L11	1	1	1	1	1	1	57.9176	1	1	148.825	1	1
BCL2L12	1	1	1	1	1	82.5848	1	1	1	1	1	1
BCL6B	1	1	1	1	58.3909	1	1	1	1	1	1	1
BDH2	155.394	103.308	1	1	45.8621	1	1	1	1	1	1	1
BET1L	1	53.7927	1	107.094	1	1	61.8713	1	1	1	1	101.76
BEX2	1	1	1	1	1	84.5931	1	1	1	1	1	1
BEX4	138.007	104.62	1	1	1	109.366	96.6757	1	105.352	1	1	1
BGN	938.785	2160.1	1	1	177.338	1	1	1	1	1	1	1
BICC1	165.019	171.027	1	1	1	1	1	1	1	1	1	1
BID	1	1	1	1	87.3907	122.501	129.412	134.231	1	127.581	1	1
BIN1	133.603	56.885	173.682	377.148	1	1	121.376	278.718	188.631	1	310.089	232.785
BIN2	1	1	231.019	243.283	1	1	68.4141	610.424	273.043	1	108.611	232.244
BIRC3	1	1	435.076	316.903	1	153.082	74.7082	1	289.435	377.147	322.562	474.53
BLNK	1	1	1	1	1	1	1	1	1	113.294	1	1
BLOC1S6	75.4449	83.0966	1	1	56.5784	95.4958	97.987	1	1	127.577	1	1
BLVRB	157.46	122.261	1	1	68.2732	221.313	477.249	1	1	103.171	1	1
BMP1	1	137.931	1	1	1	1	1	1	1	1	1	1
BMP2K	1	1	1	1	1	1	240.946	1	1	1	1	1
BMPR2	1	110.626	1	1	206.784	1	67.1569	1	1	1	1	1
BNC2	1	101.026	1	1	1	1	1	1	1	1	1	1
BOC	130.385	82.1127	1	1	1	1	1	1	1	1	1	1
BOD1	1	1	1	1	74.9499	81.8892	1	1	1	1	1	1
BOD1L1	77.5631	88.5448	1	1	61.3014	60.0726	83.4275	1	99.2606	1	1	1
BOLA1	1	1	1	1	1	61.5174	1	1	1	1	1	1
BOLA3	1	84.0747	93.9741	99.4231	82.9227	178.713	61.854	1	1	105.556	60.3961	1
BORCS5	1	1	110.717	1	1	1	1	1	1	1	154.431	1
BPGM	1	1	1	1	1	1	1	196.694	1	1	1	1
BRAT1	1	1	1	1	1	44.3343	1	1	1	1	84.8909	1
BRD7	1	1	1	1	1	58.27	1	1	1	1	1	1
BRIX1	1	1	1	1	75.4262	108.735	1	1	1	1	119.775	1
BRMS1	1	1	1	92.2575	1	58.7872	59.7554	1	1	1	1	106.165
BRWD1	1	52.4908	1	95.1031	62.3393	71.5373	53.3148	1	1	1	166.056	95.6953
BSPRY	1	1	1	1	1	73.8297	1	1	1	1	1	1
BTBD7	1	1	1	1	64.7409	1	1	1	1	1	1	1
BTK	1	1	1	1	1	1	70.8473	1	1	1	1	1
BTLA	1	1	1	1	1	1	1	1	1	1	201.21	1
BTN3A1	1	1	1	96.9281	1	1	1	1	1	1	73.727	81.8667
BTN3A2	1	61.0276	137.062	282.207	97.2477	1	1	245.475	143.155	1	153.014	299.656
BTNL9	1	1	1	1	221.056	1	1	1	1	1	1	1
BZW2	1	53.7471	1	1	72.6692	195.362	1	1	1	1	1	1
C10orf10	185.102	85.0726	1	1	189.471	1	1	1	1	1	1	1
C10orf11	1	1	1	1	72.3945	1	127.37	1	1	1	1	1
C10orf128	1	1	1	1	111.112	1	43.5689	1	1	1	1	1
C11orf1	1	1	1	1	1	100.987	1	1	1	1	1	1
C11orf24	92.0206	152.185	1	1	1	41.6479	46.5589	1	1	166.258	1	1
C11orf54	1	1	1	1	1	63.8275	1	1	1	1	1	1
C11orf57	1	1	1	1	1	67.8555	1	1	1	1	1	1
C12orf45	1	1	1	1	1	108.268	40.6626	1	1	117.088	1	1
C12orf65	1	1	1	116.602	1	1	1	1	111.657	1	1	93.3692
C12orf75	1	190.538	315.871	344.809	1	67.2113	1	545.643	290.18	1	1	168.723
C14orf1	1	65.6066	1	1	56.656	219.622	1	1	1	1	106.272	105.708
C14orf159	1	1	1	1	1	1	55.7015	1	1	1	1	82.5584
C15orf48	1	1	1	1	1	1	111.843	1	1	1	1	1
C15orf57	62.2774	1	1	115.912	60.4092	1	1	1	1	1	111.341	79.1875
C15orf61	81.2362	81.3931	1	1	52.2974	106.808	1	1	85.3445	1	164.146	1
C16orf58	1	1	1	1	1	57.5622	1	1	1	1	1	1
C16orf74	1	1	1	1	1	61.6838	1	1	1	1	1	1
C16orf87	1	1	1	1	1	48.7001	1	1	1	1	187.09	146.822
C16orf91	1	1	1	1	1	62.1469	1	1	1	1	1	1
C18orf32	1	54.0494	1	1	1	44.9801	96.8428	1	1	1	166.323	1
C19orf38	1	1	1	1	1	1	69.4011	1	1	1	1	1
C19orf48	1	1	1	1	1	99.3536	1	1	1	1	1	1
C1GALT1	1	1	1	101.962	1	123.758	59.1754	1	124.035	1	1	1
C1GALT1C1	1	72.5397	1	1	1	1	1	1	1	1	1	1
C1QA	1	1	1	1	1	1	5152.31	1	1	1	1	1
C1QB	1	1	1	1	1	1	5881.07	1	1	1	1	1
C1QC	1	1	1	1	1	1	4452.12	1	1	1	1	1
C1QTNF4	80.0939	69.6515	1	1	1	1	1	1	1	1	1	1
C1QTNF6	1	89.4513	1	1	1	1	1	1	1	1	1	1
C1R	787.35	894.832	1	1	1	1	1	1	1	1	1	1
C1RL	103.368	1	1	1	1	1	1	1	1	1	1	1
C1S	1322.9	1251.67	1	1	1	121.828	1	1	1	1	1	1
C1orf115	1	1	1	1	68.9049	1	1	1	1	1	1	1
C1orf131	1	1	1	1	1	75.5041	1	1	1	1	1	1
C1orf162	1	1	1	1	1	1	499.03	353.56	168.162	1	1	1
C1orf186	1	1	1	1	1	1	1	1	1	218.867	1	1
C1orf198	1	61.3841	1	1	1	109.572	1	1	1	1	1	1
C1orf21	106.048	75.7767	1	1	110.036	60.7295	1	260.292	1	1	1	1
C1orf228	1	1	1	1	1	1	1	1	1	1	94.2844	1
C1orf35	1	1	1	1	1	115.467	1	1	1	1	1	1
C1orf52	1	61.0558	1	1	65.2711	71.2673	1	102.501	118.763	1	135.871	1
C1orf54	76.8305	78.2342	1	1	258.887	1	97.6091	1	1	1	1	1
C2	1	1	1	1	1	1	172.345	1	1	1	1	1
C20orf196	1	1	1	1	1	1	1	1	1	1	79.4757	1
C21orf59	1	62.1138	1	1	115.912	65.8196	1	1	1	1	88.2575	1
C21orf91	1	1	94.4059	1	1	1	1	1	1	1	1	1
C2orf40	1	1	1	1	1	70.3142	1	1	1	1	1	1
C2orf76	1	1	1	1	64.9295	1	1	1	1	1	1	1
C3	234.499	304.121	1	1	1	1	61.462	1	1	1	1	1
C3AR1	1	1	1	1	1	1	164.598	1	1	1	1	1
C3orf14	1	1	1	1	1	141.288	1	1	1	1	1	1
C3orf38	1	1	1	1	1	1	46.8556	1	1	1	143.797	1
C4orf27	91.4161	102.867	1	1	94.4412	1	1	1	1	1	1	75.3054
C4orf32	1	1	1	1	156.258	1	1	1	1	1	1	1
C5AR1	1	1	1	1	1	1	476.83	1	1	1	1	1
C5orf15	145.734	183.515	1	1	1	1	39.1906	1	1	1	1	1
C5orf56	1	1	155.878	190.831	1	1	1	287.588	312.13	1	75.9229	94.1967
C6orf132	1	1	1	1	1	65.9552	1	1	1	1	1	1
C6orf15	1	1	1	1	1	510.762	1	1	1	1	1	1
C6orf203	1	1	1	1	1	237.084	1	1	1	1	1	1
C8orf33	1	1	1	1	65.3161	1	1	1	1	1	1	1
C8orf4	176.713	146.403	1	1	198.069	1	1	1	1	1	1	1
C9orf3	1	113.581	1	1	94.6465	1	1	1	1	1	1	1
C9orf72	1	1	1	1	1	1	73.2223	1	1	1	1	1
CA2	1	1	1	1	141.216	1	1	1	1	1	1	1
CAB39	1	1	1	1	1	1	95.1216	1	1	1	1	1
CABIN1	1	1	1	1	1	1	1	100.995	116.286	1	141.365	91.8916
CACNA2D4	1	1	1	1	1	1	59.5321	1	1	1	1	1
CALB2	1	1	1	1	1	116.787	1	1	1	1	1	1
CALCRL	1	1	1	1	290.679	1	1	1	1	1	1	1
CALD1	1823.81	2606.92	1	1	453.703	294.411	89.6592	1	1	1	1	1
CALHM2	139.171	79.3448	95.7763	1	89.8775	1	67.7992	1	1	1	1	84.6621
CALML5	1	1	1	1	1	998.254	1	1	1	1	1	1
CALU	320.282	518.771	1	1	155.13	330.139	99.2682	1	1	120.074	1	1
CAMK1	1	1	1	1	65.0667	1	136.455	1	1	1	1	1
CAMK4	1	1	168.552	177.116	1	1	1	1	1	1	183.795	156.318
CAMTA1	128.89	127.225	1	135.712	195.746	251.986	119.074	1	1	108.296	141.111	1
CAND1	1	75.8192	112.288	139.494	60.3045	1	1	1	113.418	1	173.63	1
CANT1	1	1	1	1	1	62.0879	1	1	1	1	1	1
CAPG	1	71.209	315.421	242.16	1	190.57	266.003	1	392.059	1	154.592	1
CAPN12	1	1	1	1	1	1	1	1	182.351	1	1	1
CAPN6	159.707	1	1	1	1	1	1	1	1	1	1	1
CAPN7	1	1	1	1	1	1	41.2651	1	1	1	102.63	1
CAPN8	1	1	1	1	1	75.0971	1	1	1	1	1	1
CARD16	1	1	228.512	294.301	96.9139	1	200.658	407.325	215.458	1	209.044	724.096
CARD19	1	58.7519	1	1	71.6677	93.9988	48.3809	1	90.2231	1	1	1
CARD8	1	1	1	1	89.2083	1	79.4512	1	1	1	1	72.1774
CARS	1	1	1	118.481	1	1	1	1	1	1	1	1
CASC15	1	1	1	1	1	81.1786	1	1	1	1	1	1
CASKIN2	1	1	1	1	59.1735	1	1	1	1	1	1	1
CASP3	1	1	1	1	1	1	1	1	122.089	1	1	1
CASP7	1	1	1	1	73.3117	1	1	1	1	1	1	1
CASP8	1	1	100.714	1	1	1	1	205.053	96.8512	1	1	139.701
CAV1	303.505	322.799	1	1	1554.53	375.441	1	1	1	299.404	1	1
CAV2	1	69.2884	1	1	382.937	195.165	1	1	1	1	1	1
CBLB	61.1343	85.6407	290.52	389.739	70.9957	1	1	189.034	315.561	1	264.71	182.507
CBR3	1	1	1	1	1	128.314	1	1	1	1	1	1
CBX5	115.924	56.4221	1	1	72.5859	48.2041	1	1	1	1	1	127.609
CBX6	1	70.0146	1	1	1	1	1	1	1	1	1	1
CBY1	1	57.4515	1	1	1	1	1	1	1	1	1	1
CCBL2	1	1	1	1	1	1	1	1	1	1	135.852	1
CCDC130	1	1	1	1	42.1468	55.8388	1	1	1	1	108.479	1
CCDC137	1	1	1	1	1	82.0311	1	1	1	1	1	1
CCDC174	90.4312	65.944	1	1	1	81.8137	1	147.712	1	1	119.937	99.6847
CCDC178	1	1	1	1	84.1147	1	1	1	1	1	1	1
CCDC186	113.402	88.6986	1	1	67.5874	135.41	1	113.153	102.243	150.018	1	1
CCDC28A	1	1	1	1	1	1	67.1657	1	1	1	1	104.017
CCDC28B	1	77.3657	1	1	1	1	1	127.96	1	1	1	1
CCDC34	1	1	1	1	1	77.3701	1	1	1	1	1	1
CCDC50	89.2675	122.928	1	1	231.489	104.59	109.601	1	1	263.685	81.4877	1
CCDC57	1	1	1	1	1	39.9046	1	1	1	73.5223	82.2864	1
CCDC58	1	1	1	1	1	69.7511	1	1	1	1	1	1
CCDC6	1	49.0664	1	1	1	138.504	55.9582	1	1	1	1	1
CCDC64B	1	1	1	1	1	101.126	1	1	1	1	1	1
CCDC66	82.5267	72.6427	1	1	1	1	1	1	1	1	113.501	94.3562
CCDC69	1	1	1	114.219	108.278	1	1	185.828	141.617	161.115	1	96.1571
CCDC8	91.0961	63.8304	1	1	1	1	1	1	1	1	1	1
CCDC80	821.21	1160.85	1	1	1	1	1	1	1	1	1	1
CCDC82	90.644	1	1	1	78.4439	62.5863	1	119.979	1	1	1	1
CCDC88A	1	60.6393	1	1	68.7828	67.1658	274.121	1	1	87.2447	1	1
CCDC88C	1	1	121.49	113.597	1	1	1	157.808	1	1	1	77.7606
CCDC94	1	1	1	1	1	1	1	1	1	1	149.054	1
CCL13	1	1	1	1	1	1	218.069	1	1	1	1	1
CCL14	1	1	1	1	187.855	1	1	1	1	1	1	1
CCL18	1	1	1	1	1	1	284.14	1	1	1	1	1
CCL2	453.442	303.631	1	1	325.619	1	740.674	1	1	1	1	1
CCL28	1	1	1	1	1	124.314	1	1	1	1	1	1
CCL3	1	1	1	459.468	1	1	825.792	1389.47	1650.08	1	1	1
CCL3L3	1	1	1	135.91	1	1	218.872	1	162.144	1	1	1
CCL4	1	1	752.587	3120.66	1	1	617.931	3673.12	3868.36	1	1	1
CCL4L2	1	1	1	934.144	1	1	267.948	400.491	907.358	1	1	1
CCL5	1	1	2006.26	5622.96	1	1	1	3388.83	4575.2	1	521.992	146.318
CCL8	155.128	1	1	1	1	1	221.434	1	1	1	1	1
CCM2	1	65.6675	1	122.781	1	1	70.946	1	1	100.295	1	194.225
CCNB1IP1	87.8054	58.6611	1	1	1	128.8	1	1	1	1	1	1
CCNC	1	1	1	1	73.1738	135.892	59.3811	1	1	113.687	68.2354	1
CCND1	130.636	171.628	1	1	164.056	692.718	157.824	1	1	1	1	1
CCND2	171.428	85.9386	133.466	301.012	1	1	1	260.852	238.948	304.12	217.91	457.425
CCND3	1	87.2343	413.518	351.997	213.105	64.4892	55.5344	803.419	377.269	1	463.015	231.472
CCNG1	119.199	84.1873	101.363	1	1	74.0658	46.1972	1	1	1	1	105.931
CCNH	1	67.9847	411.148	281.289	45.7233	1	134.55	223.495	508.065	1	250.42	281.266
CCNT1	1	1	101.771	1	41.9495	1	55.5382	1	118.434	1	84.4475	1
CCNT2	1	1	1	1	1	1	1	1	1	1	1	103.782
CCPG1	158.461	219.405	1	128.576	101.5	50.0041	53.3003	1	86.7836	178.945	1	1
CCR1	1	1	1	1	1	1	128.231	1	1	1	1	1
CCR4	1	1	1	1	1	1	1	1	1	1	1	155.883
CCR6	1	1	1	1	1	1	1	1	1	1	1	125.974
CCR7	1	1	124.745	1	1	1	1	1	1	1	161.733	232.087
CCR8	1	1	1	1	1	1	1	1	1	1	1	197.378
CCRL2	1	1	1	1	1	1	93.2781	1	1	1	1	1
CD14	1	1	1	1	1	1	1309.03	1	1	1	1	1
CD160	1	1	1	1	1	1	1	239.807	341.943	1	1	1
CD163	1	1	1	1	1	1	498.535	1	1	1	1	1
CD2	1	1	1173.31	1083.27	1	1	1	345.715	506.322	1	1391.74	1448.74
CD200	1	1	1	1	113.1	1	1	1	1	1	169.586	1
CD209	1	1	1	1	1	1	399.265	1	1	1	1	1
CD226	1	1	114.937	1	1	1	1	141.391	1	1	220.701	1
CD24	249.362	302.573	1	257.04	1	6321.51	1	329.475	1	1389.35	1	1
CD244	1	1	1	1	1	1	1	148.995	113.741	1	1	1
CD247	1	1	342.411	403.051	1	1	1	1245.74	642.969	1	675.323	592.183
CD248	353.844	302.024	1	1	1	1	1	1	1	1	1	1
CD27	1	1	284.141	793.015	1	1	1	1	1	345.552	816.795	1164.38
CD28	1	1	104.784	1	1	1	1	1	1	1	225.318	215.753
CD300A	1	1	1	1	1	1	127.506	297.937	197.834	1	1	1
CD300LG	1	1	1	1	227.8	1	1	1	1	1	1	1
CD320	1	1	1	1	353.213	107.987	69.9544	1	1	142.454	1	92.2033
CD33	1	1	1	1	1	1	157.77	1	1	1	1	1
CD34	118.792	100.262	1	1	561.531	1	1	1	1	1	1	1
CD36	1	1	1	1	677.628	1	1	1	1	1	1	1
CD37	1	1	875.334	861.045	1	1	438.429	666.974	765.57	217.761	897.239	892.407
CD38	1	1	89.5828	1	1	1	77.8501	245.309	335.033	414.791	1	1
CD3D	1	1	1052.47	1273.62	1	1	1	327.171	1	1	1050.72	1197.79
CD3E	1	1	1526.17	1799.21	1	1	1	414.666	797.758	1	1692.96	1623.99
CD3EAP	1	1	1	1	1	61.4561	1	1	1	1	1	1
CD3G	1	1	541.844	599.746	1	1	1	235.936	1	1	685.285	638.47
CD4	1	1	163.867	1	1	1	510.657	1	1	1	330.562	266.814
CD40	1	89.9705	1	1	177.389	1	110.969	1	1	1	1	1
CD40LG	1	1	380.962	1	1	1	1	1	1	1	362.377	1
CD46	1	69.446	1	1	145.864	157.554	96.1924	1	109.527	1	1	1
CD48	1	1	598.995	525.346	1	1	111.87	515.303	437.997	1	272.763	322.504
CD5	1	1	274.991	161.529	1	1	1	1	1	1	248.981	355.59
CD52	1	1	2184.39	1359.08	1	1	1	806.996	762.38	1	1482.26	1145.77
CD53	1	1	390.287	443.028	1	1	305.942	801.837	369.548	116.572	597.307	589.13
CD58	1	1	95.9908	131.164	54.0922	1	46.1915	110.247	106.663	1	1	227.161
CD6	1	1	368.323	218.804	1	1	1	1	1	1	201.154	212.565
CD68	99.1409	84.6414	1	1	1	1	1962.62	1	1	1	1	1
CD69	1	1	1594.23	854.958	1	1	1	797.933	1652.33	1	508.763	344.372
CD7	1	1	566.822	1351.58	1	1	1	1661.25	2717.88	1	830.974	1094.31
CD70	1	1	1	1	1	1	1	1	1	179.606	1	154.743
CD72	1	1	1	1	1	1	110.03	1	1	1	1	1
CD79A	1	1	1	1	1	1	1	1	1	1194.51	1	171.353
CD79B	1	1	1	1	98.5573	1	1	159.815	1	100.962	1	115.937
CD81	320.93	262.707	1	1	278.493	41.1104	441.699	1	1	1	1	1
CD82	1	91.9622	263.011	507.435	1	232.768	76.0453	1	98.3901	1	720.063	541.638
CD83	1	1	1	1	1	1	398.716	1	338.161	1	1	124.99
CD84	1	1	1	163.352	1	1	204.305	1	1	1	137.195	78.2119
CD86	1	1	1	1	1	1	205.147	1	1	1	1	1
CD8A	1	1	1	1929.52	1	1	1	238.454	1	1	1	1
CD8B	1	1	1	1219.22	1	1	1	1	1	1	1	1
CD9	1	132.968	1	1	369.695	703.171	1	1	1	1	1	1
CD93	1	1	1	1	434.78	1	556.961	1	1	1	1	1
CD96	1	1	460.381	424.826	1	1	1	209.255	418.272	1	328.759	258.105
CDC14A	1	1	127.956	1	1	1	1	1	1	1	152.507	1
CDC16	1	1	1	1	1	68.5897	1	1	1	1	1	1
CDC27	1	94.848	1	1	123.837	1	70.1605	1	1	1	1	1
CDC42BPB	1	1	1	1	62.6608	1	1	1	1	1	1	1
CDC42EP2	1	1	1	1	64.548	1	1	1	1	1	1	1
CDC42EP3	1	1	150.865	141.11	254.956	1	1	218.898	131.065	1	71.931	114.454
CDC42EP4	133.136	1	1	1	108.002	88.8207	1	1	1	1	1	1
CDC42SE2	1	1	301.987	265.274	1	1	72.0701	152.824	241.238	1	125.696	164.315
CDC73	1	47.9764	1	1	110.366	111.473	59.039	1	98.1033	1	1	88.2542
CDCA4	1	1	1	1	1	75.3023	1	1	1	1	1	1
CDH11	224.2	429.946	1	1	1	1	1	1	1	1	1	1
CDH13	1	1	1	1	157.33	1	1	1	1	1	1	1
CDH5	1	1	1	1	353.418	1	1	1	1	1	1	1
CDIP1	1	1	1	1	1	1	1	1	1	1	1	116.931
CDK11B	1	1	1	1	54.7808	1	1	1	1	1	1	1
CDK17	1	1	135.815	1	106.12	1	1	1	111.717	1	1	1
CDK4	188.482	195.003	1	1	134.604	139.531	55.1732	1	1	79.3106	1	78.9153
CDK5RAP3	120.786	93.7541	1	1	73.0691	64.4797	63.4441	1	77.814	137.264	1	101.124
CDKN1B	1	1	376.185	319.979	68.9707	62.2265	116.825	1	230.024	105.529	229.197	367.201
CDKN1C	138.027	105.948	1	1	81.081	1	1	1	1	1	1	1
CDKN2A	1	102.151	1	1	1	1	1	1	1	1	86.4515	1
CDKN2AIP	1	1	1	1	46.8434	1	1	1	75.7231	1	115.777	1
CDKN2B	1	83.0207	1	1	1	1	1	1	1	1	1	1
CDKN2C	156.591	88.5233	1	1	1	1	1	1	1	1	1	1
CDO1	96.2184	1	1	1	1	1	1	1	1	1	1	1
CDS2	1	1	1	1	83.7088	1	70.7108	1	1	1	141.736	1
CDV3	1	1	1	1	1	1	117.033	1	1	1	1	1
CEBPB	162.11	117.124	94.4121	1	1	115.687	261.222	107.956	1	1	1	1
CEBPD	369.142	159.11	1	1	193.683	122.741	368.872	165.849	101.043	1	1	1
CECR1	1	1	1	1	1	1	284.499	1	1	127.217	1	1
CELF2	190.698	116.626	324.423	292.845	1	1	162.093	437.509	317.554	1	561.511	291.201
CENPF	1	1	1	1	1	101.271	1	1	1	1	1	1
CENPT	1	1	1	1	1	1	1	1	1	1	104.695	1
CENPW	110.809	1	1	1	1	156.279	1	1	1	1	1	1
CEP112	1	1	1	1	64.1119	1	1	1	1	1	1	1
CEP126	79.2433	1	1	1	1	1	1	1	1	1	1	1
CEP290	54.0685	79.9391	1	1	1	1	1	1	1	1	1	1
CEP68	1	1	1	1	147.958	1	1	1	1	1	1	1
CEP78	1	1	1	1	1	1	1	191.723	1	1	1	1
CERCAM	161.949	458.703	1	1	1	1	1	1	1	103.479	1	1
CERS4	1	1	1	1	1	101.454	1	1	1	1	1	1
CERS5	1	1	1	77.7899	1	1	1	1	1	1	1	1
CFAP20	73.4093	95.5336	1	1	116.765	88.6183	1	1	1	1	1	110.331
CFD	1295.12	509.684	1	1	1	1	616.596	1	1	1	1	1
CFH	272.656	294.838	1	1	120.818	1	1	1	1	1	1	1
CFI	1	1	1	1	123.25	1	1	1	1	1	1	1
CFL2	79.0594	1	1	1	79.2202	1	1	1	1	1	1	1
CGGBP1	1	82.7347	129.259	1	61.4931	61.3612	102.168	1	103.602	1	1	1
CH17.224D4.2	1	1	1	1	1	1	1	1	1	3067.73	1	1
CH17.262H11.1	1	1	1	1	1	1	1	1	1	803.563	1	1
CH17.340M24.3	1	1	1	1	1	1	61.0677	1	1	1	1	1
CH25H	1	1	1	1	1	1	80.4942	1	1	1	247.374	1
CHCHD5	1	75.7278	89.6182	1	77.0785	64.8552	75.8781	156.564	100.728	1	139.821	1
CHCHD7	1	1	129.957	100.503	1	63.9899	101.981	1	147.095	120.613	89.5655	89.4821
CHD3	1	69.13	1	1	1	1	1	1	1	1	1	78.0699
CHI3L1	1	1	1	1	1	160.388	1	1	1	1	1	1
CHID1	191.337	201.419	1	1	98.656	62.8043	142.713	1	1	215.353	1	1
CHMP1A	1	63.1098	1	82.3323	70.7957	89.2056	55.9582	1	1	1	1	103.347
CHMP4A	1	1	1	1	59.7238	89.6077	1	1	1	1	1	1
CHMP4B	117.127	110.139	1	1	73.3064	175.099	120.003	1	1	114.719	1	1
CHMP4C	1	1	1	1	1	93.7091	1	1	1	1	1	1
CHMP6	1	77.2844	1	1	1	1	1	1	1	1	1	1
CHN1	108.919	54.6539	1	1	1	1	1	1	1	1	245.771	1
CHPF	71.2667	265.017	1	1	1	78.6721	1	1	1	348.294	1	1
CHPT1	1	1	1	1	1	77.7562	42.2512	1	1	1	1	1
CHRDL1	81.0782	1	1	1	1	1	1	1	1	1	1	1
CHST11	1	1	90.6222	1	1	1	54.898	1	102.853	1	75.9369	75.1729
CHST7	1	1	1	1	1	1	1	1	1	1	107.131	1
CHSY1	1	1	1	1	106.117	1	53.6605	1	1	1	1	1
CHTF8	1	48.2622	1	1	60.295	46.0121	63.5905	1	1	1	1	73.8495
CHTOP	76.7206	57.1441	1	98.842	64.7024	98.0399	58.2063	1	1	1	1	108.243
CIITA	1	1	1	1	1	1	103.53	1	1	1	1	1
CILP	1	199.962	1	1	1	1	1	1	1	1	1	1
CISD2	1	78.818	1	130.691	88.7733	90.116	192.806	1	1	233.502	1	108.869
CISH	1	1	1	143.032	1	1	1	161.985	1	1	1	261.674
CIZ1	87.2184	1	1	1	1	1	44.6301	1	1	1	1	1
CKAP2	1	1	1	1	1	1	1	1	1	1	66.6517	86.2047
CKB	110.798	1	1	1	1	209.418	1	1	1	1	1	1
CKS1B	172.263	103.694	1	1	1	313.982	1	1	1	1	1	1
CKS2	1	1	215.808	187.188	135.501	330.845	133.147	1	255.448	1	1	1
CLDN15	73.3487	1	1	1	99.848	1	1	1	1	1	1	1
CLDN3	1	1	1	1	1	453.312	1	1	1	1	1	1
CLDN4	1	1	1	1	1	866.724	1	1	1	1	1	1
CLDN5	1	1	1	1	604.59	1	1	1	1	1	1	1
CLDN7	1	1	1	1	1	269.935	1	1	1	1	1	1
CLDND1	1	1	1	1	64.6733	1	1	1	167.804	1	1	1
CLEC10A	1	1	1	1	1	1	128.854	1	1	1	1	1
CLEC11A	165.266	434.533	1	1	1	1	1	1	1	1	1	1
CLEC14A	1	1	1	1	549.014	1	1	1	1	1	1	1
CLEC1A	1	1	1	1	77.6696	1	1	1	1	1	1	1
CLEC2D	1	1	364.272	410.807	1	1	1	174.706	1	1	442.72	348.104
CLEC3B	1	1	1	1	92.4082	1	1	1	1	1	1	1
CLEC4A	1	1	1	1	1	1	145.978	1	1	1	1	1
CLEC4G	1	1	1	1	1	1	67.0547	1	1	1	1	1
CLEC7A	1	1	1	1	1	1	310.78	1	1	1	1	1
CLIC3	1	1	1	144.139	1	1	1	641.742	673.642	1	1	1
CLIC4	96.711	218.119	1	1	266.956	95.637	92.6899	1	1	230.759	1	1
CLINT1	87.0649	46.2257	95.4518	1	81.3195	63.4762	66.3769	97.1851	1	179.385	1	1
CLMN	1	1	1	1	1	66.4648	1	1	1	1	1	1
CLMP	112.866	153.196	1	1	1	1	1	1	1	1	1	1
CLN3	1	1	1	1	1	97.5704	1	146.022	1	1	1	1
CLN5	89.3207	53.071	1	1	1	1	1	1	1	1	1	1
CLPTM1	93.9922	91.3688	1	1	83.9658	77.118	68.2445	1	1	1	1	124.41
CLPTM1L	1	1	1	1	1	47.756	43.5962	1	1	88.3813	1	1
CLU	160.096	244.108	1	1	703.388	269.705	1	1	1	1	1	1
CMAS	1	1	1	1	42.7602	131.471	51.8712	1	1	1	1	1
CMB9.22P13.1	60.1688	1	1	1	1	1	1	1	1	1	1	1
CMBL	107.344	1	1	1	1	51.866	1	1	1	1	1	1
CMIP	1	1	1	1	132.405	1	95.0837	1	1	1	1	1
CMKLR1	1	1	1	1	1	1	144.664	1	1	1	1	1
CMSS1	1	1	1	1	1	74.2109	1	1	1	1	1	1
CMTM7	1	1	142.838	118.835	1	46.5977	236.42	1	1	122.317	154.16	231.36
CNDP2	71.7888	1	1	1	41.7794	78.3861	149.71	1	1	1	1	96.6707
CNIH4	162.677	137.468	1	136.969	134.948	191.276	82.1548	1	1	1	1	1
CNKSR3	1	1	1	1	57.9616	1	1	1	1	1	1	1
CNN1	1	144.11	1	1	1	1	1	1	1	1	1	1
CNN3	370.193	614.568	1	1	500.611	180.887	1	1	1	1	1	1
CNOT1	1	1	1	1	1	76.9835	70.7826	1	88.987	1	1	1
CNOT10	1	1	1	1	1	1	1	1	1	1	104.122	1
CNOT6L	1	1	145.387	192.698	51.7585	1	1	165.026	214.88	1	169.964	103.728
CNPPD1	78.8907	1	93.2371	136.338	1	75.3838	48.5095	1	96.5245	1	1	172.26
CNST	1	1	105.308	1	52.0608	1	1	1	1	1	244.336	178.07
CNTRL	1	1	1	1	1	1	55.1116	144.269	91.6332	1	163.331	124.416
COA1	1	1	131.297	111.218	50.8239	101.588	66.8415	1	97.0427	137.571	1	1
COA5	1	85.2853	1	1	70.9272	94.0925	88.1492	123.846	1	1	1	1
COA6	1	56.5707	1	97.6826	55.6069	130.186	62.7353	1	1	1	1	93.6976
COBL	1	1	1	1	1	80.0562	1	1	1	1	1	1
COBLL1	1	1	1	1	1	1	1	1	1	168.324	1	1
COIL	89.4379	1	1	1	1	39.7761	1	1	1	1	1	1
COL10A1	1	403.094	1	1	1	1	1	1	1	1	1	1
COL11A1	1	494.734	1	1	1	1	1	1	1	1	1	1
COL12A1	253.446	751.25	1	1	1	1	1	1	1	1	1	1
COL14A1	341.023	470.322	1	1	1	1	1	1	1	1	1	1
COL15A1	370.163	279.766	1	1	396.778	1	1	1	1	1	1	1
COL16A1	78.2708	109.487	1	1	1	1	1	1	1	1	1	1
COL18A1	152.873	191.157	1	1	157.871	1	1	1	1	1	1	1
COL1A1	2690.44	7278.18	1	1	1	1	1	1	1	1	1	1
COL1A2	2809.92	5395.3	1	1	1	1	1	1	1	1	1	1
COL3A1	2618.54	4996.19	1	1	1	1	1	1	1	1	1	1
COL4A1	186.581	222.86	1	1	585.691	1	1	1	1	1	1	1
COL4A2	283.428	330.577	1	1	535.659	1	1	1	1	1	1	1
COL4A3BP	1	1	1	1	62.6057	1	1	1	1	1	1	1
COL5A1	255.103	679.476	1	1	1	1	1	1	1	1	1	1
COL5A2	412.797	929.654	1	1	1	1	1	1	1	1	1	1
COL5A3	1	86.9455	1	1	1	1	1	1	1	1	1	1
COL6A1	847.723	1431.08	1	1	1	1	1	1	1	1	1	1
COL6A2	1161.09	1577.06	1	1	74.94	1	1	1	1	1	1	1
COL6A3	759.364	1429.11	1	1	1	1	1	1	1	1	1	1
COL8A1	1	539.292	1	1	1	1	1	1	1	1	1	1
COL8A2	1	63.5064	1	1	1	1	1	1	1	1	1	1
COL9A2	1	1	1	1	1	1	1	1	1	1	1	90.4678
COLEC12	164.286	74.1481	1	1	1	1	144.9	1	1	1	1	1
COLGALT1	1	85.1804	1	1	1	1	155.624	1	1	1	1	1
COMMD10	1	1	1	1	58.4091	1	1	1	1	1	63.5029	1
COMMD2	1	85.2386	1	94.6654	92.7384	127.443	52.0428	1	1	1	1	96.3086
COMMD3	73.1782	1	1	1	1	1	1	1	1	1	1	1
COMMD5	1	83.5453	1	1	1	37.8135	69.1049	1	1	1	141.886	1
COMP	1	451.115	1	1	1	1	1	1	1	1	1	1
COMTD1	1	1	1	1	1	54.5526	1	1	1	1	122.203	1
COPA	88.5151	161.641	91.2979	1	75.9596	73.0915	110.609	131.422	1	1	1	1
COPB2	93.6358	125.849	1	1	87.2153	140.136	53.7807	1	1	102.443	1	92.9303
COPS3	1	60.6745	107.393	96.3082	64.9584	68.8129	71.1022	1	1	96.5897	1	96.0575
COQ2	1	1	1	1	1	1	77.1168	1	1	1	1	1
COQ4	56.4012	77.8881	1	1	47.6947	65.5128	47.3396	1	1	109.605	1	1
COQ9	1	1	1	1	1	91.4929	1	1	1	1	1	1
CORO1A	1	1	1393.51	1467.01	1	1	202.361	1545.17	1109.93	100.626	1034.53	1618.66
COX16	1	1	102.347	1	86.4992	76.7986	111.498	1	94.5871	89.6514	1	76.809
COX19	1	1	1	1	1	96.7181	1	1	1	1	1	1
COX7A1	217.497	160.636	1	1	164.665	1	1	1	1	1	1	1
CPD	1	1	1	1	72.3299	1	1	1	1	1	1	1
CPE	491.316	316.639	1	1	1	1	1	1	1	1	1	1
CPEB4	1	1	1	1	1	1	122.562	1	1	134.014	1	1
CPED1	97.2693	71.5996	1	1	1	1	1	1	1	1	1	1
CPM	1	1	1	1	1	1	164.862	1	1	1	421.376	1
CPNE5	1	1	1	1	1	1	1	1	1	228.629	1	1
CPNE7	1	1	160.938	1	1	1	1	1	1	1	1	1
CPNE8	1	1	1	1	104.944	1	57.5365	1	1	1	1	1
CPQ	171.228	210.75	1	1	53.6601	1	68.992	1	1	1	1	1
CPSF6	81.8065	72.8013	1	129.281	80.0963	70.153	1	1	1	1	1	100.683
CPT1A	1	1	1	1	71.8331	1	1	1	1	1	1	1
CPVL	77.0883	1	1	1	68.1332	1	287.334	1	1	1	1	1
CPXM1	153.981	85.8796	1	1	1	1	1	1	1	1	1	1
CR1	1	1	1	1	1	1	193.313	1	1	1	1	1
CRABP1	223.274	1	1	1	1	273.413	1	1	1	1	1	1
CRABP2	528.919	354.221	1	1	1	312.829	1	1	1	1	1	1
CRACR2B	1	1	1	1	61.4539	144.718	1	1	1	1	1	1
CRB3	1	1	1	1	1	87.7044	1	1	1	1	1	1
CRBN	110.995	92.6499	86.3792	94.6378	117.324	58.0432	42.5936	160.73	1	1	1	1
CRCP	1	1	1	1	1	67.0877	1	1	1	1	1	1
CREB1	1	73.241	1	1	66.5467	64.0388	84.1897	1	1	1	1	98.9367
CREB3	90.6991	103.632	1	1	45.2796	87.4257	1	1	1	120.35	1	1
CREB3L1	101.168	170.15	1	1	1	1	1	1	1	1	1	1
CREB3L2	89.3366	108.877	1	1	91.3125	69.7754	41.2681	1	1	234.022	1	1
CREBL2	1	1	1	1	1	1	178.945	1	1	1	1	1
CREBZF	72.1432	59.2231	1	1	1	94.5031	1	1	1	1	128.149	1
CREG1	111.957	97.1186	1	1	83.8499	166.357	538.008	1	1	1	1	1
CRELD2	1	87.5982	99.1664	104.087	75.7947	82.0243	83.1442	162.932	121.528	588.183	122.966	1
CRIM1	1	1	1	1	144.978	1	1	1	1	1	1	1
CRIP1	1	1	299.616	264.573	1	1	1	163.41	206.088	87.0047	408.987	125.841
CRIP2	109.863	156.707	1	1	1116.14	699.32	1	1	1	1	1	1
CRIPT	91.6597	66.0763	1	1	35.4872	147.457	54.9755	1	95.4117	1	1	1
CRISPLD2	343.957	252.185	1	1	1	1	1	1	1	1	1	1
CRLF3	1	1	1	1	1	1	69.9606	1	1	1	1	1
CRNDE	1	1	1	1	1	166.789	1	1	1	1	1	1
CRTAM	1	1	1	389.816	1	1	1	1	143.976	1	1	1
CRTAP	340.216	433.081	1	1	223.076	1	378.938	1	1	132.774	178.161	179.228
CRTC3	1	54.9251	1	1	1	41.5253	1	1	1	1	188.323	1
CRYAB	102.485	103.205	1	1	1	632.846	1	1	1	1	1	1
CRYBG3	127.11	73.9042	1	1	107.153	1	1	1	1	1	1	1
CSF1	1	1	1	80.6228	1	1	1	1	209.063	1	1	1
CSF1R	1	1	1	1	1	1	638.321	1	1	1	1	1
CSF2RA	1	1	1	1	1	1	97.4946	1	1	1	1	1
CSF3R	1	1	1	1	1	1	106.759	1	1	1	1	1
CSGALNACT1	1	1	1	1	105.282	1	1	1	1	1	1	1
CSK	1	1	237.133	247.95	1	1	120.961	303.509	202.823	1	115.854	347.906
CSNK1G3	1	1	1	1	92.9453	1	1	1	1	1	1	1
CSRP2	1	110.759	1	1	182.1	84.5105	1	1	1	1	1	1
CST1	1	664.424	1	1	1	1	1	1	1	1	1	1
CST3	972.458	1661.91	1	1	1157.93	187.603	4143.86	1	1	239.728	1	1
CST7	1	1	927.942	1834.55	1	1	1	2683.42	1513.75	1	534.373	546.379
CSTA	1	1	1	1	1	1	79.388	1	1	1	1	1
CTB.92J24.3	201.04	1	1	1	1	1	1	1	1	1	1	1
CTBP2	52.5054	1	1	1	74.4515	111.409	1	125.273	1	1	1	1
CTBS	76.1614	94.6757	1	1	76.9488	43.3842	142.302	1	1	132.541	151.129	1
CTDNEP1	1	1	1	1	1	1	108.257	1	1	1	1	1
CTDSP1	99.4397	65.7247	1	1	82.4917	1	46.6345	112.982	1	1	84.3805	1
CTGF	1072.47	1579.63	1	1	303.597	1	1	1	1	1	1	1
CTHRC1	415.509	1567.59	1	1	175.87	1	1	1	1	1	1	1
CTLA4	1	1	108.866	105.443	1	1	1	1	1	1	200.492	384.289
CTNNAL1	86.1172	1	1	1	196.878	1	1	1	1	1	1	1
CTNNBL1	1	1	1	1	1	48.9487	1	1	1	1	128.958	1
CTR9	1	1	91.6218	1	52.3821	1	39.3393	1	112.172	1	177.001	1
CTSF	241.05	154.725	1	1	1	46.8421	46.1545	1	1	1	1	1
CTSH	93.6621	1	1	1	297.636	85.3296	415.044	1	1	1	1	1
CTSK	1092.48	1523.62	1	1	1	1	1	1	1	1	1	1
CTSL	339.399	298.661	1	1	155.242	1	566.673	1	1	1	118.527	1
CTSS	1	60.5986	119.124	150.489	84.2688	1	703.504	225.119	129.479	189.107	1	220.276
CTSW	1	1	154.493	809.136	1	1	1	1295.92	1355.02	1	1	1
CTSZ	89.7694	136.24	1	1	84.243	76.6238	784.133	1	1	155.033	1	1
CTTNBP2NL	1	1	1	1	141.823	1	58.703	1	1	1	1	1
CUL4A	1	1	1	1	1	79.6474	1	1	1	1	1	1
CUL5	1	47.1679	1	1	51.0583	123.979	49.2107	1	104.323	1	1	1
CUL9	1	1	1	1	1	1	1	1	1	1	1	147.431
CUTC	1	1	1	1	1	1	1	1	1	1	103.625	1
CUX1	1	67.3857	1	1	57.8997	1	102.081	1	1	69.565	1	1
CWC27	1	1	1	1	85.1061	40.4565	42.156	1	1	1	108.116	1
CX3CL1	1	1	1	1	102.55	116.172	1	1	1	1	1	1
CX3CR1	1	1	1	1	1	1	1	477.093	1	1	1	1
CXADR	1	1	1	1	1	93.0837	1	1	1	1	1	1
CXCL10	1	1	1	1	1	1	576.087	1	1	1	1	1
CXCL12	1737.67	787.862	1	1	256.866	1	89.9015	1	1	1	1	1
CXCL13	121.583	1	1	1031.91	1	1	1	1	1	1	2010.46	1
CXCL14	422.561	1858.48	1	1	1	1	1	1	1	1	1	1
CXCL16	1	1	1	1	1	100.262	424.083	1	1	1	1	1
CXCL17	1	1	1	1	1	100.171	1	1	1	1	1	1
CXCL2	189.014	1	1	1	72.852	286.716	687.489	1	1	1	1	1
CXCL3	1	1	1	1	1	1	293.107	1	1	1	1	1
CXCL8	1	1	1	1	1	1	259.565	1	1	1	1	1
CXCL9	1	290.154	1	1	1	1	211.188	1	1	1	1	1
CXCR3	1	1	309.235	428.547	1	1	1	1	169.165	148.835	316.023	592.178
CXCR4	1	1	1662.58	1689.19	1	1	110.448	575.998	1209.22	404.452	1734.27	1002.49
CXCR6	1	1	186.655	554.438	1	1	1	1	125.545	1	93.1429	406.945
CXXC1	1	1	1	1	1	1	1	1	1	1	85.3863	1
CXXC5	63.3464	57.3321	1	1	1	1	1	1	105.791	93.0238	1	1
CXorf21	1	1	1	1	1	1	62.5963	1	1	161.881	1	1
CXorf36	1	1	1	1	378.957	1	1	1	1	1	1	1
CXorf38	1	1	1	105.084	1	1	1	1	94.4534	1	1	83.9536
CXorf40A	1	1	1	1	1	1	79.7683	1	91.6897	1	1	1
CXorf40B	1	1	1	1	1	1	79.2163	1	1	1	1	1
CYB561	1	53.6677	1	1	1	135.126	1	1	1	1	1	1
CYB5R4	1	1	1	1	1	1	84.2316	1	1	1	1	1
CYBB	1	1	1	1	1	1	860.626	1	1	1	1	1
CYFIP2	1	1	109.467	114.897	1	1	1	234.261	130.417	1	1	188.365
CYHR1	109.487	78.6659	1	1	1	63.1363	1	1	1	1	1	1
CYLD	1	1	170.48	123.542	1	1	80.0387	149.666	177.205	1	132.062	97.5197
CYP1B1	228.314	315.424	1	1	1	1	1	1	1	1	1	1
CYP4V2	1	1	1	1	1	1	1	1	1	1	109.532	1
CYR61	1219.16	1066.31	1	1	412.197	166.749	1	1	1	1	1	1
CYSLTR1	1	1	1	1	1	1	1	1	1	1	184.815	1
CYTH1	1	1	155.97	111.903	71.9178	1	111.255	174.286	1	1	1	120.078
CYTH4	1	1	1	106.294	1	1	128.182	128.725	1	1	1	1
CYTIP	1	1	749.042	735.556	1	1	1	508.151	535.397	377.43	615.52	740.365
CYTL1	1	1	1	1	191.978	1	1	1	1	1	1	1
CYYR1	1	1	1	1	450.111	1	1	1	1	1	1	1
DAB2	224.211	226.832	1	1	182.957	1	1282.76	1	1	1	1	1
DAP	76.4837	175.727	1	1	100.183	246.419	73.2416	1	1	197.539	1	88.0644
DAPK1	1	1	1	1	1	1	165.62	1	1	1	1	1
DBF4	1	1	97.5774	1	1	78.2864	1	1	111.919	1	1	1
DBNDD2	1	1	1	1	1	1	113.115	1	1	1	1	1
DCAF11	1	1	1	81.9681	1	82.9886	1	1	91.9699	1	1	136.952
DCAF12	1	1	1	1	1	1	81.2847	1	1	1	1	1
DCAF13	1	1	1	1	62.0917	119.945	1	1	1	1	1	1
DCAF8	1	1	1	1	65.6913	1	1	1	1	1	1	1
DCBLD2	71.2033	87.1378	1	1	1	1	1	1	1	1	1	1
DCHS1	71.2593	1	1	1	60.4086	1	1	1	1	1	1	1
DCK	1	1	101.973	1	1	1	72.9507	1	120.592	1	63.8798	1
DCLK1	121.265	82.4237	1	1	1	1	1	1	1	1	1	1
DCLRE1C	1	1	1	1	1	1	1	1	1	1	80.2019	1
DCN	5948.98	5227.22	1	1	1	1	1	1	1	1	1	1
DCP2	1	1	132.346	1	1	1	81.925	1	1	1	105.881	106.044
DCPS	1	1	1	134.161	1	55.8859	1	1	1	1	1	109.773
DCTD	84.2709	103.357	1	99.8508	70.7089	40.8775	53.9574	1	1	1	1	1
DCTN1	1	53.3197	97.1543	1	91.8835	44.6034	95.8153	1	1	1	1	1
DCTN4	1	1	1	1	1	1	97.3587	1	1	1	1	1
DCTN5	1	1	1	1	1	59.9689	1	1	1	1	1	1
DCTPP1	1	51.0318	1	1	71.9931	283.516	41.9078	1	1	1	1	1
DCUN1D5	1	67.2966	1	1	1	182.489	1	1	1	1	1	1
DCX	132.317	1	1	1	1	1	1	1	1	1	1	1
DDA1	1	51.9018	1	1	1	87.4179	51.1791	1	98.3473	1	81.9172	82.1581
DDB2	1	62.2825	1	1	1	1	1	1	1	1	151.047	172.947
DDHD1	1	1	1	1	1	1	1	1	1	1	1	115.895
DDHD2	1	1	1	1	1	1	1	1	1	1	95.2219	1
DDIT3	212.133	105.88	1	1	70.9971	106.782	83.8417	105.07	112.349	1	1	1
DDR1	1	1	1	1	1	67.1859	1	1	1	1	1	1
DDR2	113.33	171.857	1	1	1	1	1	1	1	1	1	1
DDX10	1	1	1	1	1	74.7161	1	1	1	1	1	1
DDX27	1	51.3179	97.823	86.0808	1	97.845	52.2504	1	1	1	1	119.033
DDX49	1	1	1	1	1	73.974	1	1	1	1	1	1
DDX54	1	1	1	1	53.2892	1	1	1	1	1	1	111.699
DEDD	1	1	1	1	1	51.3647	53.5206	1	1	1	1	87.7197
DEDD2	1	1	1	112.411	1	1	53.7555	1	92.2519	1	128.611	1
DEF6	1	1	255.954	281.675	1	1	46.5	229.174	167.979	1	207.461	330.488
DEGS2	1	1	1	1	1	101.947	1	1	1	1	1	1
DENND1A	1	1	1	1	1	1	69.6387	1	1	1	1	1
DENND1B	1	1	1	1	1	51.4501	49.2841	1	154.458	1	1	1
DENND1C	1	1	98.4257	100.761	1	1	1	133.591	1	1	102.626	156.999
DENND2D	1	1	257.939	250.616	1	1	44.2021	404.804	275.684	1	264.703	219.11
DENND3	1	1	1	1	1	1	112.227	1	1	1	1	1
DERL2	116.753	82.7157	1	100.514	51.8358	64.0387	56.9487	1	1	119.873	1	134.802
DERL3	1	1	1	1	1	1	1	1	1	1697.82	1	1
DESI1	1	1	1	1	1	87.7125	106.398	1	1	177.502	1	95.2825
DGAT2	1	1	1	1	1	70.6404	1	1	1	1	1	1
DGKA	1	1	1	97.2933	1	1	1	1	1	1	233.335	171.983
DGKZ	1	1	101.604	104.147	90.0017	1	57.1187	109.9	119.392	1	198.163	1
DHCR24	1	1	1	1	1	93.7178	1	1	1	1	1	1
DHCR7	1	1	1	1	1	121.423	1	1	1	1	1	1
DHRS1	1	1	1	1	1	60.6397	1	1	1	1	1	1
DHRS3	1	1	1	1	56.4332	1	71.2768	117.486	93.2113	1	1	1
DHRS7B	1	1	1	1	79.6819	1	1	1	1	1	1	1
DHRSX	1	59.0378	1	1	1	1	93.9984	1	1	1	1	1
DHX9	64.1349	69.4008	1	1	53.0908	55.938	1	1	1	1	91.245	1
DIABLO	1	1	1	1	1	48.7013	1	1	1	1	1	77.361
DIAPH1	1	1	170.256	151.209	51.4316	1	1	205.327	102.17	1	85.8864	136.647
DIO2	1	201.584	1	1	1	1	1	1	1	1	1	1
DIP2A	1	1	1	1	1	1	1	180.969	1	1	1	113.237
DIS3	1	1	1	1	116.713	44.1211	1	1	1	1	1	1
DKC1	1	1	1	1	1	132.056	1	1	1	1	1	1
DKK3	1	189.747	1	1	1	1	1	1	1	1	1	1
DLC1	185.71	136.651	1	1	187.212	1	1	1	1	1	1	1
DLGAP1.AS1	1	1	1	1	1	1	1	1	1	1	1	103.177
DLK1	447.398	159.237	1	1	1	1	1	1	1	1	1	1
DLL4	1	1	1	1	118.07	1	1	1	1	1	1	1
DMXL2	1	1	1	1	1	1	187.01	1	1	1	1	1
DNAAF1	1	1	1	1	1	1	1	1	1	289.251	1	1
DNAAF2	1	1	1	1	1	62.5943	1	1	1	1	1	1
DNAJA3	1	1	1	1	1	74.6524	1	1	1	1	1	1
DNAJA4	1	1	1	1	1	1	182.607	1	1	1	1	1
DNAJB11	101.495	99.581	1	105.609	106.488	154.285	109.839	204.04	1	267.739	1	1
DNAJB12	59.8985	57.4289	1	1	1	47.8889	50.028	1	1	1	1	93.2325
DNAJC1	98.0634	115.602	176.177	187.165	136.504	113.011	109.636	266.44	244.475	594.608	157.628	168.979
DNAJC10	1	79.677	1	1	104.676	78.4546	99.2468	1	1	100.036	1	1
DNAJC13	1	1	1	1	1	1	97.0925	1	1	1	1	1
DNAJC21	1	1	1	1	1	76.5193	1	1	1	1	1	1
DNAJC25.GNG10	1	1	1	1	1	1	129.635	1	1	1	1	1
DNAJC4	108.883	126.292	94.5881	122.69	86.6756	155.291	124.997	1	129.851	353.938	147.913	95.4691
DNAJC9	1	1	1	1	1	76.921	1	1	1	1	97.5101	107.352
DNM2	1	1	1	1	1	1	125.791	1	1	1	1	1
DNM3OS	1	74.255	1	1	1	1	1	1	1	1	1	1
DOCK10	1	1	139.813	104.186	1	1	143.197	120.091	119.305	1	121.218	126.248
DOCK11	1	1	1	1	1	1	70.9039	1	1	1	1	1
DOCK2	1	1	87.4442	1	1	1	115.22	1	1	1	1	115.575
DOCK4	1	1	1	1	52.5103	1	99.3466	1	1	1	1	1
DOCK6	1	1	1	1	72.5358	1	1	1	1	1	1	1
DOCK8	1	1	269.98	224.82	1	1	142.171	194.686	269.972	1	154.335	214.144
DOCK9	1	1	1	1	103.752	1	1	1	1	1	1	1
DOK2	1	1	353.991	350.417	1	1	316.887	557.532	414.637	1	192.173	486.19
DOK3	1	1	1	1	1	1	81.1266	1	1	1	1	1
DPF2	1	1	1	106.613	1	40.0016	1	1	1	1	1	135.816
DPM1	83.1776	1	1	1	71.4013	133.49	1	1	1	1	1	1
DPM2	1	99.1885	1	1	79.7006	66.3719	77.8582	120.607	1	109.297	1	111.327
DPT	550.238	686.644	1	1	1	1	1	1	1	1	1	1
DPYD	1	1	98.1909	1	1	1	133.916	1	109.284	1	1	87.9521
DPYSL3	102.287	316.335	1	1	98.5182	1	1	1	1	1	1	1
DRAM1	1	1	1	1	1	1	205.725	1	1	1	1	1
DRAM2	1	1	1	1	51.5167	64.9912	268.025	1	1	1	1	1
DSC2	1	1	1	1	1	208.361	127.015	1	1	1	1	1
DSCR3	1	1	1	1	1	1	45.7761	94.5095	86.3626	1	1	1
DSE	1	103.615	1	1	1	1	224.246	1	1	1	1	1
DSG2	1	1	1	1	1	94.078	1	1	1	1	1	1
DSP	1	1	1	1	1	208.657	1	1	1	1	1	1
DTD1	1	52.3148	1	1	68.8924	103.242	52.3639	1	1	1	89.6393	1
DTNBP1	1	1	1	1	1	1	1	126.424	1	1	1	1
DTX3L	1	1	1	1	1	1	89.8144	147.188	1	1	1	1
DTYMK	1	1	1	1	58.6838	108.673	1	1	1	1	1	1
DUSP10	1	1	1	1	1	1	1	1	136.242	1	1	1
DUSP11	63.3906	52.8684	1	90.5337	1	60.1053	1	1	1	1	1	133.385
DUSP16	1	1	1	1	1	1	1	1	1	1	1	102
DUSP2	1	1	1884.02	1719.57	1	1	322.054	954.217	2408.65	225.585	822.48	651.194
DUSP22	1	1	1	1	60.6092	53.7533	67.8969	1	1	174.458	1	1
DUSP3	1	1	1	1	63.5073	1	163.395	1	1	1	1	1
DUSP4	1	1	725.255	727.38	1	87.5596	1	1	394.508	1	922.177	887.176
DUSP5	1	1	98.7925	1	98.1536	1	1	1	1	202.14	1	1
DUSP6	112.668	1	1	1	189.308	1	119.993	1	1	1	1	1
DYNC1LI1	1	1	1	1	60.291	43.1628	1	119.468	1	1	1	1
DYNC2LI1	110.858	53.6575	1	1	1	1	1	1	1	1	1	1
DYSF	1	1	1	1	122.479	1	66.7457	1	1	1	1	1
EAF2	1	1	1	1	1	1	1	1	1	176.697	1	1
EBAG9	69.5179	58.0166	1	1	79.3047	96.2024	1	1	1	162.513	1	106.991
EBF1	193.745	129.484	1	1	106.762	1	1	1	1	1	1	1
EBNA1BP2	70.9833	69.3191	1	1	139.925	218.051	1	1	1	1	1	1
EBP	1	1	1	1	1	94.2624	1	151.589	1	1	1	1
EBPL	1	74.9694	1	1	106.003	285.721	59.8611	1	1	1	1	1
ECE1	1	1	1	1	210.876	79.7068	1	1	1	1	1	1
ECE2	1	1	1	1	1	77.057	1	1	1	1	1	1
ECH1	172.085	90.8806	1	1	106.825	110.75	1	1	105.117	1	1	1
ECHDC1	63.9189	52.3723	86.7656	114.211	76.6885	112.93	50.8761	1	1	1	1	1
ECHDC2	128.31	99.4361	1	1	1	82.7237	1	1	1	1	95.1268	1
ECI2	112.526	84.1544	1	87.4195	115.547	1	1	1	1	1	1	1
ECM1	219.11	194.863	1	1	1	1	1	1	1	1	1	1
ECM2	1	87.2638	1	1	1	1	1	1	1	1	1	1
ECSCR.1	1	1	1	1	265.263	1	1	1	1	1	1	1
ECSIT	1	54.9955	1	1	55.3745	64.8726	1	1	1	1	129.375	1
EDEM1	1	1	1	1	1	1	1	1	1	96.4902	1	1
EDEM2	1	1	1	1	1	1	90.2654	1	1	1	1	1
EDN1	1	1	1	1	259.898	80.5245	1	1	1	1	1	1
EDNRA	1	144.46	1	1	1	1	1	1	1	1	1	1
EDNRB	216.446	83.8171	1	1	155.26	1	1	1	1	1	1	1
EED	1	1	1	1	1	55.0465	1	1	1	1	83.3597	1
EEPD1	1	1	1	1	1	1	69.8549	1	1	1	1	1
EFCAB14	1	74.091	1	1	154.286	78.0903	143.168	1	106.253	1	1	1
EFEMP1	394.137	372.073	1	1	1	80.153	1	1	1	1	1	1
EFEMP2	484.678	527.45	1	1	1	1	1	1	1	1	1	1
EFHC1	1	61.4645	1	1	1	1	1	1	1	1	1	1
EFHD1	1	1	1	1	1	242.552	1	1	1	1	1	1
EFHD2	1	1	1	1	68.7114	1	198.545	451.674	96.2398	1	1	1
EFNA1	1	1	1	1	274.389	187.216	1	1	1	1	1	1
EFNA3	1	1	1	1	1	58.6965	1	1	1	1	1	1
EFNB1	1	1	1	1	93.5826	1	1	1	1	1	1	1
EFNB2	1	1	1	1	134.142	1	1	1	1	1	1	1
EFR3A	1	92.665	80.3083	1	1	75.8603	170.665	1	83.7151	1	1	100.764
EGFL6	1	146.135	1	1	1	1	1	1	1	1	1	1
EGFL7	1	1	1	1	719.16	1	1	1	1	1	1	1
EGFLAM	174.507	1	1	1	1	1	1	1	1	1	1	1
EGLN2	1	1	1	1	65.9006	1	1	1	1	1	1	1
EGLN3	1	68.5248	1	1	1	227.478	1	1	1	1	1	1
EGR2	180.69	117.457	1	1	1	1	1	1	1	1	1	1
EGR3	1	1	1	1	77.1166	1	1	1	1	1	1	1
EHBP1L1	1	1	1	1	1	1	83.3327	1	1	1	1	1
EHD1	1	1	91.5193	1	1	1	50.5935	110.789	117.059	1	1	1
EHD2	122.099	158.835	1	1	187.221	1	1	1	1	1	1	1
EHD4	1	1	1	1	310.377	73.1514	119.582	1	1	1	85.1574	1
EHF	1	1	1	1	1	190.864	1	1	1	1	1	1
EHMT1	1	1	1	1	69.285	53.1532	46.3319	1	96.6792	215.455	1	1
EHMT2	1	1	1	1	1	60.7609	1	1	1	1	1	1
EI24	103.803	106.918	1	1	143.83	195.355	55.748	1	1	180.553	1	1
EIF2AK1	1	1	1	1	1	178.1	90.8886	1	1	1	118.882	108.155
EIF2AK4	99.6945	90.9413	1	1	75.3869	106.939	96.9986	1	1	129.661	1	1
EIF2B1	73.3517	55.301	1	1	86.3453	1	1	1	1	1	265.532	89.7914
EIF2B2	1	1	1	1	84.8957	1	1	1	1	1	1	1
EIF2S1	1	67.4898	1	117.943	101.455	121.721	44.1368	1	1	1	1	103.969
EIF3B	1	1	1	1	1	76.8684	1	1	1	1	1	1
EIF4G1	92.4	98.0838	1	1	116.264	170.651	97.7762	128.491	1	119.596	1	89.9403
ELF2	107.47	79.2951	1	1	94.5271	65.017	71.246	154.383	1	1	83.6327	1
ELF3	1	1	1	1	1	661.966	1	1	1	1	1	1
ELF5	1	1	1	1	1	160.788	1	1	1	1	1	1
ELK3	1	1	1	1	271.625	1	56.8525	1	1	1	1	1
ELL2	1	1	1	1	1	1	168.305	1	106.836	382.518	182.608	1
ELMO1	1	1	104.231	107.913	148.846	1	98.8888	1	1	1	209.956	1
ELMSAN1	95.0857	1	1	1	1	1	1	1	1	1	1	1
ELN	69.7664	241.901	1	1	1	1	1	1	1	1	1	1
ELOF1	64.5772	107.489	1	1	1	124.453	61.5478	1	1	106.163	1	128.924
ELP2	92.24	53.3296	1	1	1	62.5261	1	1	1	1	89.2718	90.9524
ELP5	1	47.9424	1	1	45.4508	67.4179	54.3701	108.597	1	1	1	1
EMB	1	1	403.774	257.043	1	1	175.285	226.658	265.972	1	273.707	156.014
EMC8	1	1	1	1	101.753	72.3523	66.7205	1	1	1	112.348	1
EMCN	1	1	1	1	669.457	1	1	1	1	1	1	1
EMILIN1	107.552	216.52	1	1	1	1	1	1	1	1	1	1
EMILIN2	1	1	1	1	1	1	146.052	1	1	1	1	1
EML2	1	1	1	123.31	1	55.3101	1	1	1	1	1	162.841
EMP1	249.051	267.747	1	1	681.086	183.821	1	1	1	1	1	1
EMP2	257.295	241.678	1	1	328.412	400.56	1	1	1	1	1	1
ENAH	112.454	177.911	1	1	127.587	242.212	1	1	1	1	1	1
ENC1	1	153.658	1	1	1	1	1	1	1	1	1	1
ENDOV	1	1	1	1	1	64.3246	1	1	1	1	1	1
ENG	108.809	167.191	1	1	974.7	1	224.356	1	1	1	1	1
ENOPH1	1	1	1	1	1	56.6169	52.5203	1	1	1	111.119	1
ENOSF1	1	1	1	1	1	74.0755	53.3687	1	1	1	131.384	1
ENPP2	158.439	1	1	1	206.801	1	192.605	1	1	1	1	1
ENTPD1	198.616	123.498	1	1	150.911	1	75.2861	1	1	1	1	137.983
EOMES	1	1	1	150.562	1	1	1	133.358	109.971	1	1	1
EPAS1	1	1	1	1	527.573	1	89.2039	1	1	1	1	1
EPB41	1	1	112.614	128.607	1	1	1	143.96	124.397	1	170.061	170.463
EPB41L2	141.79	166.245	1	1	1	1	85.8666	1	1	1	1	1
EPB41L3	1	1	1	1	1	1	156.391	1	1	1	1	1
EPB41L4A.AS1	241.866	108.466	1	1	69.1287	70.2196	46.0655	1	94.0716	1	1	1
EPCAM	1	1	1	1	1	767.385	1	1	1	1	1	1
EPHA4	1	1	1	1	59.7348	1	1	1	1	1	1	1
EPHB4	1	1	1	1	80.5343	1	1	1	1	1	1	1
EPHX1	436.965	213.757	1	1	311.985	254.432	142.741	1	1	1	1	1
EPHX2	89.4548	1	1	1	1	1	1	1	1	1	1	157.751
EPM2AIP1	72.3201	1	1	1	1	1	1	1	1	1	1	1
EPN1	86.0056	85.5259	1	107.967	185.408	124.906	329.178	1	1	188.517	1	1
EPS15	76.5243	1	123.1	1	39.7915	1	213.298	1	94.4653	102.094	157.798	88.9122
ERAP2	1	1	95.2395	1	1	1	59.7451	1	1	1	1	1
ERC1	1	1	1	1	85.8794	90.3797	1	1	1	1	1	1
ERCC1	74.5082	103.203	1	1	65.6136	105.912	87.2105	1	1	119.449	1	1
ERCC5	1	1	1	1	1	1	60.9083	1	114.786	1	1	1
ERF	1	1	1	1	77.3985	1	1	1	1	1	1	1
ERG	1	1	1	1	158.483	1	1	1	1	1	1	1
ERGIC1	1	98.1037	1	1	99.7023	62.795	57.5125	1	135.664	92.8714	1	1
ERICH1	1	97.3492	103.276	119.082	80.7516	1	78.0342	1	1	1	1	108.227
ERLEC1	266.55	276.849	130.454	123.659	93.184	218.307	141.125	1	109.302	628.151	1	75.8546
ERN1	1	1	132.823	1	1	1	59.4054	138.788	95.2711	138.924	1	1
ERO1A	1	63.8382	1	1	1	123.542	51.6304	1	1	1	1	1
ERO1B	1	1	1	1	1	1	1	1	90.3812	110.879	1	1
ERRFI1	135.664	85.8247	1	1	1	142.363	1	1	1	1	1	1
ESAM	1	1	1	1	663.29	1	1	1	1	1	1	1
ESCO1	1	1	1	1	1	105.22	1	1	1	1	106.565	1
ESRP1	1	1	1	1	1	73.0363	1	1	1	1	1	1
ESYT1	1	1	1	1	58.5304	1	1	1	1	1	1	83.0094
ESYT2	1	62.3477	1	1	1	1	1	1	1	1	1	1
ETF1	1	64.1575	111.192	1	77.8226	100.657	116.013	1	123.687	1	1	1
ETFB	136.906	58.1249	1	1	128.652	105.961	60.937	1	1	1	148.995	1
ETNK1	1	1	95.7198	1	1	113.705	81.9518	1	115.595	1	1	1
ETS1	1	1	143.243	145.459	150.476	1	1	251.67	141.116	1	1	145.676
ETS2	1	1	1	1	374.742	91.4973	217.947	1	1	1	1	1
ETV1	1	64.1235	1	1	1	1	1	1	1	1	1	1
ETV5	1	1	1	1	1	1	119.132	1	1	1	1	1
ETV6	1	1	1	1	1	46.9479	92.6724	1	1	1	1	1
ETV7	1	1	1	1	1	1	1	1	1	1	1	122.708
EVA1A	1	83.2655	1	1	1	1	1	1	1	1	1	1
EVA1C	1	1	1	1	119.495	1	1	1	1	1	1	1
EVI2A	1	1	143.39	182.487	1	1	74.6258	1	109.836	1	214.491	148.983
EVI2B	1	1	99.2421	1	1	1	88.1146	1	1	1	197.431	1
EVL	1	66.4062	977.55	1177.6	1	1	119.787	850.562	923.951	1	579.659	713.845
EXOC6	1	1	1	1	63.8951	1	1	1	1	1	1	1
EXOSC1	1	61.5056	97.2698	114.168	47.6104	52.1267	1	141.326	87.7304	1	1	130.91
EXOSC3	1	1	1	1	1	105.761	1	1	1	1	1	97.4545
EXOSC5	1	1	1	1	1	83.3135	1	1	1	1	1	1
EXOSC8	1	1	1	1	78.9919	95.0504	1	1	1	1	1	1
EXTL2	114.971	65.2111	1	1	1	1	1	1	1	1	1	1
F10	102.744	1	1	1	1	1	1	1	1	1	1	1
F13A1	1	1	1	1	1	1	1182.8	1	1	1	1	1
F2R	305.802	322.694	1	1	80.9349	1	1	121.19	1	1	1	1
F3	1	73.4358	1	1	1	1	1	1	1	1	1	1
F8	1	1	1	1	76.4645	1	1	1	1	1	1	1
FABP4	1	1	1	1	2652.81	1	1	1	1	1	1	1
FABP5	107.376	1	1	306.312	714.646	305.866	164.215	1	111.538	1	455.37	1
FABP7	1	1	1	1	1	287.116	1	1	1	1	1	1
FADD	1	1	1	1	1	51.5128	1	1	1	1	1	90.5487
FAH	77.5905	1	1	1	1	1	1	1	1	1	1	1
FAHD2A	1	1	1	1	1	74.5486	1	1	1	1	1	1
FAIM	1	1	1	1	1	55.1293	1	1	1	1	1	1
FAM101B	1	1	1	1	64.4111	1	1	1	1	1	1	1
FAM102A	1	1	136.276	99.017	1	1	1	1	1	1	96.4681	79.266
FAM103A1	1	1	1	1	1	83.4247	1	148.293	1	1	1	1
FAM104A	1	1	1	1	1	35.0169	1	1	1	1	171	123.973
FAM105A	1	1	1	1	1	1	160.985	1	1	1	1	1
FAM107A	1	1	1	1	123.667	1	1	1	1	1	1	1
FAM107B	1	1	128.06	176.409	1	1	97.9085	172.477	114.673	1	163.845	1
FAM110A	1	1	1	1	1	62.134	1	1	73.7171	1	117.275	176.54
FAM110B	80.1696	1	1	1	1	1	1	1	1	1	1	1
FAM111A	1	47.334	1	106.656	1	1	69.6209	119.641	1	1	1	1
FAM114A1	192.325	294.279	1	1	83.9853	82.655	1	1	1	1	1	1
FAM129A	1	1	174.686	111.794	1	1	94.0345	1	1	1	269.432	201.114
FAM129B	1	1	1	1	62.4401	1	1	1	1	1	1	1
FAM136A	1	60.3643	1	1	41.9574	221.639	66.9884	1	1	86.7067	1	1
FAM13A	130.43	1	1	1	1	1	74.0073	1	1	1	1	1
FAM13B	1	1	1	1	1	1	59.2054	1	1	1	103.785	1
FAM13C	1	1	1	1	129.239	1	1	1	1	1	1	1
FAM167B	1	1	1	1	285.868	1	1	1	1	1	1	1
FAM172A	81.7217	59.919	1	1	1	1	1	1	1	1	1	1
FAM173A	1	69.17	1	128.314	41.7425	152.562	120.331	148.54	168.573	161.291	1	129.112
FAM174A	91.0436	51.0524	1	1	93.2387	1	1	1	1	202.999	1	1
FAM192A	1	1	1	1	84.7112	107.895	107.864	1	1	1	1	75.2057
FAM195A	1	1	1	1	1	116.746	49.4074	1	1	75.0551	1	1
FAM207A	1	1	1	1	1	135.355	1	1	1	62.6508	107.933	1
FAM208A	1	1	1	1	1	1	49.23	1	1	1	164.537	1
FAM20A	140.358	101.201	1	1	1	1	213.335	1	1	1	1	1
FAM229B	1	72.0547	1	1	1	1	1	1	1	1	1	1
FAM26F	1	1	1	1	1	1	301.627	1	1	1	1	1
FAM3A	107.611	68.0904	1	1	1	66.6373	1	1	1	1	158.175	1
FAM3B	1	1	1	1	1	162.382	1	1	1	1	1	1
FAM3C	174.25	192.047	1	1	76.8552	266.153	61.2306	104.08	106.965	140.44	1	1
FAM43A	1	1	1	1	71.49	1	1	1	1	1	1	1
FAM46A	243.373	187.706	1	1	1	88.7379	68.5744	1	1	1	1	1
FAM46C	1	1	327.923	119.358	1	1	1	1	280.316	461.954	1	205.855
FAM49A	1	1	1	1	1	1	166.037	1	126.095	1	1	1
FAM49B	1	1	259.269	315.991	45.6113	135.312	431.989	678.328	449.403	1	235.273	305.848
FAM53C	90.7416	1	124.663	113.436	67.0252	1	112.11	1	212.183	1	1	1
FAM60A	1	1	1	1	89.7346	163.678	1	1	1	1	137.055	1
FAM65A	1	1	1	1	78.7724	1	44.4834	1	1	1	1	1
FAM65B	1	1	1	1	1	1	1	252.663	1	1	1	1
FAM91A1	1	1	1	1	1	1	100.38	1	1	1	1	1
FANCL	1	1	1	1	1	60.4243	1	1	1	1	1	1
FAP	119.74	315.643	1	1	1	1	1	1	1	1	1	1
FARSA	1	49.5154	1	1	56.2286	126.048	1	1	1	1	1	1
FAS	73.0205	58.2076	114.469	1	1	1	1	1	1	1	175.492	138.655
FASLG	1	1	1	168.404	1	1	1	136.632	221.514	1	1	1
FASN	1	1	1	1	1	147.296	1	1	1	1	1	1
FASTK	53.317	82.22	1	1	77.5602	53.9138	51.8082	1	1	1	1	109.581
FBLN1	518.406	629.377	1	1	1	1	1	1	1	1	1	1
FBLN2	157.86	362.787	1	1	78.7341	1	1	1	1	1	1	1
FBLN5	484.166	382.652	1	1	1	1	1	1	1	1	1	1
FBLN7	1	1	1	1	1	1	1	1	1	1	232.218	149.046
FBN1	245.671	465.624	1	1	70.7266	1	1	1	1	1	1	1
FBXO17	79.354	64.6439	1	1	1	1	1	1	1	1	1	1
FBXO2	1	1	1	1	1	118.658	1	1	1	1	1	1
FBXO21	75.9839	1	1	1	50.5749	1	1	1	1	1	1	1
FBXO22	1	1	1	1	1	63.0865	1	1	1	1	1	1
FBXO31	1	1	1	1	87.7554	1	1	1	1	1	66.2844	1
FBXO32	1	319.264	1	98.9799	1	76.1112	1	1	1	1	75.3606	1
FBXO34	1	1	1	1	1	1	1	1	106.833	1	141.682	1
FBXO6	1	1	1	1	1	1	1	104.679	1	1	1	1
FBXO9	64.018	83.7943	1	1	112.328	103.362	1	1	1	96.542	1	1
FBXW7	1	1	1	1	1	1	1	1	1	145.284	1	1
FCER1G	1	1	1	1	1	1	1674.39	1243.97	1331.77	1	1	1
FCGBP	1	1	1	1	1	1	245.504	1	1	1	1	1
FCGR1A	1	1	1	1	1	1	300.11	1	1	1	1	1
FCGR2A	1	1	1	1	1	1	798.432	1	1	1	1	1
FCGR2B	1	1	1	1	1	1	170.49	1	1	1	1	1
FCGR3A	1	1	1	1	1	1	1033.02	1236.63	130.452	1	1	1
FCGR3B	1	1	1	1	1	1	84.5922	1	1	1	1	1
FCGRT	644.138	413.831	1	1	627.447	1	1458.04	1	1	137.204	1	1
FCHO2	1	1	1	1	42.5844	1	137.191	1	1	1	1	1
FCHSD2	1	1	1	1	1	1	132.982	1	1	173.882	1	1
FCMR	1	1	131.838	170.584	1	1	1	219.732	162.579	1	139.932	611.843
FCN3	1	1	1	1	123.336	1	1	1	1	1	1	1
FCRL5	1	1	1	1	1	1	1	1	1	128.943	1	1
FCRL6	1	1	1	1	1	1	1	279.833	1	1	1	1
FERMT3	1	1	140.869	209.439	1	1	186.926	227.305	153.17	1	138.886	292.755
FES	1	1	1	1	101.163	1	121.62	1	1	1	1	1
FGD2	1	1	1	1	1	1	74.5411	1	1	1	1	1
FGD3	1	1	1	88.7787	1	1	1	1	118.98	1	1	90.2931
FGD4	1	1	1	1	74.2832	1	96.2695	1	1	1	1	1
FGD5	1	1	1	1	60.7728	1	1	1	1	1	1	1
FGF10	84.7899	1	1	1	1	1	1	1	1	1	1	1
FGF7	435.672	316.483	1	1	1	1	1	1	1	1	1	1
FGFBP2	1	1	1	1	1	1	1	1641.67	1	1	1	1
FGFR1	249.241	221.216	1	1	78.1189	1	1	1	1	1	1	1
FGL2	1	1	1	1	1	1	353.944	1	1	1	181.567	1
FGR	1	1	1	1	1	1	1	260.663	206.838	1	1	1
FH	1	1	1	1	1	77	1	1	1	1	1	1
FHL1	118.438	158.871	1	1	1	1	1	1	1	1	1	1
FHL2	141.868	205.393	1	1	1	69.0335	1	1	1	1	1	1
FHL3	1	101.771	1	1	52.619	1	67.466	1	1	1	81.8289	91.6793
FIBIN	1	211.434	1	1	1	1	1	1	1	1	1	1
FIGF	472.76	152.286	1	1	1	1	1	1	1	1	1	1
FILIP1	1	1	1	1	81.0258	1	1	1	1	1	1	1
FILIP1L	272.352	365.822	1	1	139.308	1	1	1	1	1	1	1
FKBP10	230.475	340.716	1	1	84.6855	83.8003	1	1	1	1	1	1
FKBP11	89.6311	168.325	167.116	95.6473	86.1007	55.6439	1	251.183	108.448	1439.59	1	1
FKBP14	70.0715	127.5	1	1	1	64.4773	1	1	1	1	1	1
FKBP15	1	1	1	1	1	1	80.2888	1	1	1	1	1
FKBP2	376.813	325.224	145.19	192.965	313.33	270.431	207.47	310.07	226.889	1162.56	124.49	1
FKBP4	1	66.2229	1	1	79.3376	369.558	114.164	1	104.433	1	1	96.036
FKBP5	1	1	168.404	136.932	1	1	123.197	1	118.978	1	418.309	1
FKBP7	110.78	191.156	1	1	1	1	1	1	1	1	1	1
FKBP9	101.751	187.186	1	1	110.228	1	1	1	1	1	1	1
FLAD1	1	1	1	1	1	65.3671	1	1	1	1	1	1
FLI1	1	1	127.455	1	121.549	1	122.22	134.937	128.282	1	77.346	86.2352
FLNB	1	1	1	1	140.139	48.2311	1	1	1	1	1	1
FLOT2	1	1	109.368	86.5569	94.3238	1	70.2886	1	121.784	1	1	214.916
FLT1	1	1	1	1	366.124	1	1	1	1	1	1	1
FLT3LG	1	1	368.434	140.254	1	1	1	1	121.292	1	154.252	295.263
FLT4	1	1	1	1	61.8803	1	1	1	1	1	1	1
FLVCR2	1	1	1	1	1	1	77.7843	1	1	1	1	1
FMN1	1	1	1	1	1	1	79.8682	1	1	1	1	1
FMNL1	1	1	135.2	1	1	1	108.5	188.284	169.505	1	1	138.391
FMNL2	1	1	1	1	1	1	100.541	1	1	1	1	1
FMO1	288.121	160.78	1	1	1	1	1	1	1	1	1	1
FMOD	76.449	143.27	1	1	1	1	1	1	1	1	1	1
FN1	987.905	3283.95	1	1	176.657	1	1	1	1	1	1	1
FN3K	1	1	1	1	1	79.7755	1	1	1	1	1	1
FNBP1L	1	1	1	1	108.937	98.3271	1	1	1	1	1	1
FNDC1	1	175.126	1	1	1	1	1	1	1	1	1	1
FNDC3A	123.608	104.3	1	1	73.3025	55.5041	134.289	1	1	178.567	1	1
FNDC3B	128.438	158.217	1	1	92.9095	89.6054	174.279	113.863	91.2601	269.522	1	1
FNIP1	69.8312	82.2447	1	1	109.092	1	77.9104	1	1	1	113.25	1
FNIP2	1	1	1	1	92.9408	1	66.8529	1	1	1	1	1
FOLR2	1	1	1	1	1	1	911.979	1	1	1	1	1
FOPNL	1	1	1	1	1	77.1256	1	1	1	1	1	1
FOSL2	1	118.944	140.953	1	162.248	43.6287	319.859	155.45	231.017	1	1	1
FOXN2	1	1	1	96.978	1	1	1	1	1	1	91.5207	1
FOXP3	1	1	1	1	1	1	1	1	1	1	1	1186.49
FPGS	1	53.1521	1	105.356	1	1	1	113.568	99.9897	1	1	1
FPR1	1	1	1	1	1	1	95.4163	1	1	1	1	1
FPR3	1	1	1	1	1	1	223.691	1	1	1	1	1
FRMD4A	1	1	1	1	88.5745	1	140.575	1	1	1	1	1
FRMD4B	1	1	222.497	1	82.9351	1	311.181	1	1	1	1	86.3719
FRMD6	77.5491	150.492	1	1	1	1	1	1	1	1	1	1
FRY	1	1	1	1	138.294	1	1	1	1	1	1	1
FRYL	1	1	94.685	1	118.161	1	49.2481	1	1	1	1	1
FRZB	253.157	213.523	1	1	1	1	1	1	1	1	1	1
FSCN1	176.354	162.152	1	1	365.415	202.579	124.545	1	1	1	1	1
FSTL1	413.167	645.567	1	1	153.593	1	1	1	1	1	1	1
FSTL3	1	69.42	1	1	1	1	1	1	1	1	1	1
FTO	1	62.7896	1	1	1	1	1	1	1	1	1	1
FTSJ2	1	1	1	1	1	87.3281	1	1	1	1	1	1
FUBP1	1	1	1	1	75.692	49.4658	1	1	103.764	1	1	1
FUCA1	69.2717	56.5128	1	1	1	1	239.235	1	1	1	1	1
FUCA2	190.849	112.476	1	1	47.3112	65.2499	124.214	1	1	93.5594	1	1
FUOM	1	1	1	1	1	1	172.974	1	1	1	1	1
FURIN	1	1	1	1	1	1	68.9764	1	1	1	1	1
FUT8	1	75.7347	1	1	1	1	1	1	1	154.818	1	1
FXYD1	455.668	275.711	1	1	1	1	1	1	1	1	1	1
FXYD3	1	1	1	1	1	277.641	1	1	1	1	1	1
FXYD6	203.664	96.8231	1	1	1	1	51.425	1	1	1	1	1
FYB	1	1	1070.82	912.475	1	1	736.715	588.98	490.733	1	1177.75	834.855
FYN	1	1	248.66	358.678	105.946	1	1	241.106	389.157	1	199.417	243.794
FYTTD1	1	76.5317	1	1	74.2222	79.3625	82.9039	139.792	100.174	107.545	1	1
FZD1	1	74.7174	1	1	1	1	1	1	1	1	1	1
FZD4	1	1	1	1	186.95	1	1	1	1	1	1	1
FZD6	1	1	1	1	66.3268	1	1	1	1	1	1	1
G0S2	1	1	1	1	1	1	147.622	1	1	1	1	1
G6PD	1	1	1	103.981	1	98.5227	61.5931	144.429	115.739	1	1	84.9764
GAA	1	69.7423	1	1	1	1	204.336	1	1	1	1	1
GABRP	1	1	1	1	1	79.808	1	1	1	1	1	1
GADD45A	1	1	1	1	121.868	111.22	1	1	1	118.824	1	121.342
GADD45G	79.1605	1	1	1	1	1	1	1	1	1	1	1
GAK	1	1	1	1	1	1	81.2838	1	1	1	1	1
GAL3ST4	1	1	1	1	1	1	148.144	1	1	1	1	1
GALC	1	1	1	1	1	1	81.6526	1	1	1	1	1
GALE	1	1	1	1	1	83.4759	1	1	1	1	1	1
GALK1	1	63.4225	1	1	56.8258	1	80.7231	1	1	1	77.9378	1
GALM	1	1	136.253	176.901	1	1	92.37	1	1	1	214.399	185.362
GALNT16	177.468	1	1	1	1	1	1	1	1	1	1	1
GALNT18	1	1	1	1	130.391	1	1	1	1	1	1	1
GALNT2	1	61.2351	1	106.17	1	45.3214	56.6563	1	1	1	57.7405	1
GALNT3	1	1	1	1	1	77.5251	1	1	1	1	1	1
GAPVD1	1	1	1	1	1	1	85.1852	1	1	1	1	1
GAR1	1	1	1	1	42.4417	84.8088	1	1	1	1	1	1
GAREM1	64.6259	1	1	1	1	1	1	1	1	1	1	1
GARS	118.472	92.8932	1	1	88.399	141.243	53.7084	1	1	164.513	86.6071	99.2758
GART	1	1	1	1	1	73.6248	1	1	1	1	1	1
GAS1	94.4267	184.646	1	1	1	1	1	1	1	1	1	1
GAS7	152.18	130.782	1	1	1	1	96.6844	1	1	1	1	1
GATA2	1	1	1	1	77.6095	1	1	1	1	1	1	1
GATA3	1	1	277.793	231.66	1	147.214	1	104.652	326.568	1	402.815	320.939
GATAD2B	1	1	1	1	1	1	1	1	1	1	50.4022	1
GBE1	1	1	1	1	64.36	1	1	1	1	1	1	1
GBGT1	1	1	1	1	1	1	94.8293	1	1	1	1	1
GBP3	136.626	61.9096	1	1	1	1	1	1	1	1	1	1
GBP4	1	1	94.2037	1	123.669	1	97.1446	1	144.591	1	1	165.472
GBP5	1	1	215.102	262.78	1	1	119.627	166.549	308.532	1	107.82	565.122
GCA	1	1	1	1	52.3388	50.6675	135.971	1	1	1	1	1
GCH1	1	1	1	1	1	1	1	140.619	114.941	1	1	1
GCHFR	1	1	106.791	98.2017	1	113.428	1	1	103.007	1	117.595	157.399
GCLM	1	1	1	1	1	51.6597	1	116.931	1	1	1	1
GCSH	159.282	156.611	1	1	45.3507	212.241	1	1	1	1	1	1
GEM	565.683	392.613	1	1	1	1	1	1	1	1	1	1
GFER	1	1	1	1	1	41.9572	72.4395	1	1	89.5571	1	1
GFOD1	1	1	1	1	96.8348	1	1	137.227	119.428	1	1	1
GFOD2	1	1	1	1	86.1814	45.8473	1	1	1	1	1	1
GFPT1	1	80.3581	1	1	1	102.278	1	1	1	1	1	1
GFPT2	120.165	94.8021	1	1	1	1	1	1	1	1	1	1
GGA1	1	1	1	1	1	39.5473	89.3086	182.457	1	1	1	1
GGA2	1	1	1	92.4835	1	37.9602	72.2137	1	1	1	1	1
GGCT	86.2335	106.361	1	1	85.5053	325.67	47.565	1	1	1	1	1
GGH	1	1	1	1	1	65.4279	1	1	1	1	1	1
GGT5	160.007	258.097	1	1	68.0415	1	1	1	1	1	1	1
GIMAP1	1	1	1	1	92.1039	1	1	135.666	1	1	1	1
GIMAP2	1	1	119.444	126.14	1	1	57.9167	141.682	1	1	113.749	1
GIMAP4	1	1	440.743	503.932	303.774	1	351.799	571.399	382.278	1	254.574	153.705
GIMAP6	1	1	1	1	133.309	1	69.1813	153.226	1	1	1	1
GIMAP7	1	1	407.016	608.205	452.65	1	166.252	713.687	321.827	1	478.696	167.108
GIMAP8	1	1	1	1	140.064	1	119.247	1	1	1	1	1
GINM1	337.273	208.264	1	1	163.632	102.457	92.9599	1	1	1	1	1
GIPC1	1	1	1	1	1	164.247	1	1	1	1	1	1
GIT2	1	1	113.924	133.957	47.0146	1	101.71	1	123.822	1	206.606	1
GJA1	108.344	135.901	1	1	149.433	1	1	1	1	1	1	1
GJA4	1	1	1	1	203.756	1	1	1	1	1	1	1
GJB2	1	189.879	1	1	1	1	1	1	1	1	1	1
GK	1	1	1	1	1	1	228.412	1	1	1	215.726	201.801
GK5	1	1	1	1	1	1	1	170.662	1	1	1	1
GLA	1	1	1	1	50.9224	1	354.125	1	151.252	1	1	1
GLB1	71.0497	97.0827	1	1	1	1	91.2758	1	1	1	1	97.6446
GLG1	221.42	206.345	117.03	1	98.2502	112.809	60.1873	1	1	159.978	110.284	91.3603
GLIPR2	85.8008	104.215	245.464	237.435	1	1	69.4121	294.059	409.262	1	1	137.253
GLMP	75.6731	137.663	1	1	49.1368	1	130.016	1	1	1	1	95.5312
GLRX2	1	1	1	1	1	80.2305	1	1	1	1	1	1
GLRX3	72.5113	77.7544	1	1	111.421	142.097	46.6326	130.442	1	1	1	89.3665
GLRX5	1	1	1	1	1	63.6717	1	1	1	1	1	1
GLT8D1	120.175	147.628	1	1	67.1608	1	1	1	1	1	1	1
GLT8D2	261.996	228.317	1	1	1	1	1	1	1	1	1	1
GLTP	1	1	1	1	129.013	83.7341	53.9942	1	112.874	1	1	1
GLUL	280.599	170.646	123.305	1	164.027	236.301	1614.55	1	152.213	1	1	1
GLYATL2	1	1	1	1	1	94.494	1	1	1	1	1	1
GM2A	1	1	1	1	1	1	118.693	1	1	1	1	1
GMCL1	1	1	1	1	1	103.003	1	1	102.264	1	1	1
GMDS	1	1	1	1	72.2593	156.084	1	1	1	78.8712	96.4384	1
GMFG	1	1	751.592	708.275	373.973	1	341.858	637.076	523.119	156.9	659.103	624.293
GMNN	1	1	1	1	1	75.5571	1	1	1	1	1	1
GMPPB	1	1	1	1	1	1	1	1	1	183.681	1	1
GMPR2	1	1	1	1	122.673	62.7871	72.3995	1	1	1	119.68	82.0106
GMPS	1	1	1	1	70.625	140.607	1	1	1	1	1	1
GNA11	1	67.2518	1	1	1	1	1	1	1	1	1	1
GNA13	1	1	1	1	1	1	236.185	1	1	1	1	1
GNA15	1	1	94.7753	1	1	1	128.943	1	1	1	1	81.2381
GNB4	1	70.7351	1	1	125.06	1	179.377	1	1	1	1	1
GNB5	95.7548	69.4307	1	112.911	1	1	1	1	1	1	1	1
GNG10	1	99.1032	1	1	168.579	1	375.755	1	1	1	1	1
GNG11	227.927	183.941	1	1	1434.83	1	1	1	1	1	1	1
GNG2	73.7093	1	338.278	233.307	1	1	80.165	504.469	292.486	1	266.837	308.416
GNG7	1	1	1	1	1	1	1	1	1	107.865	1	1
GNL1	140.791	81.4029	93.1494	1	71.5264	102.7	1	1	1	1	64.641	1
GNL3	80.6626	99.1781	1	1	86.0976	90.6687	55.5687	110.429	120.851	129.542	1	1
GNLY	1	1	364.153	408.163	1	1	1	3438.46	2638.4	1	1	1
GNPAT	1	1	1	1	1	69.3525	51.0933	1	1	1	1	89.5993
GNPDA1	49.2413	49.2438	1	1	1	1	179.615	1	1	1	1	90.7358
GNPNAT1	1	1	1	1	1	84.2314	1	1	1	1	1	1
GNPTAB	1	70.5838	1	1	1	64.6859	157.774	380.895	263.121	1	1	114.893
GNPTG	145.34	117.835	1	1	92.3136	87.753	263.952	1	1	150.617	1	113.686
GNS	1	67.1533	1	1	148.14	1	289.141	1	1	1	1	1
GOLGA2	153.393	189.392	1	1	50.8292	103.841	74.7204	1	1	136.989	1	1
GOLGA3	1	72.118	1	1	1	1	1	1	1	1	1	1
GOLGA8B	1	1	1	1	1	1	1	1	1	1	1	151.012
GOLGB1	171.086	183.918	132.833	1	140.124	222.156	66.7113	1	156.61	214.936	134.166	1
GOLM1	77.9364	162.752	1	1	1	46.5917	1	1	1	1	1	1
GOT1	1	1	1	1	1	52.0088	1	1	1	1	80.2879	1
GOT2	1	1	1	1	38.0477	54.6088	1	1	1	1	1	114.3
GPAA1	142.593	167.868	1	1	81.1218	103.22	85.8672	127.623	88.0916	173.977	1	138.313
GPATCH2	1	1	1	1	1	67.697	1	1	1	1	1	1
GPATCH4	1	1	1	1	47.7929	97.5379	1	1	1	1	1	1
GPATCH8	144.591	107.364	1	1	77.0172	1	1	133.119	1	1	152.684	100.309
GPC1	1	86.6786	1	1	1	1	1	1	1	1	1	1
GPC3	373.637	216.517	1	1	1	1	1	1	1	1	1	1
GPC6	1	104.498	1	1	1	1	1	1	1	1	1	1
GPCPD1	1	1	107.209	1	1	1	58.0562	1	92.1999	1	202.618	1
GPIHBP1	1	1	1	1	116.09	1	1	1	1	1	1	1
GPM6B	181.733	97.5683	1	1	1	1	1	1	1	1	1	1
GPNMB	343.802	274.249	1	1	1	1	206.571	1	1	1	1	1
GPR137B	1	1	1	1	1	1	170.838	1	1	1	1	1
GPR146	1	1	1	1	100.24	1	1	1	1	1	1	1
GPR155	1	1	1	1	1	1	86.6947	1	1	1	1	1
GPR171	1	1	112.895	180.234	1	1	1	1	1	1	179.689	1
GPR183	1	1	169.377	121.005	1	1	446.171	1	1	1	78.1499	1
GPR34	1	1	1	1	1	1	361.317	1	1	1	1	1
GPR4	1	1	1	1	137.816	1	1	1	1	1	1	1
GPR65	1	1	276.027	149.35	1	1	109.215	539.868	382.884	1	1	1
GPRC5A	1	1	1	1	1	60.3708	1	1	1	1	1	1
GPRC5B	1	1	1	1	82.4683	1	1	1	1	1	1	1
GPRIN3	1	1	225.206	127.002	1	1	103.397	131.081	142.365	1	233.163	158.992
GPSM3	1	1	663.19	596.1	1	1	396.39	651.768	408.711	191.283	410.975	451.228
GPX3	1	1	1	1	111.54	1	112.662	1	1	1	1	1
GPX7	94.3085	98.9211	1	1	1	1	1	1	1	1	1	1
GPX8	83.772	205.101	1	1	1	1	1	1	1	1	1	1
GRAMD1A	1	1	101.506	85.7647	120.313	1	67.9083	1	93.4789	1	102.88	92.6453
GRAMD3	80.5675	1	1	1	1	1	1	1	1	1	1	1
GRAP2	1	1	130.846	142.27	1	1	1	1	1	1	1	83.6058
GRB10	1	1	1	1	68.9161	1	1	1	1	1	1	1
GREM1	1	137.948	1	1	1	1	1	1	1	1	1	1
GRN	225.175	356.171	1	1	385.66	159.181	1119.8	1	1	248.689	1	106.775
GRPEL1	1	1	1	1	95.731	89.4479	1	1	1	1	212.386	1
GRWD1	1	1	1	1	1	1	1	1	1	1	106.976	1
GSAP	1	1	1	1	1	1	62.5161	188.52	1	1	1	1
GSK3B	1	58.0571	1	124.544	77.779	116.395	56.5501	1	1	1	1	142.197
GSN	1662.05	1275.01	1	1	1243.56	278.598	358.218	1	1	1	1	1
GSS	1	1	1	1	1	61.0633	1	1	1	1	1	1
GSTA4	80.6162	47.9183	1	1	1	1	1	1	1	1	1	1
GSTM3	255.557	130.687	1	1	1	93.6388	1	1	1	1	1	1
GSTM5	164.548	1	1	1	1	1	1	1	1	1	1	1
GSTO2	1	1	1	1	1	71.9677	1	1	1	1	1	1
GSTZ1	1	1	1	1	1	68.059	1	1	1	1	1	1
GTF2E2	1	68.0526	84.359	94.3314	79.7145	58.5701	61.9788	1	1	1	1	113.443
GTPBP3	1	1	1	1	1	64.6323	1	1	1	1	1	1
GTPBP4	78.5069	1	1	1	57.6198	199.419	1	1	1	1	1	1
GULP1	118.18	133.341	1	1	1	1	1	1	1	1	1	1
GUSB	97.7394	69.1946	1	1	80.6977	69.6692	94.2997	1	1	99.2415	97.1778	1
GZF1	1	1	1	1	1	1	108.79	1	1	1	1	1
GZMA	1	1	1369.9	1817.82	1	1	1	2410.95	1420.26	1	381.068	1
GZMB	1	1	1	942.445	1	1	1	2853.5	841.484	298.543	1	1
GZMH	1	1	155.512	816.097	1	1	1	1254.54	131.44	1	1	1
GZMK	1	1	564.724	1362.62	1	1	1	171.928	759.76	1	405.438	1
GZMM	1	1	363.588	453.019	1	1	1	881.389	464.57	1	152.073	79.7708
H1FX	1	1	1	1	71.807	44.6319	46.9988	1	1	190.943	1	1
H2AFY2	1	1	1	1	1	61.914	1	1	1	1	1	1
H6PD	1	60.126	1	1	1	1	1	1	1	1	1	1
HACD1	1	1	1	1	1	1	1	1	1	1	1	91.4938
HACD2	1	1	1	1	1	121.187	1	1	1	1	1	1
HACD4	108.895	87.2242	1	1	1	1	90.2834	1	1	1	1	71.0508
HAGH	1	58.8337	1	94.9849	70.6811	84.9199	79.7003	1	1	159.162	199.777	160.524
HAGHL	1	1	1	1	1	65.9049	1	1	1	1	1	1
HAPLN3	1	118.508	1	1	67.3241	42.61	1	1	1	1	1	123.493
HARS	68.3169	62.3365	1	1	48.4616	1	1	106.833	1	1	72.2883	114.013
HAT1	71.951	1	1	1	61.3022	51.939	1	1	1	1	37.7155	1
HAUS4	1	1	1	1	1	1	81.4187	1	1	1	1	1
HAVCR2	1	1	1	209.573	1	1	174.885	209.927	122.116	1	1	1
HBEGF	1	1	1	1	261.326	1	716.637	1	1	1	1	1
HBS1L	1	1	1	1	1	91.0737	1	1	1	1	131.033	1
HCFC1R1	279.704	462.145	106.63	1	123.39	138.687	141.506	1	1	1	1	1
HCG18	1	1	123.914	127.76	1	52.8507	1	1	90.5546	1	1	1
HCK	1	1	1	1	1	1	216.437	1	1	1	1	1
HCST	1	1	945.586	1308.68	1	1	539.438	1657.97	1316.77	1	428.585	603.223
HDAC3	61.1641	58.3224	1	1	1	39.6312	47.2898	1	1	1	1	85.6039
HDAC7	1	71.1494	1	1	113.799	1	1	1	1	1	86.7488	76.8808
HDDC3	1	1	1	1	1	79.523	1	1	1	1	1	1
HDLBP	242.973	432.779	1	1	168.583	483.998	206.091	1	90.5752	475.529	221.4	1
HEBP2	1	69.022	1	1	53.2645	284.769	39.197	1	1	1	1	1
HECW2	1	1	1	1	67.7119	1	1	1	1	1	1	1
HEG1	1	117.685	1	1	255.764	1	1	1	1	1	1	1
HELB	1	1	151.335	1	1	1	1	1	104.973	1	1	1
HELZ	75.7373	1	139.705	1	50.9318	1	112.91	169.695	158.109	1	1	1
HELZ2	1	1	1	1	69.6509	1	1	1	1	1	92.2132	1
HERC1	1	1	123.024	105.644	59.3122	1	87.2358	109.414	131.374	1	1	60.9137
HERC5	1	1	1	1	1	1	108.894	1	1	1	1	1
HERPUD1	352.399	337.851	354.214	517.712	285.768	384.949	742.194	220.725	333.318	2309.69	478.179	563.382
HERPUD2	1	1	193.199	215.019	54.8297	1	57.9398	158.96	244.227	1	126.327	102.876
HES6	1	1	1	1	1	69.9907	1	1	1	1	1	1
HEXB	149.776	172.816	1	1	122.288	95.5289	217.408	1	1	123.822	1	84.537
HEXIM1	177.006	81.9005	93.684	1	100.614	1	1	1	95.6899	1	1	1
HEY1	1	1	1	1	160.361	1	1	1	1	1	1	1
HGF	87.3588	1	1	1	1	1	1	1	1	1	1	1
HGSNAT	1	1	1	1	1	1	73.3774	1	1	1	1	1
HIC1	96.3259	65.7159	1	1	1	1	1	1	1	1	1	1
HILPDA	148.932	96.2287	1	1	1	135.732	1	1	1	1	1	1
HIP1	1	1	1	1	102.435	1	1	1	1	1	1	1
HIPK2	1	1	1	1	1	1	1	123.568	1	96.9254	1	1
HIST1H1C	1	1	109.718	1	51.7174	143.674	69.3602	1	1	234.408	1	1
HIST1H1D	1	1	1	1	1	1	1	1	1	1	1	91.6921
HIST1H1E	1	1	1	1	1	1	48.813	148.031	1	256.943	1	1
HIST1H2AC	1	1	149.02	1	102.243	100.409	88.7165	1	130.511	248.377	1	1
HIST1H2BG	1	1	1	1	1	1	1	1	1	151.885	1	1
HIST3H2A	1	1	1	1	1	102.278	1	1	1	1	1	1
HK1	1	1	1	106.355	95.6697	54.9031	80.5675	1	1	1	1	1
HLA.DMB	1	1	1	1	89.1766	1	401.7	1	1	1	1	1
HLA.DOA	1	1	1	1	1	1	163.873	1	1	1	1	1
HLA.DQA1	1	1	1	319.286	149.78	65.3759	872.584	1	1	1	1	264.373
HLA.DQA2	1	1	1	310.659	135.29	80.1193	1	1	1	1	1	260.173
HLA.DRB1	1	1	566.14	995.028	954.923	313.538	2472.4	199.541	341.875	1	351.059	870.767
HLTF	1	1	1	1	1	95.5601	1	1	1	1	1	1
HLX	1	1	1	1	65.036	1	1	1	1	1	1	1
HMBOX1	1	1	1	1	79.2516	1	1	1	1	1	1	1
HMCN1	1	116.886	1	1	1	1	1	1	1	1	1	1
HMG20B	108.442	100.477	1	1	68.9302	212.154	57.7096	1	1	153.184	144.562	1
HMGA1	1	1	200.455	189.66	1	398.527	137.281	1	110.216	233.066	125.628	106.711
HMGB3	1	1	1	1	1	110.527	1	1	1	1	1	1
HMGCS1	1	1	1	1	1	96.1229	1	1	1	1	1	1
HMHA1	1	1	135.768	1	1	1	101.566	189.581	80.7814	1	100.198	92.5528
HMOX1	1	1	1	1	1	1	407.714	1	1	1	1	1
HN1L	1	1	1	1	1	112.614	1	1	1	1	1	1
HNMT	111.481	131.69	1	1	1	76.3214	342.99	1	1	1	1	1
HNRNPD	1	84.0913	1	1	111.369	123.624	63.7642	221.987	1	81.0011	1	77.8389
HNRNPL	69.7386	51.9065	104.984	1	54.1674	67.9877	55.7342	1	1	1	1	86.1654
HNRNPLL	1	1	120.831	116.611	1	49.129	1	1	1	1	348.12	205.792
HNRNPU.AS1	1	1	1	1	1	1	81.2405	1	1	1	1	1
HOOK1	1	1	1	1	1	86.2683	1	1	1	1	1	1
HOOK2	70.6239	1	1	1	1	207.057	51.2844	1	1	1	1	1
HOPX	80.9111	219.786	406.285	313.873	1	1	1	952.659	1273.84	1	1	1
HOXB2	1	119.158	1	1	50.7737	1	1	1	1	1	1	1
HOXB7	1	1	1	1	107.697	1	1	1	1	1	1	1
HOXD8	1	1	1	1	140.089	1	1	1	1	1	1	1
HOXD9	1	1	1	1	122.554	1	1	1	1	1	1	1
HPGD	1	1	1	1	1	1	1	1	1	1	1	130.724
HPS3	1	1	1	1	1	1	78.4103	1	1	1	1	1
HPS5	1	1	1	1	1	1	72.6304	1	1	1	1	1
HPSE	1	1	1	1	1	1	100.995	1	1	1	1	1
HPSE2	108.014	1	1	1	1	1	1	1	1	1	1	1
HRCT1	1	1	1	1	88.6619	1	1	1	1	1	1	1
HRH2	1	1	1	1	1	1	69.1484	1	1	1	1	1
HRSP12	1	1	1	1	1	59.8942	1	1	1	1	1	1
HSBP1L1	1	1	1	1	1	105.236	81.7226	1	1	1	1	1
HSCB	1	1	1	1	50.706	1	1	1	1	91.9554	1	1
HSD17B14	62.5901	1	1	1	1	1	1	1	1	1	1	1
HSH2D	1	1	1	1	1	1	1	201.728	182.545	171.597	1	1
HSP90B1	834.149	916.869	323.453	353.574	837.595	763.718	496.684	481.549	426.687	2474.01	280.8	358.692
HSPA12B	1	1	1	1	68.9951	1	1	1	1	1	1	1
HSPA14	1	1	1	1	1	76.3426	1	1	1	1	1	1
HSPA4	1	68.1411	101.775	1	54.5865	61.627	130.163	1	122.997	1	1	101.687
HSPA6	1	1	1	1	1	1	226.946	500.886	236.088	1	1	1
HSPB6	164.462	1	1	1	1	1	1	1	1	1	1	1
HSPBP1	1	58.9047	1	1	1	86.1052	1	1	1	1	1	1
HSPG2	246.753	260.221	1	1	510.726	1	1	1	1	1	1	1
HTATIP2	1	1	98.59	151.405	69.9422	168.583	121.655	1	1	1	1	320.626
HTATSF1	1	64.8685	1	1	106.915	98.7239	1	1	1	1	1	90.8399
HTRA1	394.195	547.639	1	1	111.167	1	1	1	1	1	1	1
HTRA3	127.755	261.741	1	1	1	1	1	1	1	1	1	1
HTT	1	1	1	1	1	1	82.7654	1	1	1	1	1
HUWE1	1	65.2961	101.55	1	62.6355	65.7333	47.3857	1	86.8465	1	109.134	1
HVCN1	1	1	1	1	1	1	73.9152	1	1	1	1	1
HYAL2	1	1	1	1	339.896	1	1	1	1	1	1	1
HYI	97.3529	91.9862	1	1	1	84.7797	1	1	1	87.8498	1	1
HYOU1	1	1	1	1	1	54.5951	56.229	1	1	85.6431	1	1
IARS	1	1	1	1	1	68.0528	1	1	1	1	1	1
ICA1	1	1	1	1	135.984	134.326	1	1	1	1	214.863	98.6723
ICAM1	128.663	87.0528	1	1	360.764	1	519.307	1	166.196	139.233	1	1
ICAM2	1	1	1	1	460.881	1	1	259.867	89.8451	201.979	130.842	165.901
ICAM3	1	1	313.319	382.652	1	1	1	322.793	336.265	245.94	577.393	547.729
ICE1	1	1	1	1	1	70.7495	1	1	1	1	1	1
ICOS	1	1	332.594	123.322	1	1	1	1	1	1	483.837	406.717
ID1	157.849	201.521	1	1	633.671	1	1	1	1	1	1	1
ID3	504.024	805.372	1	1	1224.64	1	250.822	1	246.488	1	1	148.951
IDH1	1	1	1	1	1	88.5572	240.9	1	1	1	1	1
IDH2	1	95.921	362.937	329.3	103.099	603.952	208.241	352.026	263.159	566.722	173.013	261.331
IER3	319.327	174.699	1	1	268.239	313.076	1298.9	89.4905	122.448	1	1	1
IER5	1	1	1	1	98.0262	1	226.295	1	1	1	1	1
IFI30	1	1	1	1	1	1	140.976	1	1	1	1	1
IFI44	1	64.2639	104.859	151.726	113.583	1	75.468	1	116.727	1	1	1
IFI44L	1	121.591	256.215	104.028	330.731	1	296.045	1	315.947	1	289.893	1
IFIT1	242.775	99.1223	1	1	200.756	1	126.932	1	1	1	1	1
IFIT3	171.201	131.105	1	1	258.4	1	107.809	1	1	1	1	1
IFNAR1	1	75.1511	1	1	90.564	100.972	101.462	1	1	143.539	119.502	1
IFNAR2	1	1	85.5765	97.5791	48.5447	1	85.9885	121.147	102.312	334.061	181.87	216.191
IFNG	1	1	750.703	400.716	1	1	1	412.599	680.401	1	201.192	1
IFNGR2	135.9	183.294	1	1	142.436	140.284	501.201	1	1	103.26	1	1
IFT20	139.351	110.794	1	1	84.4734	61.8778	69.1252	1	1	110.758	1	1
IFT57	126.737	89.9229	1	1	64.7632	89.5827	1	1	1	1	137.409	1
IGF1	1127.3	699.196	1	1	1	1	230.222	1	1	129.314	1	1
IGF2	651.022	449.982	1	1	241.569	1	1	1	1	1	1	1
IGFBP2	85.9804	1	1	1	1	1	1	1	1	1	1	1
IGFBP3	150.011	324.366	1	1	740.699	1	1	1	1	1	1	1
IGFBP4	1424.53	1519.51	102.794	1	1192.25	1	285.527	1	1	1	137.652	1
IGFBP5	257.199	1075.25	1	1	384.89	430.283	1	1	1	1	1	1
IGFBP6	463.355	535.723	1	1	1	1	1	1	1	1	1	1
IGFBP7	1072.49	2873.41	1	1	3349.38	1	65.6435	389.192	1	1	1	1
IGFL2	1	1	1	1	1	1	1	1	1	1	87.9339	1
IGHA1	1	1	1	1	1	1	1	1	1	1285.63	1	1
IGHG1	1	96.4833	1	1	1	218.1	1	1	1	21891.1	1	1
IGHG2	1	1	1	1	1	1	1	1	1	557.133	1	1
IGHG3	1	1	1	1	1	102.256	1	1	1	3797.16	1	1
IGHG4	1	1	1	1	1	1	1	1	1	5725.97	1	1
IGHM	1	1	1	1	1	1	1	1	1	385.324	1	1
IGHV1.18	1	1	1	1	1	1	1	1	1	4688.26	1	1
IGHV1.2	1	1	1	1	1	1	1	1	1	818.567	1	1
IGHV1.24	1	1	1	1	1	1	1	1	1	278.687	1	1
IGHV1.3	1	1	1	1	1	1	1	1	1	1410.12	1	1
IGHV1.46	1	1	1	1	1	1	1	1	1	4240.07	1	1
IGHV3.11	1	1	1	1	1	1	1	1	1	145.302	1	1
IGHV3.20	1	1	1	1	1	1	1	1	1	939.402	1	1
IGHV3.21	1	1	1	1	1	1	1	1	1	5110.4	1	1
IGHV3.23	1	1	1	1	1	1	1	1	1	5472.26	1	1
IGHV3.30	1	1	1	1	1	1	1	1	1	5235.08	1	1
IGHV3.43	1	1	1	1	1	1	1	1	1	1458.7	1	1
IGHV3.48	1	1	1	1	1	1	1	1	1	2174.85	1	1
IGHV3.53	1	1	1	1	1	1	1	1	1	755.408	1	1
IGHV3.7	1	1	1	1	1	1	1	1	1	2243.7	1	1
IGHV3.73	1	1	1	1	1	1	1	1	1	971.483	1	1
IGHV3.74	1	1	1	1	1	1	1	1	1	3283.41	1	1
IGHV4.34	1	1	1	1	1	1	1	1	1	147.803	1	1
IGHV4.39	1	1	1	1	1	1	1	1	1	5925.66	1	1
IGHV4.59	1	1	1	1	1	1	1	1	1	898.733	1	1
IGHV4.61	1	1	1	1	1	1	1	1	1	1000.65	1	1
IGHV6.1	1	1	1	1	1	1	1	1	1	11457	1	1
IGKC	132.077	137.194	1	1	1	400.99	1	253.265	1	28650.1	1	1
IGKV1.12	1	1	1	1	1	1	1	1	1	1388.51	1	1
IGKV1.16	1	1	1	1	1	1	1	1	1	497.067	1	1
IGKV1.17	1	1	1	1	1	1	1	1	1	642.134	1	1
IGKV1.27	1	1	1	1	1	1	1	1	1	1651.83	1	1
IGKV1.39	1	1	1	1	1	1	1	1	1	1659.73	1	1
IGKV1.5	1	79.9007	1	1	1	1	1	1	1	9016.32	1	1
IGKV1.6	1	1	1	1	1	1	1	1	1	177.301	1	1
IGKV1.8	1	1	1	1	1	1	1	1	1	5856.58	1	1
IGKV1.9	1	137.98	1	1	1	215.932	1	261.072	1	14251.1	1	1
IGKV1D.13	1	1	1	1	1	1	1	1	1	137.899	1	1
IGKV1D.39	1	1	1	1	1	1	1	1	1	1165.86	1	1
IGKV1D.8	1	1	1	1	1	1	1	1	1	265.337	1	1
IGKV3.11	1	178.088	1	1	1	194.075	1	1	1	17500.8	1	1
IGKV3.15	1	193.95	1	1	1	262.045	1	305.684	1	23559.2	1	1
IGKV3.20	1	204.54	1	1	1	292.149	1	345.942	1	18071.5	1	1
IGKV3.7	1	1	1	1	1	1	1	1	1	499.645	1	1
IGKV3D.11	1	1	1	1	1	1	1	1	1	4288.46	1	1
IGKV3D.15	1	1	1	1	1	1	1	1	1	693.669	1	1
IGKV3D.20	1	1	1	1	1	1	1	1	1	543.108	1	1
IGKV4.1	1	210.143	1	181.861	1	512.488	1	244.321	1	16654.7	1	1
IGLC2	1	1	1	1	1	1	1	1	1	1944.57	1	1
IGLC3	1	1	1	1	1	1	1	1	1	4100.67	1	1
IGLL5	1	1	1	1	1	1	1	1	1	711.799	1	1
IGLV1.40	1	126.99	1	1	1	1	1	184.662	1	6632.07	1	1
IGLV1.44	1	1	1	1	1	1	1	1	1	6855.48	1	1
IGLV1.47	1	1	1	1	1	1	1	1	1	2878.5	1	1
IGLV1.51	1	1	1	1	1	1	1	1	1	701.327	1	1
IGLV2.11	1	1	1	1	1	1	1	1	1	3020.9	1	1
IGLV2.14	1	1	1	1	1	1	1	1	1	2622.01	1	1
IGLV2.23	1	1	1	1	1	1	1	1	1	4017.26	1	1
IGLV3.1	1	1	1	1	1	1	1	1	1	3660.93	1	1
IGLV3.19	1	1	1	1	1	1	1	1	1	123.233	1	1
IGLV3.21	1	1	1	1	1	1	1	1	1	3186.12	1	1
IGLV3.25	1	1	1	1	1	1	1	1	1	553.67	1	1
IGLV4.69	1	1	1	1	1	1	1	1	1	2611.33	1	1
IGLV6.57	1	1	1	1	1	1	1	1	1	197.754	1	1
IGSF10	88.6241	1	1	1	1	1	1	1	1	1	1	1
IGSF21	1	1	1	1	1	1	85.9665	1	1	1	1	1
IGSF6	1	1	1	1	1	1	274.726	1	1	1	1	1
IGSF8	116.118	58.3452	1	1	1	46.6946	1	1	1	1	1	1
IKBIP	154.223	175.55	1	1	123.889	1	120.905	1	1	123.068	1	1
IKBKE	1	1	1	1	1	1	1	1	1	1	1	128.303
IKBKG	1	1	1	1	1	1	1	1	1	1	1	76.1942
IKZF1	1	1	280.801	265.101	1	1	79.9503	351.216	177.115	131.391	186.817	195.951
IKZF2	1	1	1	1	1	1	1	1	1	1	1	149.516
IKZF3	1	1	139.963	301.437	1	1	1	215.31	238.977	1	1	135.211
IKZF4	1	1	1	1	1	1	1	1	1	1	1	137.453
IKZF5	1	1	1	1	1	1	1	1	1	1	99.2265	1
IL10	1	1	1	1	1	1	196.641	1	1	1	1	1
IL10RA	1	1	189.947	198.842	1	1	304.126	123.701	257.053	211.512	76.174	359.41
IL10RB	72.7469	73.8303	1	1	69.8211	1	127.668	1	1	1	150.267	1
IL12RB1	1	1	87.8507	72.5962	1	1	1	1	1	1	1	91.2006
IL13RA1	1	1	1	1	105.234	54.343	191.09	1	1	1	1	1
IL16	1	1	216.061	238.028	1	1	1	186.091	213.415	1	235.265	285.098
IL17RA	1	1	1	85.4044	1	1	75.5395	1	1	1	1	109.497
IL17RC	1	1	1	1	1	66.6193	1	1	1	1	1	1
IL18	1	1	1	1	1	65.5285	239.677	1	1	1	1	1
IL1B	1	1	1	1	1	1	516.549	1	1	1	1	1
IL1R1	1	93.0553	1	1	49.3494	1	1	1	1	1	1	1
IL1R2	1	1	1	1	1	1	1	1	1	1	1	129.472
IL1RN	1	1	1	1	1	1	191.72	1	1	1	1	1
IL21	1	1	1	1	1	1	1	1	1	1	151.38	1
IL21R	1	1	112.972	104.078	1	1	1	1	1	1	1	194.287
IL27RA	1	1	152.827	113.09	59.3737	59.2318	1	243.539	190.142	1	1	223.912
IL2RA	1	1	1	1	1	1	172.778	1	1	1	1	405.512
IL2RB	1	1	124.836	251.241	1	1	1	519.245	811.309	1	76.5626	229.294
IL2RG	1	1	806.319	1133.89	1	1	1	877.586	667.069	178.121	1087.61	1549.84
IL32	283.333	604.104	2530.77	2599.56	372.555	1	72.5886	1690.79	1652.58	1	1983.47	4484.5
IL33	1	1	1	1	295.832	1	1	1	1	1	1	1
IL3RA	1	1	1	1	201.903	1	1	1	1	1	1	1
IL4R	1	1	1	1	1	1	98.4395	1	1	1	1	103.97
IL6	1	1	1	1	141.272	1	1	1	1	1	1	1
IL6R	1	1	1	1	1	1	102.402	1	1	1	1	1
IL6ST	287.393	177.695	120.695	1	303.902	1	101.756	1	1	1	547.212	189.953
IL7R	1	1	916.173	643.89	1	1	75.0183	1	560.856	1	727.182	799.398
ILKAP	1	1	1	1	1	64.9091	53.0155	1	1	1	79.7394	1
IMMT	1	1	1	109.581	74.807	117.021	49.5785	1	1	1	97.7446	1
IMPA2	1	1	1	1	1	78.3363	1	1	1	1	1	1
INADL	1	1	1	1	1	62.6239	1	1	1	1	1	1
INAFM1	1	115.764	1	1	1	1	1	1	1	1	1	1
ING1	76.7151	1	1	1	1	1	1	1	1	1	1	1
ING4	128.461	55.1668	1	1	80.5272	43.3828	1	1	1	1	1	88.6994
INHBA	1	505.261	1	1	1	1	1	1	1	1	1	1
INHBB	1	1	1	1	99.5989	1	1	1	1	1	1	1
INPP1	1	54.9892	1	1	169.965	1	1	1	1	1	1	1
INPP4B	1	1	229.965	179.237	1	1	1	1	1	1	288.02	206.355
INPP5D	1	1	146.752	107.513	1	1	123.848	180.606	150.856	1	1	99.2181
INPP5K	1	1	1	1	93.3227	1	1	1	1	1	1	102.635
INSIG1	1	1	173.95	95.5729	123.507	154.24	313.206	124.06	277.807	1	103.11	1
INSR	1	1	1	1	222.4	1	1	1	1	1	1	1
INTS12	1	1	1	1	68.6297	1	1	1	1	1	1	1
INTS6	209.217	92.4901	1	1	120.451	67.6274	1	1	155.245	1	1	1
IPCEF1	1	1	1	1	1	1	1	1	1	1	125.264	82.7859
IPO11	1	1	1	1	172.29	1	1	1	1	1	1	1
IPO7	1	52.7699	1	1	54.1187	60.2148	85.4282	1	1	1	106.05	1
IQCE	1	1	1	1	1	70.0615	1	1	1	1	1	1
IQCG	1	1	1	1	1	71.873	1	1	1	1	1	1
IQGAP2	1	1	97.5971	1	1	1	109.595	241.498	119.201	1	120.544	84.5926
IRAK4	1	1	1	1	1	1	59.4493	1	103.642	1	33.8156	93.5629
IREB2	1	1	1	1	46.6494	1	52.1393	1	1	1	119.922	1
IRF2BPL	1	69.8221	1	1	1	36.192	1	1	1	1	105.707	1
IRF4	1	1	1	1	1	1	1	1	1	213.314	1	1
IRF5	1	1	1	1	1	1	83.1769	1	1	1	1	65.9629
IRF6	1	1	1	1	1	93.1735	1	1	1	1	1	1
IRF7	1	90.2178	173.634	197.153	111.317	1	202.056	136.165	282.747	397.319	119.678	189.733
IRF8	1	1	1	1	1	1	178.676	1	174.347	1	1	1
IRF9	70.9915	1	1	1	1	1	1	1	1	1	1	1
IRX3	1	1	1	1	1	177.1	1	1	1	1	1	1
ISCA1	90.6436	82.3174	148.104	80.1449	100.489	81.2667	68.9844	1	131.857	1	1	1
ISCA2	1	1	78.2506	76.4057	1	47.6598	62.6236	1	1	1	104.238	103.552
ISG20	1	1	623.788	601.057	59.5747	193.765	1	533.852	658.244	722.039	399.855	694.656
ISG20L2	60.6424	1	146.064	1	1	75.1892	38.1399	1	203.043	1	110.453	1
ISLR	888.109	1239.83	1	1	1	1	1	1	1	1	1	1
ISOC1	1	1	1	1	1	75.6168	1	1	1	1	1	1
ISOC2	117.078	164.06	1	1	102.948	119.012	80.5915	1	1	109.143	90.2106	1
IST1	80.9375	72.2301	1	118.188	68.9715	39.3663	71.6952	1	1	1	1	93.9913
ISYNA1	1	1	1	1	1	80.3411	1	1	1	1	1	1
ITFG2	1	1	1	1	1	1	1	1	1	1	134.012	1
ITGA1	1	112.494	1	1	97.2759	1	1	1	1	1	1	1
ITGA11	1	143.785	1	1	1	1	1	1	1	1	1	1
ITGA4	1	1	255.007	267.029	1	1	133.433	322.211	329.822	1	189.645	204.065
ITGA5	115.958	94.459	1	1	173.661	1	1	1	1	1	1	1
ITGA6	1	1	1	1	392.664	138.028	1	1	1	1	1	1
ITGAL	1	1	139.311	106.004	1	1	40.4076	198.477	142.017	1	152.94	97.0048
ITGAM	1	1	1	1	1	1	132.535	113.516	1	1	1	1
ITGB2	1	1	573.085	679.973	1	1	761.009	1207.79	736.044	1	698.978	506.381
ITGB2.AS1	1	1	1	1	1	1	1	1	1	1	102.878	1
ITGB5	85.9272	182.583	1	1	1	1	81.1977	1	1	1	1	1
ITGB7	1	1	123.756	199.506	1	1	1	240.655	124.581	1	1	1
ITGBL1	1	218.492	1	1	1	1	1	1	1	1	1	1
ITIH5	71.6739	1	1	1	1	1	1	1	1	1	1	1
ITK	1	1	220.859	153.258	1	1	1	163.819	98.3847	1	329.386	186.303
ITM2A	1356.12	592.92	461.399	833.121	487.46	1	1	156.594	313.16	1	1659.84	582.568
ITM2C	354.321	247.921	1	488.073	1	59.6138	1	1	296.01	1826.14	1	1
ITPR1	1	1	1	1	52.826	1	1	1	1	1	123.646	1
ITPR2	1	1	1	1	1	55.7569	248.959	1	1	1	1	1
ITPRIP	1	1	1	1	80.5825	1	1	144.024	1	1	1	1
ITPRIPL2	1	102.914	1	1	1	1	1	1	1	1	1	1
ITSN1	1	69.8124	1	1	1	1	160.497	1	1	1	1	1
IVD	1	1	1	1	1	94.249	1	1	1	1	1	1
IWS1	71.3347	59.2112	1	1	1	50.657	1	109.526	1	1	153.512	1
JAG1	1	1	1	1	140.906	1	1	1	1	1	1	1
JAG2	1	1	1	1	70.5257	1	1	1	1	1	1	1
JAK3	1	1	177.685	127.975	1	1	53.5861	1	93.6671	1	168.24	177.14
JAKMIP1	1	1	1	157.54	1	1	1	1	78.3477	1	1	85.9823
JAM2	171.867	96.0166	1	1	384.586	1	1	1	1	1	1	1
JAML	1	1	126.545	226.47	1	1	70.517	1	1	1	138.471	1
JAZF1	1	1	1	1	1	1	1	1	102.353	1	1	1
JCHAIN	1	1	1	1	1	1	1	1	1	4335.58	1	1
JKAMP	94.8245	66.9609	1	1	1	1	81.8069	1	1	1	86.0221	1
JMJD6	1	57.3247	106.225	156.091	45.1862	54.5278	1	1	166.284	1	1	1
JOSD2	158.572	148.663	1	145.581	76.3324	90.2191	136.628	1	87.2053	1	1	1
JSRP1	1	1	1	1	1	1	1	1	1	747.87	1	1
JUP	78.3398	1	1	1	130.876	87.8954	1	1	1	1	1	1
KANK2	162.182	129.138	1	1	1	1	1	1	1	1	1	1
KANK3	1	1	1	1	81.3323	1	1	1	1	1	1	1
KANSL1	1	1	1	1	55.9837	1	1	1	1	1	1	1
KANSL1.AS1	1	1	1	1	1	1	1	1	1	1	1	75.7778
KARS	1	59.3644	1	1	99.9613	135.112	55.7127	1	1	1	1	84.9148
KAT5	1	1	1	1	1	1	1	1	1	1	114.07	1
KAT6A	1	1	1	1	88.4261	1	1	1	1	1	1	1
KAT6B	58.0355	63.3676	1	95.2856	1	54.1555	1	1	86.782	1	1	1
KATNBL1	93.3731	60.1606	97.5895	1	117.687	88.783	65.2326	1	1	1	133.917	1
KBTBD2	1	1	1	1	57.608	1	1	1	1	1	1	1
KCNA3	1	1	109.656	1	1	1	1	1	1	1	1	1
KCNAB2	1	1	120.456	1	1	1	81.1161	1	1	1	51.4781	97.666
KCNK6	1	1	1	1	1	1	48.2759	1	1	125.987	1	1
KCNMA1	1	1	1	1	1	1	168.104	1	1	1	1	1
KCNN4	1	1	1	1	1	123.953	1	1	1	1	1	111.345
KCNQ1OT1	553.038	387.852	1	1	134	1	1	1	1	1	1	1
KCTD12	78.1398	65.8446	1	1	243.309	1	402.586	1	1	1	1	1
KCTD13	1	1	1	1	1	1	1	1	1	1	88.6189	1
KCTD5	1	1	1	1	1	37.6354	52.9309	1	1	1	142.889	1
KDELR3	106.473	166.03	1	1	1	65.7935	1	1	1	1	1	1
KDM2A	1	1	118.074	1	1	44.337	62.2989	1	74.1838	1	1	1
KDM6A	1	1	1	1	1	1	1	1	1	1	117.478	71.4767
KDM6B	87.8629	1	87.4403	1	96.5102	1	224.706	102.534	255.205	121.99	1	1
KDM7A	1	1	1	1	1	1	73.8869	1	1	1	1	1
KDR	1	1	1	1	249.923	1	1	1	1	1	1	1
KDSR	146.027	103.922	107.07	1	102.382	64.2914	65.9104	1	1	1	1	114.534
KEAP1	115.58	71.5633	1	102.53	68.5098	55.6544	1	1	1	1	1	92.0453
KIAA0040	1	1	1	1	1	1	1	1	1	1	1	127.031
KIAA0125	1	1	1	1	1	1	1	1	1	288.993	1	1
KIAA0141	1	1	1	1	92.1856	1	65.1408	1	1	1	175.944	1
KIAA0355	1	1	1	1	162.654	1	1	1	1	1	1	1
KIAA0907	1	1	1	1	1	95.8536	1	1	1	1	1	1
KIAA0930	1	89.3612	1	1	1	1	108.585	1	1	1	1	1
KIAA1217	80.4271	181.699	1	1	1	64.8509	1	1	1	1	1	1
KIAA1324	1	1	1	1	1	73.0455	1	1	1	1	1	1
KIAA1462	1	74.3071	1	1	124.212	1	1	1	1	1	1	1
KIAA1522	1	1	1	1	1	61.6958	1	1	1	1	1	1
KIAA1551	1	1	430.518	391.453	84.6781	1	64.9394	127.704	246.832	1	428.419	310.591
KIAA1683	1	1	1	1	1	1	101.805	1	1	1	1	1
KIF1BP	1	1	1	1	125.88	1	1	1	1	1	1	1
KIF20B	1	1	1	1	1	1	1	1	1	1	105.321	1
KIF22	1	1	1	1	1	75.8098	1	1	1	1	1	1
KIF26B	1	82.1408	1	1	1	1	1	1	1	1	1	1
KIF3A	1	1	1	1	1	1	1	1	1	1	37.7155	1
KIFAP3	76.8918	130.016	1	1	1	55.0761	1	1	1	1	1	1
KIFC3	1	1	1	1	113.236	1	59.2121	1	1	1	1	1
KIR2DL3	1	1	1	1	1	1	1	161.472	1	1	1	1
KIR2DL4	1	1	1	1	1	1	1	1	269.936	1	1	1
KIZ	91.0542	1	1	1	1	1	1	1	1	1	1	1
KLF13	1	1	1	1	1	1	1	1	1	169.358	1	1
KLF2	1	62.7978	1	1	367.125	1	369.187	239.712	111.787	1	1	1
KLF3	1	94.5182	1	1	175.763	90.188	154.287	139.792	1	1	1	1
KLF4	259.602	98.1681	1	1	382.758	94.6352	539.369	1	1	1	1	1
KLF5	1	1	1	1	1	112.438	1	1	1	1	1	1
KLF7	1	1	1	1	75.0828	1	1	1	1	1	1	1
KLF9	156.688	89.8529	1	1	124.429	1	1	1	1	1	190.9	1
KLHDC2	76.3233	100.924	1	1	1	128.183	1	1	1	1	1	77.0469
KLHDC4	1	1	1	1	1	1	1	119.106	1	1	1	1
KLHL24	64.2256	1	1	1	74.9712	1	51.6852	1	1	1	1	91.1984
KLHL36	1	1	1	1	1	1	1	1	1	1	103.107	1
KLHL5	1	1	1	1	85.1232	1	1	1	1	1	1	1
KLK1	162.522	1	1	1	1	1	1	1	1	1	1	1
KLK5	1	1	1	1	1	108.788	1	1	1	1	1	1
KLK6	1	1	1	1	1	284.264	1	1	1	1	1	1
KLRB1	1	1	610.52	376.664	1	1	1	1641.04	1296.96	1	902.34	154.299
KLRC1	1	1	1	1	1	1	1	340.437	824.54	1	1	1
KLRD1	1	1	1	265.933	1	1	1	1741.76	1220.9	1	1	1
KLRF1	1	1	1	1	1	1	1	895.607	275.619	1	1	1
KLRG1	1	1	1	219.222	1	1	1	316.636	1	1	1	1
KMT2C	1	87.6282	115.073	1	88.4826	82.6022	126.066	1	129.269	1	112.594	1
KMT5C	1	1	1	1	1	1	1	1	1	1	91.7238	1
KPNA2	1	1	102.218	1	73.23	98.6607	47.243	1	1	1	1	103.035
KRT14	1	1	1	1	1	271.514	1	1	1	1	1	1
KRT15	1	1	1	1	1	589.078	1	1	1	1	1	1
KRT16	1	1	1	1	1	209.207	1	1	1	1	1	1
KRT18	1	1	1	1	1	944.28	1	1	1	1	1	1
KRT19	1	1	1	1	1	1981.85	1	1	1	156.851	1	1
KRT5	1	1	1	1	1	258.192	1	1	1	1	1	1
KRT6B	1	1	1	1	1	231.185	1	1	1	1	1	1
KRT7	1	1	1	1	1	1222.42	1	1	1	190.625	1	1
KRT8	1	1	1	1	1	876.658	1	1	1	1	1	1
KRT81	1	1	1	1	1	1	1	1	194.553	1	1	1
KRT86	1	1	1	259.998	1	1	1	1	308.106	1	1	1
KRTCAP3	1	1	1	1	1	159.935	1	1	1	1	1	1
LAD1	1	1	1	1	1	125.665	1	1	1	1	1	1
LAG3	1	1	1	577.307	1	1	1	1	1	1	1	1
LAIR1	1	1	1	1	1	1	353.574	138.316	1	1	1	1
LAIR2	1	1	1	1	1	1	1	218.975	1	1	1	176.65
LAMA2	153.713	144.681	1	1	1	1	1	1	1	1	1	1
LAMA4	245.244	272.462	1	1	165.597	1	1	1	1	1	1	1
LAMA5	1	1	1	1	111.24	1	1	1	1	1	1	1
LAMB1	333.659	222.924	1	1	130.571	1	1	1	1	1	1	1
LAMB2	105.518	157.976	1	1	130.006	1	1	1	1	1	1	1
LAMB3	1	1	1	1	1	74.6239	1	1	1	1	1	1
LAMC1	124.083	163.523	1	1	116.524	1	1	1	1	1	1	1
LAMC3	87.4524	1	1	1	1	1	1	1	1	1	1	1
LAMP5	1	128.83	1	1	1	1	1	1	1	1	1	1
LAPTM4B	1	1	1	1	112.392	164.927	1	1	1	1	1	1
LAPTM5	1	1	1231.83	1169.18	73.0439	1	1764.99	713.281	693.403	121.575	1388.01	1305.13
LAT	1	1	548.715	435.461	1	1	1	317.747	231.675	1	459.744	644.051
LAT2	1	1	1	1	1	1	146.152	199.945	360.856	1	1	1
LAX1	1	1	1	1	1	1	1	1	1	186.137	1	105.119
LAYN	1	1	1	137.358	123.48	1	1	1	1	1	1	248.173
LCK	1	1	727.832	938.599	1	1	1	501.862	397.781	1	927.992	959.167
LCN2	1	1	1	1	1	132.301	1	1	1	1	1	1
LCP1	1	1	624.041	591.402	1	1	428.747	712.429	680.937	1	247.175	314.77
LCP2	1	1	387.402	431.181	1	1	333.983	327.834	348.2	1	437.172	403.575
LDB2	262.439	132.539	1	1	427.652	1	1	1	1	1	1	1
LDLR	1	1	1	1	148.201	130.373	1	1	1	1	1	1
LDLRAD4	1	1	115.492	144.141	1	1	1	1	164.212	1	136.48	203.691
LDLRAP1	1	1	1	1	1	1	1	1	1	1	1	83.6443
LDOC1	125.104	77.6695	1	1	1	57.6253	1	1	1	1	1	1
LEF1	1	1	128.875	1	1	1	1	1	1	1	160.014	140.692
LEMD1	1	1	1	1	1	119.727	1	1	1	1	1	1
LENG1	1	1	1	1	69.6164	1	1	1	1	1	1	86.1835
LETMD1	94.5673	52.7767	1	1	1	63.0037	1	1	1	1	51.4781	118.094
LGALS3BP	880.849	887.513	1	1	1	114.052	169.481	1	1	1	1	1
LGALS8	1	1	1	1	76.0501	1	86.5378	1	1	1	137.531	1
LGALS9	1	1	1	1	105.353	1	233.917	1	1	1	1	1
LGMN	187.376	282.104	1	1	76.5183	143.349	819.605	1	1	1	1	1
LHFP	644.33	350.169	1	1	199.589	1	1	1	1	1	1	1
LHFPL2	183.027	129.387	1	1	1	1	77.1104	1	1	1	1	1
LHPP	1	1	1	1	1	84.3421	1	1	1	1	1	1
LHX6	1	1	1	1	79.028	1	1	1	1	1	1	1
LIFR	1	1	1	1	212.791	1	1	1	1	1	1	1
LILRB1	1	1	1	1	1	1	218.123	1	1	1	1	1
LILRB2	1	1	1	1	1	1	253.564	1	1	1	1	1
LILRB3	1	1	1	1	1	1	76.0989	1	1	1	1	1
LILRB4	1	1	1	1	1	1	338.011	1	1	1	1	1
LILRB5	1	1	1	1	1	1	144.236	1	1	1	1	1
LIMCH1	1	1	1	1	111.768	66.9369	1	1	1	1	1	1
LIMD2	1	1	627.997	931.337	1	1	139.739	742.797	754.964	1	554.941	972.342
LIME1	1	1	124.477	141.385	1	1	1	1	1	236.782	129.706	74.0334
LIMS2	1	71.3637	1	1	281.581	1	1	1	1	1	1	1
LIN52	1	1	1	1	1	1	1	1	1	1	34.825	1
LINC.PINT	1	1	635.772	237.222	1	1	84.8526	191.058	402.166	346.162	654.632	259.503
LINC00426	1	1	1	1	1	1	1	1	1	1	84.3108	1
LINC00649	1	1	1	1	1	1	1	1	1	1	1	140.52
LINC00665	1	1	1	1	1	80.4992	1	1	1	1	1	1
LINC00861	1	1	85.7427	1	1	1	1	351.712	146.7	1	1	94.6749
LINC00936	1	1	1	1	1	1	136.291	1	1	1	1	1
LINC00969	105.809	109.692	1	109.893	89.666	89.3891	1	1	1	1	102.88	1
LINC00996	1	1	1	1	1	1	1	1	117.346	1	1	1
LINC01094	1	1	1	1	1	1	106.085	1	1	1	1	1
LINC01133	1	1	1	1	1	129.774	1	1	1	1	1	1
LINC01235	1	1	1	1	177.494	1	1	1	1	1	1	1
LINC01272	1	1	1	1	1	1	110.425	1	1	1	1	1
LINC01281	1	1	1	1	1	1	1	1	1	1	1	83.1075
LINC01315	1	1	1	1	1	78.8964	1	1	1	1	1	1
LIPA	86.4287	1	1	1	106.64	1	223.287	1	1	1	1	1
LIX1L	1	1	100.114	1	76.0571	1	1	1	1	1	1	1
LLGL2	1	1	1	1	1	65.9792	1	1	1	1	1	1
LLNLR.245B6.1	1	1	1	1	1	60.7099	1	1	1	1	1	1
LMBR1L	1	1	1	1	80.5956	1	1	1	1	1	1	1
LMBRD1	77.3181	71.2125	1	109.517	69.4532	50.2272	56.8421	1	1	1	1	236.14
LMCD1	101.526	230.93	1	1	400.506	56.754	1	1	1	1	1	127.098
LMF2	79.4978	98.4025	85.1703	105.357	53.7599	1	53.7269	1	1	1	1	1
LMNB1	1	1	1	80.4114	1	1	1	1	102.792	1	1	89.9466
LMO2	1	1	1	1	103.132	1	52.7496	1	1	1	1	1
LMO4	233.667	193.72	123.511	1	80.5287	219.104	87.6911	137.562	168.886	173.23	1	1
LMO7	1	148.794	1	1	1	1	1	1	1	1	1	1
LMOD1	1	91.0743	1	1	1	1	1	1	1	1	1	1
LNPEP	1	1	121.992	145.693	1	1	80.0688	176.638	129.69	1	100.591	90.703
LONP2	92.0642	77.8036	1	1	62.4999	96.0168	78.009	1	86.4953	149.713	115.022	91.8754
LOX	124.03	278.31	1	1	1	1	1	1	1	1	1	1
LOXL1	80.5707	216.604	1	1	1	1	1	1	1	1	1	1
LOXL2	118.883	202.282	1	1	60.6734	1	1	1	1	1	1	1
LPAR1	90.3785	84.845	1	1	1	1	1	1	1	1	1	1
LPAR2	1	1	109.943	103.7	1	52.7239	1	1	1	1	145.71	154.749
LPAR6	1	1	1	1	229.491	1	211.856	1	1	1	1	1
LPCAT3	1	1	1	1	1	76.2175	1	1	1	1	1	1
LPCAT4	1	1	1	1	114.243	1	1	1	1	1	1	1
LPIN1	1	1	147.603	106.672	1	82.7042	1	119.989	125.238	1	115.713	111.489
LPL	69.3388	1	1	1	1	1	1	1	1	1	1	1
LPXN	1	1	221.083	293.382	1	1	90.1576	137.79	212.972	1	414.313	344.083
LRBA	1	1	81.1723	1	1	1	1	1	113.912	1	1	137.735
LRCH1	1	1	1	1	87.3069	1	1	1	1	1	1	1
LRCH3	1	1	1	1	1	1	1	1	1	1	121.57	1
LRG1	1	1	1	1	96.9933	1	1	1	1	1	1	1
LRIF1	1	1	1	1	1	77.1843	57.7661	104.964	92.8025	1	1	1
LRP1	503.569	599.033	1	1	1	1	362.336	1	1	1	1	1
LRPPRC	1	1	1	1	1	84.1882	1	1	1	1	1	1
LRRC15	1	168.277	1	1	1	1	1	1	1	1	1	1
LRRC17	192.789	214.169	1	1	1	1	1	1	1	1	1	1
LRRC25	1	1	1	1	1	1	189.608	1	1	1	1	1
LRRC32	1	52.0465	1	1	90.8747	1	1	1	1	1	1	1
LRRC42	1	1	1	1	1	79.094	1	1	1	1	1	1
LRRC59	75.558	173.631	1	1	89.9898	197.115	88.4904	1	1	242.583	1	89.4566
LRRC61	1	1	1	1	1	1	1	1	1	1	1	84.4002
LRRC8A	1	1	1	1	98.2837	1	1	1	1	1	1	1
LRRN4CL	73.8676	1	1	1	1	1	1	1	1	1	1	1
LSP1	496.887	245.78	866.33	1125.96	1	1	1	809.777	943.926	238	1145.17	1243.75
LSR	1	1	1	1	66.2627	160.229	1	1	1	1	1	1
LST1	1	1	1	1	1	1	460.016	1	1	1	1	1
LTA	1	1	1	1	1	1	1	1	1	1	1	176.904
LTA4H	1	1	1	1	82.6311	62.7145	1	1	1	1	1	86.8675
LTB	1	1	1004.82	391.876	1	1	1	173.918	615.048	1	372.57	2396.18
LTBP1	1	165.217	1	1	1	1	1	1	1	1	1	1
LTBP2	1	169.872	1	1	1	1	1	1	1	1	1	1
LTBP4	156.594	126.626	1	1	1	1	1	1	1	1	1	86.1612
LTC4S	1	1	1	1	1	1	162.094	1	1	1	1	1
LTF	1	1	1	1	1	258.646	1	1	1	1	1	1
LUM	3677.29	4517.21	1	1	1	1	1	1	1	1	1	1
LUZP1	102.182	118.675	1	1	244.087	53.6089	1	1	1	1	106.098	1
LXN	1	146.151	1	1	191.674	1	1	1	1	1	1	1
LY6D	1	1	1	1	1	177.228	1	1	1	1	1	1
LY86	1	1	1	1	1	1	140.698	1	1	1	1	1
LY9	1	1	110.78	142.134	1	1	1	1	1	1	1	1
LY96	97.6452	117.936	1	1	101.017	1	500.171	1	1	137.027	72.3747	88.7742
LYAR	94.8666	1	110.043	170.062	92.3589	65.4452	56.6886	258.134	1	1	1	1
LYN	1	1	1	1	1	1	213.857	1	1	1	1	1
LYRM2	1	69.8875	1	117.46	85.6692	105.69	70.2645	1	1	1	1	91.4363
LYSMD2	1	1	99.1208	134.752	103.527	65.5546	116.304	1	117.968	1	1	1
LYST	1	1	88.5927	206.359	53.1178	1	1	154.022	221.947	1	313.115	104.097
LYVE1	1	1	1	1	1	1	362.615	1	1	1	1	1
LYZ	1	1	1	1	1	1	1131.16	1	1	1	1	1
MAB21L1	72.9491	1	1	1	1	1	1	1	1	1	1	1
MACROD1	1	1	1	1	1	98.7922	1	1	1	1	1	1
MAD1L1	1	1	132.155	92.0643	1	49.3812	1	130.835	94.3557	1	107.477	139.197
MAEA	84.9726	1	1	1	55.1108	52.5961	1	1	1	1	133.339	65.5593
MAF	121.228	122.786	1	1	1	1	487.927	1	1	1	153.181	173.134
MAFB	421.258	311.168	1	1	1	245.211	655.29	1	1	1	1	1
MAFF	226.121	106.752	1	1	170.368	200.149	1	142.165	293.931	1	1	1
MAGEH1	91.2276	124.382	1	1	1	1	1	1	1	1	148.979	288.853
MAGI1	1	1	1	1	150.78	1	1	1	1	1	1	1
MAGOHB	1	51.1985	1	1	1	105.334	1	1	1	1	1	1
MAL	1	1	1	1	1	1	1	1	1	1	167.674	98.0831
MAL2	1	1	1	1	1	234.394	1	1	1	1	1	1
MALL	1	1	1	1	252.83	98.3191	1	1	1	1	1	1
MAN1A2	1	78.9001	91.4137	1	79.0219	80.6846	92.6512	1	88.0114	283.325	1	156.536
MAN2A1	1	1	1	1	1	1	85.1258	1	1	1	169.076	1
MAN2B1	1	1	1	1	1	1	170.44	1	1	111.49	1	80.0127
MANBA	1	1	1	1	1	1	190.646	1	1	1	1	1
MANF	97.7823	162.693	123.26	111.642	131.936	174.772	89.5472	260.693	130.686	466.034	115.814	1
MANSC1	1	1	1	1	68.826	1	1	1	1	1	1	1
MAP1A	186.126	134.097	1	1	1	1	1	1	1	1	1	1
MAP1B	104.665	209.864	1	1	169.057	64.3194	1	1	1	1	1	1
MAP2K1	1	1	1	1	1	1	80.0568	1	1	1	96.6552	1
MAP2K3	1	1	88.2011	127.889	51.854	98.0994	71.4555	194.082	109.106	1	1	218.63
[truncated: 1,870 more rows]
